# Supplementary material for: New scoring system to identify RNA G-quadruplex folding
Source: Nucleic Acids Res. 2013 Oct 8;42(2):1209–23. doi: 10.1093/nar/gkt904 (PMC3902908; doi:10.1093/nar/gkt904)
Supplement: Supplementary Data [file supp_gkt904_nar-01656-f-2013-File009.xlsx]

## Sheet: Homo_5utr_base.txt_G4DNA_corr2_
Supplementary Dataset 1: 5'-UTR database with cG/cC scores
UTR										Potential G-quadruplex (PG4)							Secondary structure analysis
Gene	RefSeq name	Accession	ID	Length	A	T	C	G	Description	Position	Length	Nb quartet	Loop 1	Loop 2	Loop 3	G-tract	Sequence with 100 flanking nt	Dot and bracket	Mfe	Length (+100 nt)	A	T	C	G	cG score	cC score	cG/cC score
>C3orf27	NM_007354	5HSAR000002	BR345507	967	179	239	285	264	5'UTR in Homo sapiens chromosome 3 open reading frame 27 (C3orf27) mRNA.	623	28	3	tggct	tggggc	tgcac	ggg	TTATCTGTGGAAACCAGAACTGCCCTTGGCGCGTGGCTCGTGGACGTGCTGGGTGGCTGGGTGGGGCGGGTGCACGGGTGGAGCCTCAGCTCTGTTTCTTTCTCTGGGTAGTGTCCCCACTGCCGGGC	..(((((((...(((.(..(..(((..(.(((.((((.((....)).)))).))).).)))..)..).))).)))))))(((((....)))))..........((.(((((((....))))))).)).	-53.9	128	13	33	33	49	1190	620	1.91935
>C12orf49	NM_024738	5HSAR000013	BR345530	138	9	12	55	62	5'UTR in Homo sapiens chromosome 12 open reading frame 49 (C12orf49) mRNA.	43	26	3	at	gctgcc	cgcgta	ggg	AGCAGACTGGGCTGCGGGCGGCGGGGCCGGCGCCTGCCTGGAGGGATGGGGCTGCCGGGCGCGTAGGGGCCATGCCGCCCGGGACCCGGGCCTGCCGCGTTCCGCGCCCCGGCCGCCG	.((.(.(((((.(((((((((((((.((((.((((.((.....))...))))..(((((((.((((....).))))))))))...)))).))))))))...))))).)))))).))..	-71.8	118	8	11	44	55	1530	960	1.59375
>KIAA2013	NM_138346	5HSAR000028	BR345569	186	15	18	59	94	5'UTR in Homo sapiens KIAA2013 (KIAA2013) mRNA.	113	24	3	cggcc	ccggt	ct	ggg	GCGGCGGGGGCCGGGGTGGGCGCCGCGGTCCGGGCCGGGCAGTGAGGCGCGGGCGGCCGGGCCGGTGGGCTGGGCGGCGGGCCCGGCGGCCGCCCTCGCACCCTTGCCCGCGCCTGGCGGCCCG	....((((.(((((((((((((((.((((....))))))).((((((.((((.(.((((((((.((.(......).)).)))))))).)))))))))))......)))))).))))))..))))	-87.8	124	3	9	47	65	1870	980	1.90816
>TMIGD2	NM_144615	5HSAR000034	BR345586	46	10	6	5	25	5'UTR in Homo sapiens transmembrane and immunoglobulin domain containing 2 (TMIGD2) mRNA.	16	25	3	a	ggagagg	gtgat	ggg	GGAAGTCTGTCAACTGGGAGGGGGAGAGGGGGGTGATGGGCCAGGA	.....(((.((..((....))..)).)))..(((.....)))....	-8	46	10	6	5	25	1170	70	16.7143
>IQCK	NM_153208	5HSAR000049	BR345626	699	148	117	229	205	5'UTR in Homo sapiens IQ motif containing K (IQCK) mRNA.	338	26	3	a	attacgt	gtccca	ggg	ATCCGTACCTCCAAGGCTCCCATGGGCCCAAGCCTCCGCATCAACAGACTGGGAGGGATTACGTGGGGTCCCAGGGCCGGCTCTGAGGCGGGAAAACTTTCTGGAGGCGGCGGCCTCAGGCCGGAG	.((((..(((...((((..((.(((((((..((((((.((((....)).))))))).....)...))).))))))((((.((((.(((.((.....)).))))))).)))).)))).))).)))).	-51.4	126	24	19	39	44	1130	760	1.48684
>C12orf12	NM_152638	5HSAR000063	BR345658	434	98	64	144	128	5'UTR in Homo sapiens chromosome 12 open reading frame 12 (C12orf12) mRNA.	108	26	3	tgtggt	gaccc	agt	ggg	ACTGCGCAACCCCTGCCTCCCCCGGCCCCAGCCCGTGCCTCAGCAGAGCCGGGTGTGGTGGGGACCCGGGAGTGGGTCTCACTGCGTGTCGCCTGCCAACACCTTCCTCCACCACCATCCTTACCC	.(((((((....(((((......)))...))....)))....))))....((((((((((((((...((..(..(((..(((...)))..)))..).....)).))).)))))).)))))......	-41.7	126	17	21	55	33	740	1600	0.4625
>FAM124A	NM_145019	5HSAR000069	BR345674	131	15	11	47	58	5'UTR in Homo sapiens family with sequence similarity 124A (FAM124A) mRNA.	61	28	3	cggcc	aggga	cgcccc	ggg	CCGGCTCCCGGGCCGCCAGACGCTCGGAGGGAGCCCGGCCGGCTCGGACTGGGCGGCCGGGAGGGAGGGCGCCCCGGGTCACGACGGCGCCCGCAAGCCGAGCGCGGCCGGGACGTGCACC	...((((((((.((((.....((((((...(..((((((((.((......)).)))))))).....(((((((.((.....))..))))))).)...)))))))))))))))).)).....	-70.6	121	14	6	47	54	1260	1000	1.26
>PRR14	NM_024031	5HSAR000071	BR345679	258	41	43	77	97	5'UTR in Homo sapiens proline rich 14 (PRR14) mRNA.	11	23	3	aag	cgtctgt	c	ggg	GACGCGAGGAGGGAAGGGGCGTCTGTGGGCGGGACCTCCCGGGATTGGAGTGAAGAGGGTATCTGCTTGACAGTGGATCCCTG	..(.((.(((((.......((((....))))...))))))).)............((((.(((..((....))..))))))).	-27.9	83	15	15	16	37	940	320	2.9375
>IER2	NM_004907	5HSAR000081	BR345702	328	43	77	91	117	5'UTR in Homo sapiens immediate early response 2 (IER2) mRNA.	172	24	3	cct	tggc	cgcct	ggg	CGTCCTTCGGTTGGGCGGGGTGTCTCAGTGACGTCACTGGGGGTATAAAAGGGCCTGGGTGGCGGGCGCCTGGGCAGAGCGTCCTAGCAGTGTCACTGCGTGGGTTGGTTTGTGTAGAGAGGCG	(((((.......)))))....(((((.(((.(((((((.(((.(.......).))).)))))))..)))(((.(((((.((.((((((((.....)))).)))).)).))))).))).))))).	-53.2	124	16	29	25	54	1500	330	4.54545
>PRPF40B	NM_012272	5HSAR000128	BR345813	551	99	81	132	239	5'UTR in Homo sapiens PRP40 pre-mRNA processing factor 40 homolog B (S. cerevisiae) (PRPF40B) transcript variant 2 mRNA.	68	25	3	atagct	accccg	a	ggg	CAGCGCCCCCTGCGGCCCGGGCCGTGGCCGATGGGGCGGGGAGGCCGCTGGGGATAGCTGGGACCCCGGGGAGGGCGAGGGAGGCCAAGGGTGAGGGAAGAGAGCCCGGGAGGGGGGATGGGGGC	((((..((((.((((((....((.((.((....)).)).)).)))))).))))...))))...(((((.....(((.......)))..................(((....)))....)))))..	-57.3	125	18	8	31	68	2630	990	2.65657
>PRPF40B	NM_012272	5HSAR000128	BR345813	551	99	81	132	239	5'UTR in Homo sapiens PRP40 pre-mRNA processing factor 40 homolog B (S. cerevisiae) (PRPF40B) transcript variant 2 mRNA.	90	25	3	cga	aggccaa	tga	ggg	CGTGGCCGATGGGGCGGGGAGGCCGCTGGGGATAGCTGGGACCCCGGGGAGGGCGAGGGAGGCCAAGGGTGAGGGAAGAGAGCCCGGGAGGGGGGATGGGGGCGGGGACTGGGGGCGAAGGGGCG	(.(.(((.....))).).)..(((.(..(.....(((.(..((((......(((.......)))..((((...........)))).....))))..)...))).....)..).))).........	-38.6	125	20	8	22	75	3230	510	6.33333
>PRPF40B	NM_012272	5HSAR000128	BR345813	551	99	81	132	239	5'UTR in Homo sapiens PRP40 pre-mRNA processing factor 40 homolog B (S. cerevisiae) (PRPF40B) transcript variant 2 mRNA.	125	22	3	a	gggatgg	cg	ggg	CTGGGACCCCGGGGAGGGCGAGGGAGGCCAAGGGTGAGGGAAGAGAGCCCGGGAGGGGGGATGGGGGCGGGGACTGGGGGCGAAGGGGCGGGGGAGGCCATGATGGAGCCTGGCCGGGGGCG	......((((((...((((.......(((..................(((....)))...........(....)....))).....(((.......)))........))))..))))))...	-38.7	122	20	7	22	73	3350	530	6.32075
>PRPF40B	NM_012272	5HSAR000128	BR345813	551	99	81	132	239	5'UTR in Homo sapiens PRP40 pre-mRNA processing factor 40 homolog B (S. cerevisiae) (PRPF40B) transcript variant 2 mRNA.	137	26	3	ggc	gactgg	cgaag	ggg	GGAGGGCGAGGGAGGCCAAGGGTGAGGGAAGAGAGCCCGGGAGGGGGGATGGGGGCGGGGACTGGGGGCGAAGGGGCGGGGGAGGCCATGATGGAGCCTGGCCGGGGGCGAAAGGTGCGAGAGTGG	....(((.(((...(((..................(((....)))...........(....)....))).....(((.......))).........))).))).(.(.(....).).)........	-32.1	126	24	8	18	76	3210	330	9.72727
>PRPF40B	NM_012272	5HSAR000128	BR345813	551	99	81	132	239	5'UTR in Homo sapiens PRP40 pre-mRNA processing factor 40 homolog B (S. cerevisiae) (PRPF40B) transcript variant 2 mRNA.	231	24	3	att	agaggtg	gt	ggg	AGCCTGGCCGGGGGCGAAAGGTGCGAGAGTGGCGGGACTGGGTGAAGAGTGGGATTGGGAGAGGTGGGGGTGGGTTCGCGGAGAAAGATCGGGAAAGAAGAGAGAGGGCGGAGATGAGGGGACT	.((((.(((.((..(....(.(((....))).).)..)).))).........((((.......(((((......))))).......))))...............)))).......((....))	-22.84	124	30	15	13	66	2030	170	11.9412
>PRPF40B	NM_012272	5HSAR000128	BR345813	551	99	81	132	239	5'UTR in Homo sapiens PRP40 pre-mRNA processing factor 40 homolog B (S. cerevisiae) (PRPF40B) transcript variant 2 mRNA.	298	31	4	actga	acca	acaggt	gggg	GGGTGGGTTCGCGGAGAAAGATCGGGAAAGAAGAGAGAGGGCGGAGATGAGGGGACTGAGGGGACCAGGGGACAGGTGGGGACCAGTTTCCCCTCCTGGGATATTTGGTGTGCGACATGCCCTTCCCCCAG	(((.((.(((.(((.......))).)))........(((((((......((....))..(.(.((((((...((((.(((((......))))).)))).....)))))).).)....))))))))))))..	-49.1	131	29	21	26	55	1620	850	1.90588
>C20orf151	NM_080833	5HSAR000141	BR345836	157	33	18	45	61	5'UTR in Homo sapiens chromosome 20 open reading frame 151 (C20orf151) mRNA.	130	24	3	gccc	cca	ccaca	ggg	ACACAGAGGGGCAGTAGAGGCTGCAGGCGTCTCCACAACCCCAGCGCAGAGGGGCCCGGGCCAGGGCCACAGGGAGCC	.......((((..((.(((((.......))))).))..)))).((.(.....(((((......))))).....).)).	-29.9	78	18	4	26	30	870	570	1.52632
>ANKRD20A3	NM_001012419	5HSAR000171	BR345889	112	20	19	19	54	5'UTR in Homo sapiens ankyrin repeat domain 20 family member A3 (ANKRD20A3) mRNA.	1	26	3	gattt	gct	tcggcc	ggg	GGGGATTTGGGGCTGGGTCGGCCGGGGTCGGGGAGGGGGGTGGTGAAAAGGTGACAGGGAGCTGCCCTCGCTCAAG	...(((((.((.(......).)).)))))...((((((((..((.....(....).....))..))))).)))...	-26.4	76	11	12	13	40	1680	220	7.63636
>ANKRD20A3	NM_001012419	5HSAR000171	BR345889	112	20	19	19	54	5'UTR in Homo sapiens ankyrin repeat domain 20 family member A3 (ANKRD20A3) mRNA.	15	26	3	tcggcc	gtcg	aggg	ggg	GGGGATTTGGGGCTGGGTCGGCCGGGGTCGGGGAGGGGGGTGGTGAAAAGGTGACAGGGAGCTGCCCTCGCTCAAGAGCCGGTGGTTGGG	...........(((((.((..(((....))).((((((((..((.....(....).....))..))))).)))..)).))))).......	-30.9	90	12	15	15	48	1870	260	7.19231
>TMEM61	NM_182532	5HSAR000221	BR345987	274	29	37	110	98	5'UTR in Homo sapiens transmembrane protein 61 (TMEM61) mRNA.	95	24	3	ct	gagca	ctcgg	ggg	GCGCGGCTGGTGAGCCCTGGGAGGGCCCAGGAGCCAGACCTCGGTTTTGCGGGCTGGGGAGCAGGGCTCGGGGGCAGCGGCCAGGCCCCTCCGCCCCTAACACCCGCGCCTCCTGCAGACCCGA	....(((((((....((((((....)))))).))))).)).(((.((((((((...(((.((.(((...((((((((.(((...))).))..))))))....))))).))))))))))).))).	-62.9	124	16	14	46	48	1340	1180	1.13559
>FAM70B	NM_182614	5HSAR000227	BR345998	27	2	2	8	15	5'UTR in Homo sapiens family with sequence similarity 70 member B (FAM70B) mRNA.	4	24	3	agagcc	tg	cctc	ggg	CCCGGGAGAGCCGGGTGGGGCCTCGGG	((((((...(((......)))))))))	-12.3	27	2	2	8	15	520	190	2.73684
>SLFNL1	NM_144990	5HSAR000255	BR346050	220	49	29	72	70	5'UTR in Homo sapiens schlafen-like 1 (SLFNL1) mRNA.	25	28	3	gtc	aggctat	agctca	ggg	AGGTTCCCTGAGAGCTACCGGCCAGGGGTCGGGAGGCTATGGGAGCTCAGGGCAGGCACCTCCCATGCTCCCGCGGGAGCCACCAGGACATGAAGGCCTCAG	.(((((((....((((.((((((...))))))..))))..((((((...(((.((....)))))..))))))..)))))))...(((.(......))))...	-48	102	20	13	32	37	930	650	1.43077
>SAMD11	NM_152486	5HSAR000310	BR346161	80	16	11	17	36	5'UTR in Homo sapiens sterile alpha motif domain containing 11 (SAMD11) mRNA.	24	24	3	tgggac	aagc	ct	ggg	GCAGATCCCTGCGGCGTTCGCGAGGGTGGGACGGGAAGCGGGCTGGGAAGTCGGGCCGAGGGAAAAGTCTGAAGACGCTT	.(((((((((.((((.(((.((.........)).)))...((((....))))..)))))))))....)))).........	-25.2	80	16	11	17	36	870	260	3.34615
>SAMD11	NM_152486	5HSAR000310	BR346161	80	16	11	17	36	5'UTR in Homo sapiens sterile alpha motif domain containing 11 (SAMD11) mRNA.	40	23	3	ct	aagtc	ccga	ggg	GCAGATCCCTGCGGCGTTCGCGAGGGTGGGACGGGAAGCGGGCTGGGAAGTCGGGCCGAGGGAAAAGTCTGAAGACGCTT	.(((((((((.((((.(((.((.........)).)))...((((....))))..)))))))))....)))).........	-25.2	80	16	11	17	36	870	260	3.34615
>FAM71A	NM_153606	5HSAR000339	BR346220	404	97	75	118	114	5'UTR in Homo sapiens family with sequence similarity 71 member A (FAM71A) mRNA.	256	22	3	gcctgt	gtg	t	ggg	CCGTGCTCCCACCCCCACCCCGGCCTCTGGGAGGCTCTGAGGCAACAGTGGGGGCCTGTGGGGTGGGGTGGGATTGAGAGACCAGCTGCAGAGACATCTTTGTGACCCAGGAGCACCACTGG	..(((((((...(((((((((((((((((.(..(((....)))..)..))))))))...))))))))).(((.(((......)))..((((((....))))))..))).)))))))......	-58.1	122	21	20	37	44	1300	1070	1.21495
>ARRDC1	NM_152285	5HSAR000348	BR346242	74	3	6	25	40	5'UTR in Homo sapiens arrestin domain containing 1 (ARRDC1) mRNA.	17	25	3	actcgc	cggc	cgg	ggg	GCCGGGCCTCGGAGCCGGGACTCGCGGGCGGCGGGCGGGGGCGTCGCTGCGCGGCTGGCCGGTGAGGCCGCGGC	(((((((((((..(((((...((((((((((((........))))))).))))))))))...))))))).))))	-45.5	74	3	6	25	40	1120	350	3.2
>NSUN5C	NM_032158	5HSAR000349	BR346244	712	124	160	191	237	5'UTR in Homo sapiens NOL1/NOP2/Sun domain family member 5C (NSUN5C) transcript variant 1 mRNA.	265	27	3	aaa	ctttcga	ggtgg	ggg	CGAAGAAGCTGCAGCCGCACCTGGCCAAGGGTGCTAGTGTATGAGTTGTTGGGAAAGGGCTTTCGAGGGGGTGGGGGCCAATGGAAGGCTCTGTTGGGACGGCACCAGGCGAGGTGTTGAGTTGGCT	......(((..(((((((((((.(((...((((((..(.((.((((..((.(.....((((..((......))..))))..).))..))))...)).)..)))))).))).))))).)).)))))))	-48.7	127	24	26	23	54	1560	330	4.72727
>MAP7D1	NM_018067	5HSAR000373	BR346300	216	24	21	98	73	5'UTR in Homo sapiens MAP7 domain containing 1 (MAP7D1) mRNA.	111	18	3	cc	cc	cc	ggg	CCTGCCTCGACCTTCCCCGGAGCGCCCCCGCCTCCGAGTCGCTACTTGCCGGGCCGGGCCGGGCCGGGCGTGATGCGCCGCGGGACCCCTGTCCTGGCCACTGGCCGCCGCCGCCGCC	...((............(((((.((....))))))).((.((.....(((.(((((((.(((((((((((.....)))).)))....)))).)))))))...)))....)).)).)).	-48.5	118	7	15	56	40	810	1520	0.532895
>WDR59	NM_030581	5HSAR000385	BR346322	102	7	14	26	55	5'UTR in Homo sapiens WD repeat domain 59 (WDR59) mRNA.	39	29	3	atact	gacggcg	tggga	ggg	CGGGGCTGATTCTCTGGCTGTGTGGGGCGCACGGTCCCGGGATACTGGGGACGGCGGGGTGGGAGGGCGCCGTCCTGGGGCCGCGGCGGCCGGGCGGGGGAG	..........(((((.(((.....((.(((.(((((((((((..(((....)))...((((......)))).)))))))))))..))).)).))).))))).	-50.1	102	7	14	26	55	2030	410	4.95122
>C16orf72	NM_014117	5HSAR000386	BR346324	365	36	35	111	183	5'UTR in Homo sapiens chromosome 16 open reading frame 72 (C16orf72) mRNA.	143	26	3	ggt	aaggcct	gcgg	ggg	GCGAGGGGCGGCAGCGGTTATCTGGTCCGCGGCGACCTTCGGCCGGGCCCGGGGGTGGGAAGGCCTGGGGCGGGGGTCGTCCCTGGTTGCACGGGGCCGCGGGGCGGGGCTCGCCGGCCGTCGGGG	.(((.((.(((((((.....((((.((((((((((((((((.(((((((............))))).)).))))))))).(((((......)))))))))))).))))))).)))).)).)))...	-72.7	126	7	16	37	66	2520	650	3.87692
>KIAA0323	NM_015299	5HSAR000391	BR346331	202	34	23	57	88	5'UTR in Homo sapiens KIAA0323 (KIAA0323) mRNA.	111	25	3	ct	ggcgc	caaagc	ggg	AGGAACCCGGGAAGGCCCGCCCAGATTCGGGCCCCCTGCCCTTGTCCCCTGGGCTGGGGGCGCGGGCAAAGCGGGGGCCTGGCGGGCGCTGAGAGGACCTGAAGCCGGCGCGGGCGGCGGAGGCG	(((...((....(((((((((.......(((((((((((((.(((((((......))))))).)))))....))))))))))))))).))....)).)))...(((..(((.....)))..))).	-72.21	125	16	11	41	57	1750	1210	1.44628
>C8orf58	NM_001013842	5HSAR000404	BR346359	112	8	12	41	51	5'UTR in Homo sapiens chromosome 8 open reading frame 58 (C8orf58) mRNA.	51	25	3	gactc	cc	atcctc	ggg	GCCGCGCCCAGCTGGGTCGGGACGCGCTCCCTGAGCTGCCCGAGCTCCGCGGGGACTCGGGCCGGGATCCTCGGGCGGCTGCATTGGCCGGGGCCGGGGCCGGGAGCGGGCC	.(((.((((....)))))))..(.(((((((..(((((((((((.(((.(((.........))))))..)))))))))))((.(((((....))))).)).))))))).)..	-64.3	112	8	12	41	51	1520	780	1.94872
>C8orf58	NM_001013842	5HSAR000404	BR346359	112	8	12	41	51	5'UTR in Homo sapiens chromosome 8 open reading frame 58 (C8orf58) mRNA.	90	21	3	gcc	gcc	agc	ggg	CCGAGCTCCGCGGGGACTCGGGCCGGGATCCTCGGGCGGCTGCATTGGCCGGGGCCGGGGCCGGGAGCGGGCC	....((.((((.....(((((.((.((..((((((.(((.....))).)))))))).)).))))).)))))).	-37.8	73	5	7	25	36	1230	410	3
>DENND1A	NM_020946	5HSAR000413	BR346377	233	33	13	72	115	5'UTR in Homo sapiens DENN/MADD domain containing 1A (DENND1A) transcript variant 1 mRNA.	122	22	3	aa	aggaag	cg	ggg	CGGCGGCGGCGGCGAGGGAGCGAGCCTCGAGCGGGCGGGCCCCAGCCTGAGGGAAGGGAGGAAGGGGCGGGGAGAGCGCCAGAGGGAGGCCGGTCGGCCGCGGGCGGGCGGGCAGCGCAGCG	..(((((.((..(((((.......))))).)).(((.((((((..(((......)))......((.((.......)).))....)).)))).))).)))))..((..(((.....))).)).	-54.5	122	18	3	33	68	1790	590	3.0339
>EXOC3L	NM_178516	5HSAR000428	BR346408	241	47	50	49	95	5'UTR in Homo sapiens exocyst complex component 3-like (EXOC3L) mRNA.	39	25	3	aagaa	gcttct	tg	ggg	CTTTCTGTTGATGGCCTTGGGGAGGGAGGAGCCTCGGTGGGAAGAAGGGGCTTCTGGGTGGGGAGTGGGAGAGAGACTTCCTTGGGGAGAGGAATTCAGCTGCACGCTGGAGT	..............(((..((((((......(((((.(.(((((......))))).).))))).............))))))..))).......((((((.....))))))..	-35.41	113	20	25	17	51	1530	230	6.65217
>TTC7B	NM_001010854	5HSAR000429	BR346409	122	8	4	42	68	5'UTR in Homo sapiens tetratricopeptide repeat domain 7B (TTC7B) mRNA.	83	25	3	gcctgc	gc	cggcc	ggg	GCCCGCGGCGGCGGCGGGAGGCGGCGAGGGGGCGCCGCGGCGGCGGCGGTGGGGCCTGCGGGGCGGGCGGCCGGGCCCGGCCAGGCCGCG	.(((((.......)))))..(((((..(.((((.((((.((....)).)))).)))).).((.(((((......))))).))..))))).	-57.8	90	3	2	31	54	1610	550	2.92727
>NSUN5C	NM_148936	5HSAR000349	BR346474	712	124	160	191	237	5'UTR in Homo sapiens NOL1/NOP2/Sun domain family member 5C (NSUN5C) transcript variant 2 mRNA.	265	27	3	aaa	ctttcga	ggtgg	ggg	CGAAGAAGCTGCAGCCGCACCTGGCCAAGGGTGCTAGTGTATGAGTTGTTGGGAAAGGGCTTTCGAGGGGGTGGGGGCCAATGGAAGGCTCTGTTGGGACGGCACCAGGCGAGGTGTTGAGTTGGCT	......(((..(((((((((((.(((...((((((..(.((.((((..((.(.....((((..((......))..))))..).))..))))...)).)..)))))).))).))))).)).)))))))	-48.7	127	24	26	23	54	1560	330	4.72727
>ST5	NM_005418	5HSAR000476	BR346499	386	102	72	88	124	5'UTR in Homo sapiens suppression of tumorigenicity 5 (ST5) transcript variant 1 mRNA.	1	26	3	ggtc	ggtcgg	ctgg	ggg	GGGGGTCGGGGGTCGGGGGCTGGGGGCTGAGGACTGAGTCGAGCCAGCAGCCCAGGGCATCTGTCCACGCTGTCAG	(.(((.(((..(((..((((((..((((...(((...))).))))..))))))..)))..))).)).).)......	-33	76	10	11	19	36	1650	300	5.5
>C1orf173	NM_001002912	5HSAR000486	BR346516	219	39	17	80	83	5'UTR in Homo sapiens chromosome 1 open reading frame 173 (C1orf173) mRNA.	32	30	3	agccc	aggctgc	tagccc	ggg	AACAGGGAAGCTGTGGATACCAACGGAGGGTGGGAGCCCGGGAGGCTGCGGGTAGCCCGGGCGCCCAGGGGCGGCGGCGGCCCAGCCCAGGTGCCCGCGCACAGGGGACCT	....(((..(((((.(...((......)).((((.(((((((..((.....))..))))))).))))....).)))))..)))..(((..((((....))))..)))....	-56	111	19	8	34	50	1380	800	1.725
>C11orf63	NM_024806	5HSAR000497	BR346536	297	37	58	88	114	5'UTR in Homo sapiens chromosome 11 open reading frame 63 (C11orf63) transcript variant 1 mRNA.	120	20	3	gc	cgg	ccc	ggg	GCCCATGTGGCGCCGGCGTCTGTGTTGTCTGCGGTCTCCAGGGCAGCGCCGGGGCGGGCGGGGGCCCGGGCGGCGGCGGCGGCGGCGCGGGAGGATGCGGGGCCCGTCCGGGTCGCGGCC	.(((..(((.(((((.((((...((((((((.(((((((...((..(((....))).))))))))))))))))))))).))))).)))))).((...((.(((((....))))).)).))	-68.8	120	5	14	39	62	1790	700	2.55714
>ADCK2	NM_052853	5HSAR000505	BR346548	178	16	20	59	83	5'UTR in Homo sapiens aarF domain containing kinase 2 (ADCK2) mRNA.	146	23	3	c	ccgcct	ccgc	ggg	GGGCTTCGGCTTCACCGCAGCCTCGCCTGAGCGGGCGCCTCTGAAGTGGAGGGCGGGCCGCCTGGGCCGCGGGCCTCGGGAGG	.(.((((.((((((..((.(((.(((....))))))))...)))))).)))).)...((.((((((((...)))).)))).))	-40.5	83	7	11	28	37	920	440	2.09091
>WDR27	NM_182552	5HSAR000520	BR346571	520	74	91	145	210	5'UTR in Homo sapiens WD repeat domain 27 (WDR27) mRNA.	4	26	3	gcgt	cgcgag	cggc	ggg	AAAGGGGCGTGGGCGCGAGGGGCGGCGGGCTAGTAACCATAGCGGCTCGCGTGGGTCGGCTGGCAAGTAACCATAGCGG	.............(((...((...((..((((((..((((.(((...)))))))....))))))..))..))...))).	-27.3	79	15	10	18	36	990	220	4.5
>DENND1A	NM_024820	5HSAR000413	BR346576	233	33	13	72	115	5'UTR in Homo sapiens DENN/MADD domain containing 1A (DENND1A) transcript variant 2 mRNA.	122	22	3	aa	aggaag	cg	ggg	CGGCGGCGGCGGCGAGGGAGCGAGCCTCGAGCGGGCGGGCCCCAGCCTGAGGGAAGGGAGGAAGGGGCGGGGAGAGCGCCAGAGGGAGGCCGGTCGGCCGCGGGCGGGCGGGCAGCGCAGCG	..(((((.((..(((((.......))))).)).(((.((((((..(((......)))......((.((.......)).))....)).)))).))).)))))..((..(((.....))).)).	-54.5	122	18	3	33	68	1790	590	3.0339
>C20orf135	NM_080622	5HSAR000582	BR346684	328	72	62	91	103	5'UTR in Homo sapiens chromosome 20 open reading frame 135 (C20orf135) mRNA.	70	22	3	t	aaagct	cct	ggg	TTAATAAATAAATAAGGAAGAAAGAGGGAGACAGTAGCTGCTCAAATCATGGGTGGGAAAGCTGGGCCTGGGAGCGTTTAGCTGGTGGGGTCTTGGCGAAGGCGGGGGACGGGCAGAACCTT	.......................((((....((((..(..((((.....))))..)....)))).(((((..(((.....))).......((((.((....)).)))).)))))....))))	-32.1	122	35	23	17	47	1430	210	6.80952
>KIAA0495	NM_207306	5HSAR000596	BR346708	1119	175	218	381	345	5'UTR in Homo sapiens KIAA0495 (KIAA0495) mRNA.	15	21	3	agcc	gat	cc	ggg	GTGGATCCCTAGATGGGAGCCGGGGATGGGCCGGGTGCCTGGTGGGTGGCAGTCGGGGCTGACGGCGGCGGCACTTTGCCGCCTC	.....((((.....))))((((.((.....((((.((((........)))).))))..))..))))((((((.....))))))..	-38.2	85	8	15	22	40	1120	390	2.87179
>SAMD10	NM_080621	5HSAR000620	BR346751	175	12	14	69	80	5'UTR in Homo sapiens sterile alpha motif domain containing 10 (SAMD10) mRNA.	61	29	3	cgcg	ccggctg	cggggc	ggg	CGGCGGCAGGTGCCTCGTCGCGCACACTCGCGGGCCGCGGGGACCGGCTCGGGCGCGGGGCCGGCTGGGGCGGGGCGGGGCGGCGGCGCGCGTTCCCCGCCGGCCACACCGGCCGCCCTGCACTCGGCG	........(((.(((((((.(((......))).)..))))))))).((.((((.(((((((.(((((((((..(((((((.((((.....))))))))))).)))...))))))))))))).)))))).	-77.3	129	7	10	52	60	1740	910	1.91209
>C1orf210	NM_182517	5HSAR000626	BR346764	234	43	44	61	86	5'UTR in Homo sapiens chromosome 1 open reading frame 210 (C1orf210) mRNA.	50	19	3	g	ccg	agg	ggg	TCCGCGGATTGTGCACAGTTCTTGAAGGTGGGAACAGAAGAGAAGGCCCGGGGGGGCCGGGGAGGGGGTACCCAGGCTCTGCACAGTACCCAAGGGGCTTCTGGCAGCAGGAAGGAAG	(((.....((((((...((((((......)))))).....(((((.(((..(((..((((((.(((....)))...)))))....)..)))..))).))))).))).)))...)))..	-44.5	118	27	16	26	49	2090	510	4.09804
>KIAA1409	NM_020818	5HSAR000637	BR346784	655	143	192	174	146	5'UTR in Homo sapiens KIAA1409 (KIAA1409) mRNA.	18	25	3	agcc	cgtc	tcgct	ggg	ATTTTTGCTCGTCGGCTGGGAGCCGGGCGTCGGGTCGCTGGGAGTTTGCCTCTTGTGGCAGCATCCTGCTTAGTCCAGCGAATTGTGACACA	......(((((.((.((((...)))).)).)))))(((((((....((((......))))((.....))....)))))))............	-32.2	92	12	26	23	31	630	310	2.03226
>TSR1	NM_018128	5HSAR000662	BR346830	957	186	147	310	314	5'UTR in Homo sapiens TSR1 20S rRNA accumulation homolog (S. cerevisiae) (TSR1) mRNA.	169	22	3	cc	gctc	catg	ggg	GCTGAAGCTCCCCTGACTTCTGCCTGCTCCCTCTCCCGACGGGACGGAAAGGGCCGGGGCTCGGGCATGGGGTCCCCTGCGGTCCGAGCCTGCCCACGGCGAAGCCGGTGCAGCCTGGCCCC	((.(((((......).)))).))(((.((((((....)).)))))))...((((((((((((((((..(((....)))...))))))))((((.(.((((...))))).)))))))))))).	-58	122	14	18	48	42	1050	1290	0.813953
>AHDC1	NM_001029882	5HSAR000671	BR346845	969	189	151	314	315	5'UTR in Homo sapiens AT hook DNA binding motif containing 1 (AHDC1) mRNA.	11	25	3	g	cgccgc	agcggg	ggg	TGATCGAGGTGGGGGGGCGCCGCGGGAGCGGGGGGCCGTGTCCAGCGGAGTTAGCGGCGGAGAATGTGAGCCGAGGCGCGAGCCA	...((..(.((((.((((.((.((....)).)).))).).)))).).)).....((((...........)))).(((....))).	-35.4	85	13	9	19	44	1820	290	6.27586
>STOX2	NM_020225	5HSAR000678	BR346859	1435	209	242	491	493	5'UTR in Homo sapiens storkhead box 2 (STOX2) mRNA.	1252	26	3	ggtgt	ggggcgt	ga	ggg	ATGAAGTGTAATGCATTGTGGGACGTGTGTAAAATCGGAGCCTTCGCCGTGGGGGTGTGGGGGGGCGTGGGGAGGGCCGGACCCGCCGCTGGCGGTGTAGACGCCGACGAGGAGGGGCTGGGAAAA	....(((.(..(((((((.....)).)))))...((((.(.((.((((((.((.(.(((((..(((.(.....).)))...)))))).)).)))))).)).).)))).......).))).......	-40.6	126	23	21	23	59	2290	400	5.725
>FAM36A	NM_198076	5HSAR000691	BR346882	378	58	59	111	150	5'UTR in Homo sapiens family with sequence similarity 36 member A (FAM36A) mRNA.	289	20	3	ggc	acg	ag	ggg	CCTAAAATGGCGGCCGGCGCGTCGGAACAGGGCGGGAGGCGGCGGCGCGTGGGGGCGGGACGGGGAGGGGCGCGGCCAGCCGGGCTTCTGCTTCCGCGACCCCGGCGGTGCAGGGCGGGT	(((......((.(((..(.((((.......)))).).))).)).((((((.(((((((((..((.((((((.(((....))).)))))).))))).)).)))).)).)))).....))).	-59.8	120	13	11	35	61	1850	610	3.03279
>VSTM2L	NM_080607	5HSAR000705	BR346906	254	29	23	82	120	5'UTR in Homo sapiens V-set and transmembrane domain containing 2 like (VSTM2L) mRNA.	93	21	3	cga	ct	agct	ggg	GGCCGGCTGGGCGTGCGCTCGCTCCCCGAAGCCGGGGCTGGGCCGGAGCCGGGCGAGGGCTGGGAGCTGGGCCGGGTCCGGGGACAGCGGGCGAGGGGCAGCTGCCGGAGCCGGGCAGCCA	(.((((((.((((.((((((.(((((((...(((((.((((.((((..((.(((....))).))..)))).)))).)))))......)))).))))))).)))))).).))))).).....	-74.9	121	12	9	38	62	1810	720	2.51389
>VSTM2L	NM_080607	5HSAR000705	BR346906	254	29	23	82	120	5'UTR in Homo sapiens V-set and transmembrane domain containing 2 like (VSTM2L) mRNA.	104	22	3	agct	cc	tccg	ggg	CGTGCGCTCGCTCCCCGAAGCCGGGGCTGGGCCGGAGCCGGGCGAGGGCTGGGAGCTGGGCCGGGTCCGGGGACAGCGGGCGAGGGGCAGCTGCCGGAGCCGGGCAGCCAGGCCGCTCAGGG	.....(((((((..((....(((((.((((.((((..((.(((....))).))..)))).)))).)))))))..)))))))(((.(((.(((((((....).))))))...))).)))....	-70.6	122	13	9	39	61	1780	730	2.43836
>VSTM2L	NM_080607	5HSAR000705	BR346906	254	29	23	82	120	5'UTR in Homo sapiens V-set and transmembrane domain containing 2 like (VSTM2L) mRNA.	116	25	3	tcc	gacagc	cgag	ggg	CCCCGAAGCCGGGGCTGGGCCGGAGCCGGGCGAGGGCTGGGAGCTGGGCCGGGTCCGGGGACAGCGGGCGAGGGGCAGCTGCCGGAGCCGGGCAGCCAGGCCGCTCAGGGCAGGGGACAGCTGGC	.((((...(((((.((((.((((..((.(((....))).))..)))).)))).)))))......)))).(((.(((.(((((((....).))))))...))).)))..(((.(....).)))...	-69.2	125	16	7	38	64	1990	720	2.76389
>FLJ21511	NM_025087	5HSAR000727	BR346949	182	26	20	57	79	5'UTR in Homo sapiens hypothetical protein FLJ21511 (FLJ21511) mRNA.	103	26	3	aacct	ggcgca	cta	ggg	GGGACGCGGGAACGAGGGGCGCGGACGCAGGCCCGGGAGGACGCGGCGGCGGGAACCTGGGGGCGCAGGGCTAGGGCAGCGGGCCCGACCCGCACGGCTTTCCTGGAAAGCGCTGCCCCTCGCCGC	.....((((...(((((((((((..(((...((((((....(((....)))....)))))).)))(((((...((((.(((((.....)))))...))))))))).....))).))))))))))))	-64.8	126	18	8	42	58	1670	850	1.96471
>PHLDB3	NM_198850	5HSAR000737	BR346966	259	37	45	87	90	5'UTR in Homo sapiens pleckstrin homology-like domain family B member 3 (PHLDB3) mRNA.	21	24	3	ctgct	gagg	acc	ggg	GTTGTCCCCCCTCCACTTCCGGGCTGCTGGGGAGGGGGACCGGGCGGCCTCTCTCCTCCCTCTTCCCCTGCCACCTGTCTCATAGGCAGAAGCG	...((((.............)))).(((.((.(((((((..(((.((.......)).)))..))))))).))..(((((.....))))).))).	-34.62	94	9	20	38	27	910	1190	0.764706
>NSUN5B	NM_145645	5HSAR000761	BR347005	1078	183	247	309	339	5'UTR in Homo sapiens NOL1/NOP2/Sun domain family member 5B (NSUN5B) transcript variant 2 mRNA.	240	27	3	aaa	ctttcga	ggtgg	ggg	CGAAGAAGCTGCAGCCGCACCTGGCCAAGGGTGCTAGTGTATGAGTTGTTGGGAAAGGGCTTTCGAGGGGGTGGGGGCCAATGGAAGGCTCTGTTGGGACGGCACCAGGCGAGGTGTTGAGTTGGCT	......(((..(((((((((((.(((...((((((..(.((.((((..((.(.....((((..((......))..))))..).))..))))...)).)..)))))).))).))))).)).)))))))	-48.7	127	24	26	23	54	1560	330	4.72727
>HRASLS	NM_020386	5HSAR000765	BR347012	405	53	48	139	165	5'UTR in Homo sapiens HRAS-like suppressor (HRASLS) mRNA.	2	28	3	cgggc	cgaagct	ctcg	ggg	CGGGCGGGCGGGCGAAGCTGGGCTCGGGGCCAAGCGAGGTCTAGCCGGAGCGACTGTGCCCCGCCTCCTGGGCGGAGCG	((((.(((((((((..(((.((((..(((((......))))))))).).)).....)).))))))))))).........	-35.6	79	9	8	25	37	940	490	1.91837
>NSUN5B	NM_001039575	5HSAR000780	BR347036	1186	202	266	339	379	5'UTR in Homo sapiens NOL1/NOP2/Sun domain family member 5B (NSUN5B) transcript variant 1 mRNA.	218	19	3	ta	gcg	cg	ggg	TCCAGCGCCGGCCTCCTCAGTGCGAAGAAGCTGCAGCCGCACCTGGCCAAGGGTAGGGGCGGGGCGGGGAAGTGAACCCCGACGGTCAGCGCTTTGTCATCTGGTTTCAGCCCCGCTGC	..(((((..(((....(((((((((((..(((((..((((.((((.(....).)))).))))..(((((.......)))))...).)))).))))).)).)))).....))).))))).	-49.1	119	19	19	39	42	1050	850	1.23529
>NSUN5B	NM_001039575	5HSAR000780	BR347036	1186	202	266	339	379	5'UTR in Homo sapiens NOL1/NOP2/Sun domain family member 5B (NSUN5B) transcript variant 1 mRNA.	348	27	3	aaa	ctttcga	ggtgg	ggg	GGACTGGAGCAAGTCGCTCACCTGAAATGAGTGCTAGTGTATGAGTTGTTGGGAAAGGGCTTTCGAGGGGGTGGGGGCCAATGGAAGGCTCTGTTGGGACGGCACCAGGCGAGGTGTTGAGTTGGCT	......((((.....)))).((..((((..((((....))))..))).)..))..(((((((((.(...(((....)))..).)))))))))((..(..(((((((......)))))))..)..)).	-42.3	127	25	29	20	53	1500	260	5.76923
>TRIM16L	NM_001037330	5HSAR000801	BR347074	277	60	73	68	76	5'UTR in Homo sapiens tripartite motif-containing 16-like (TRIM16L) mRNA.	53	25	3	aagaa	cg	atgtca	ggg	GCCTCCCGGCTGGTTTCTGAGATCAGCCACAGAAGTTAAACTTCTTTCCAGGGAAGAAGGGCGGGGATGTCAGGGCTGGAGAGTGCCCGTGTCCTTCTGTGTGCATTGGGCTCCTTCCTCCTTAA	((.((((((((((((.....))))))))............(((((((.....)))))))....)))).)).((((..((((.(.(((((((..(......)..)).))))).).)))).))))..	-44.8	125	22	33	32	38	880	600	1.46667
>C18orf34	NM_198995	5HSAR000817	BR347102	211	56	42	55	58	5'UTR in Homo sapiens chromosome 18 open reading frame 34 (C18orf34) transcript variant 2 mRNA.	19	24	3	gt	caggcgc	tcc	ggg	GACCGCAGCAGAGCCGGAGGGGTGGGCAGGCGCGGGTCCGGGAGACGCGCGGGGAAACGCGCGGAGCCGTGTCTGCTCAATCAAGTCAAATA	..((((......).)))..(..(((((((((((((.(((.(....)..(((.(....).)))))).)))))))))))))..)..........	-44.6	92	20	9	24	39	980	320	3.0625
>ODF3L1	NM_175881	5HSAR000854	BR347169	222	29	53	76	64	5'UTR in Homo sapiens outer dense fiber of sperm tails 3-like 1 (ODF3L1) mRNA.	123	19	3	gt	ggat	g	ggg	TAGCTGCTCAAGCTGGAGAACTGTCTTCCTTCCCAGCTTCCTCCGTGTCTGGGGTGGGGGATGGGGGGGTCTCAGGCAGGGATACTCTAGCCCCTTGACTGCTGTTTAGACCCTGCTGT	((((.(.(((((((((((..((((((.((((((((.(((((.((.(....).)).))))).))))))))....)))))).....)))))))...))))).))))...............	-45.9	119	16	33	32	38	1720	680	2.52941
>C6orf136	NM_145029	5HSAR000866	BR347191	783	118	140	287	238	5'UTR in Homo sapiens chromosome 6 open reading frame 136 (C6orf136) transcript variant 2 mRNA.	37	21	3	gtcgc	agc	a	ggg	CTTCCCACCTGTGCCCTGCAGCGCGTGGACAGGCTAGGGGTCGCGGGAGCGGGAGGGAGGCGCTGCCGGGCCTGTCGCGCAAGGACGTCGGTCCTCCCAGGTTTGAG	((((((.(((((..(((((.((.(.(((.....))).).)).))))).))))).))))))..(((..(((((((((.(....)))))..)))))...))).......	-48.5	107	13	17	33	44	1000	620	1.6129
>NKAIN3	NM_173688	5HSAR000868	BR347195	132	19	9	44	60	5'UTR in Homo sapiens Na+/K+ transporting ATPase interacting 3 (NKAIN3) mRNA.	35	18	3	cc	cc	cg	ggg	AGCCGCGAGCGGCGGCCGCGGGGCCGAGGAGCCTGGGCCGGGCCGGGCGGGGACTACTCCGGAGTCAGGAGGCAGCAGCGGCGGAGGACGAGGATCTCTGGC	..(((((.((....))))))).((((..((.(((.(.((..((((.((...(....((((.......)))).).))..))))...)).).))).))..))))	-44.4	102	15	7	30	50	1250	440	2.84091
>PLEKHA8	NM_032639	5HSAR000872	BR347202	91	5	14	28	44	5'UTR in Homo sapiens pleckstrin homology domain containing family A (phosphoinositide binding specific) member 8 (PLEKHA8) mRNA.	37	30	3	gcctg	cagtgag	gccggc	ggg	AGGCGATGGCCCTGCTGCTGGTGCTCCTCGCCTCTTGGGGCCTGGGGCAGTGAGGGGGCCGGCGGGCGTGGGCCGAGTGGCCGCGGGCGCC	.(((.(((((((((((((((((.(((((((((((..(....).)))))...)))))))))))).)))).)))))..)).))).........	-48.8	91	5	14	28	44	1370	490	2.79592
>FAM129B	NM_022833	5HSAR000897	BR347284	202	27	9	66	100	5'UTR in Homo sapiens family with sequence similarity 129 member B (FAM129B) transcript variant 1 mRNA.	66	28	3	cggc	agcggc	agcggc	ggg	TGGAGGGACGGGGCCCGACCGGGAGCGGAGCCGGAGCGGAAGCCGCAGCCGGGCGGCGGGAGCGGCGGGAGCGGCGGGAGCGGGGGAAGCAGGGCGGGCCGGGCTCCATGGCGCCAGCGGCGTCCGCC	....(((......)))..((((..((((..(((...)))...))))..))))..(((((..((.((..(.(((.(((((((..((...((...))...))..))))).)).)))).)).))..)))))	-62.6	128	17	4	38	69	1960	630	3.11111
>FAM129B	NM_022833	5HSAR000897	BR347284	202	27	9	66	100	5'UTR in Homo sapiens family with sequence similarity 129 member B (FAM129B) transcript variant 1 mRNA.	82	28	3	agcggc	agcgg	aagca	ggg	GACCGGGAGCGGAGCCGGAGCGGAAGCCGCAGCCGGGCGGCGGGAGCGGCGGGAGCGGCGGGAGCGGGGGAAGCAGGGCGGGCCGGGCTCCATGGCGCCAGCGGCGTCCGCCTGAGCAGCGCGGGCAA	..(((....))).(((.(.((....(((((......)))))....(((((((..((.((.((.((.(.(((.((..((....))..))))).).)).)).)).))..)))))...)).)).).)))..	-63.2	128	19	4	38	67	1760	560	3.14286
>SERP2	NM_001010897	5HSAR000928	BR347372	184	23	25	59	77	5'UTR in Homo sapiens stress-associated endoplasmic reticulum protein family member 2 (SERP2) mRNA.	25	27	3	gctc	gagcg	tgcgca	ggg	GCCTCTCTCTGGAGTCGGCTAGCCGGGGCTCGGGGAGCGGGGTGCGCAGGGCTCGGGGCCACGCCTTGCCACCTGCAGCGCCCGGGTGGGCCGCGGGGGCC	((((((.......(.((((((.((((((((((((..((((((((.....(((.....))).))))))))..)))).))).))))).).)))))))))))).	-55.11	101	7	13	35	46	1650	580	2.84483
>C4orf41	NM_021942	5HSAR000940	BR347405	176	18	36	55	67	5'UTR in Homo sapiens chromosome 4 open reading frame 41 (C4orf41) transcript variant 1 mRNA.	134	23	3	ccc	gcgtg	cct	ggg	CGCCTCCCCTCGTCTTCTCCCGGCTGGCGGCGACCGGCCTCAGCTGCAGCGGGCCCGGGGCGTGGGGCCTGGGTTTTTTGTGACATCGTAAAC	.((((((((.((((((..(((((((((.(((.....)))))))).....))))...)))))).))))...))))...................	-35.4	93	8	20	33	32	860	710	1.21127
>KIAA0284	NM_015005	5HSAR000942	BR347412	302	58	26	96	122	5'UTR in Homo sapiens KIAA0284 (KIAA0284) transcript variant 2 mRNA.	77	23	3	c	cgggc	cgcga	ggg	CGGGCCTCGCCGGGCATGTCCTAGGCGGCGGCCCCGCCCAGCGCTCGGCCGGGCGGGCGGGCGGGCGCGAGGGCAGGGACCGAGCCGGGCCGAGCTGGGGAACAAGCCGGGGACCAAGCCGGG	(.(((.((.((.(((.((((((.(((..((((((.((((.(((((((.(((......))).)))))))..)))).(....).....)))))).))).))).))).))).))))....))).).	-70.2	123	15	6	43	59	1690	860	1.96512
>FAM150B	NM_001002919	5HSAR000949	BR347430	353	39	44	126	144	5'UTR in Homo sapiens family with sequence similarity 150 member B (FAM150B) mRNA.	153	25	3	gcc	ctggc	cgggc	ggg	GCCAGGCGCAGCGCGCTCGGCGGACGCGGCCTTTCGGGCGAAAGTTAGGAGGGGCCGGGCTGGCGGGCGGGCGGGTTCCGGGGGCTCCTTTCCGCACCAGCGGCGGTCGCTCCCCGTGGGCGGGA	(((.((.((.((.((((((.(((.(.(((((((((.(((....)))..))))))))).)))).)))))).))..)).))...)))....((((((.(((.(((.((.....))))))))))))))	-73.8	125	11	16	40	58	1690	700	2.41429
>GLTPD1	NM_001029885	5HSAR000965	BR347474	415	68	44	153	150	5'UTR in Homo sapiens glycolipid transfer protein domain containing 1 (GLTPD1) mRNA.	1	20	3	cga	cg	cga	ggg	GGGCGAGGGCGGGGCGAGGGCGGGGCGGTGGGCGGGGACGGGGCCCGCACGGCGGCTACGGCCTAGGTGA	..((....))...((.(((.((..((.((.((((((.......))))).).)).))..)).)))..))..	-29.8	70	7	4	17	42	1440	260	5.53846
>GLTPD1	NM_001029885	5HSAR000965	BR347474	415	68	44	153	150	5'UTR in Homo sapiens glycolipid transfer protein domain containing 1 (GLTPD1) mRNA.	12	21	3	cga	cg	cggt	ggg	GGGCGAGGGCGGGGCGAGGGCGGGGCGGTGGGCGGGGACGGGGCCCGCACGGCGGCTACGGCCTAGGTGAGCGGCTCGGACT	(..((((.((..(.(.(((.((..((.((.((((((.......))))).).)).))..)).))).).)..))..))))..).	-36.9	82	8	6	21	47	1530	300	5.1
>GLTPD1	NM_001029885	5HSAR000965	BR347474	415	68	44	153	150	5'UTR in Homo sapiens glycolipid transfer protein domain containing 1 (GLTPD1) mRNA.	23	21	3	cggt	cg	acg	ggg	GGGCGAGGGCGGGGCGAGGGCGGGGCGGTGGGCGGGGACGGGGCCCGCACGGCGGCTACGGCCTAGGTGAGCGGCTCGGACTCGGCGGCCGCA	.(.((((..((((.(((((.((..((.((.((((((.......))))).).)).))..)).))).......)).))))..)))).).......	-44.21	93	9	6	26	52	1620	370	4.37838
>GLTPD1	NM_001029885	5HSAR000965	BR347474	415	68	44	153	150	5'UTR in Homo sapiens glycolipid transfer protein domain containing 1 (GLTPD1) mRNA.	132	20	3	gcc	agc	ag	ggg	TCGGCGGCCGCACCTGCCCAACCCAACCCGCACGGTCCGGAAGTCGCCGAGGGGCCGGGAGCGGGAGGGGACGTCGTCCTAGAGGGCCGGAGCGGGCGGGCGGCCGAGGACCCGGCTCCC	(((((.(((.(.(((((((..(((..(((((.((((((((......))...))))))...)))))..))).....((((....)))).)).))))).)))).)))))(((......))).	-62.9	120	17	8	44	51	1340	950	1.41053
>TMEM203	NM_053045	5HSAR000976	BR347500	224	22	21	75	106	5'UTR in Homo sapiens transmembrane protein 203 (TMEM203) mRNA.	79	25	3	ccga	ctg	ctggcg	ggg	GCGGCCAGGGTTGAGTCCCGGGTCGGGGCCGGGGGATTGCCGGCGCATCAGGGCCGAGGGCTGGGGCTGGCGGGGCCGCTCGCTGCCTCTCGCTCGCAGCAGCGGCGGCAGGCGCGGGCGAGGGC	((((((.((.((.((((((((.((.(.(((((.......))))).)....)).))).))))).)).)).....)))))).....(((.(((((((((.((.((....))..))))))))))))))	-69.8	125	10	14	39	62	1940	580	3.34483
>TMEM200A	NM_052913	5HSAR000977	BR347503	2378	725	784	399	470	5'UTR in Homo sapiens transmembrane protein 200A (TMEM200A) mRNA.	1822	22	3	ca	cagtg	agt	ggg	AGTGGAATATGAGCTTTGATGCCTAGCCAGATGTGGGTATGTGAAGAACAGGGCAGGGCAGTGGGGAGTGGGTGGATTCTGGACAGCTGAAACATTGTTAACAAAATCTCAGAAATGGTACA	...(((((....(((((..(((((.(((...(((.............))).))).)))))....)))))......)))))...((.((((....(((....)))....))))...)).....	-26.42	122	37	28	16	41	930	200	4.65
>TMEM198	NM_001005209	5HSAR000986	BR347529	394	55	64	155	120	5'UTR in Homo sapiens transmembrane protein 198 (TMEM198) mRNA.	50	21	3	c	ctca	catg	ggg	GTGACGTCAGGAGCAGAGGCCGGAGCTGTCCATCAGCACCAAAGGCCGCGGGCGGGCTCAGGGCATGGGGCCGCGGTTCTGGGGCGGCCCGAGCCCCGGCTCCTGCGCCTTCCCCTTCCT	((..(....)..))...((((((.((((.....)))).))...))))..(((.(((...((((((.(((((((.(((((.(((....)))))))).)))))))))).)))..))).))).	-59.6	120	15	17	43	45	1120	980	1.14286
>TWF1	NM_002822	5HSAR001009	BR347591	28	0	1	8	19	5'UTR in Homo sapiens twinfilin actin-binding protein homolog 1 (Drosophila) (TWF1) mRNA.	1	25	3	cg	cggccgc	tcgc	ggg	GGGCGGGGCGGCCGCGGGTCGCGGGCGG	........((.(((((...))))).)).	-11.8	28	0	1	8	19	600	100	6
>DDIT4L	NM_145244	5HSAR001019	BR347601	203	36	26	63	78	5'UTR in Homo sapiens DNA-damage-inducible transcript 4-like (DDIT4L) mRNA.	11	26	3	tggcc	gag	tgagca	ggg	AGCCGGCGCAGGGTGGCCGGGGAGGGGTGAGCAGGGTGCCGCTGGCTGCTGGGGTCTGCAGGTCACCGAGTCCCCAGGAGAGGGGA	..(((((........))))).....((((((((((.(.(.((.....)).).).)))))...)))))...(((((......)))))	-35.9	86	12	10	21	43	1310	450	2.91111
>TRIP10	NM_004240	5HSAR001078	BR347660	66	3	4	17	42	5'UTR in Homo sapiens thyroid hormone receptor interactor 10 (TRIP10) mRNA.	7	24	3	cggc	cggcg	acc	ggg	GGCGGCGGGCGGCGGGCGGCGGGGACCGGGTGCGGTGGTGGCTGCGGCGGCGGCGGCGGGAGCAGC	.((.((.(.((.(..(((((.(..((((....))))..).)))))).)).).)).)).........	-28.7	66	3	4	17	42	1080	190	5.68421
>PHF14	NM_001007157	5HSAR001126	BR347734	435	55	114	131	135	5'UTR in Homo sapiens PHD finger protein 14 (PHF14) transcript variant 1 mRNA.	248	30	3	ggggc	gggttag	accgcg	ggg	CCAGGGAGCGCTGTGGGAAGGGGCTCGAGCGGCCAGGGCCAGGCGAGGCCGGGGGGGCGGGGGGTTAGGGGACCGCGGGGCTACTCTTGGGAGCGCCCCTGTCCGGCTGGCTGCGCGCCGGTTTTAAATA	.....((((.((.......)).))))....(((....))).((((.((((((..((((((((((((......(((.(((....))).))).))).)))))))))..))))))...))))...........	-59.5	130	16	18	34	62	2710	640	4.23438
>ZNF444	NM_018337	5HSAR001127	BR347737	367	60	56	98	153	5'UTR in Homo sapiens zinc finger protein 444 (ZNF444) mRNA.	48	24	3	att	ggagg	acgg	ggg	CGGGGCTTCATGGGGAGTTGTTGGGCTGAACGAGCGGCTCGGAGTATGGGATTGGGGGAGGGGGACGGGGGAGTTTGGCGCAAAGCCTGCTGGGGCATGGAGTCCCGGCGAGCTTTGTGCG	..(((((((.....((((((((.(......).))))))))....................(....)...))))))).(((((((((.(((((((((.....))))))))).))))))))).	-51.4	121	17	24	21	59	2210	300	7.36667
>KIAA1012	NM_014939	5HSAR001130	BR347746	364	50	62	102	150	5'UTR in Homo sapiens KIAA1012 (KIAA1012) mRNA.	321	19	3	t	ccgga	c	ggg	AGGCCGGCGGGCGGCGGCGGTAGCTGCTGCAGCCGCAGGATAACCTCGCAGGGTGGGCCGGAGGGCGGGCGCCGCCGCTGCCTGTGCTGCGGCG	..(((((((((((((((((((.(((....((.(((((((....))).)).)).)).(((....))).))))))))))))))))))....)))).	-55.8	94	9	10	30	45	960	440	2.18182
>ELL3	NM_025165	5HSAR001160	BR347825	403	73	70	104	156	5'UTR in Homo sapiens elongation factor RNA polymerase II-like 3 (ELL3) mRNA.	259	22	3	aggt	gccgg	c	ggg	GAGAGCGAAGCGCCGCCCACGCGGCTGGGAAAGCTTGGGGTGGCGCTGGCGGGAGGTGGGGCCGGGGGCGGGTTCCTGGCGGAGGGTGGGGCAGACGTGGGTTACCGGGTGTGCCAACCAAA	....((..((((((((((.((.((((.....)))))))))))))))).))..........((((((((....))))))))....(((..((((.((.(((....))).)).)))).)))...	-62.8	122	18	15	28	61	1930	470	4.10638
>ELL3	NM_025165	5HSAR001160	BR347825	403	73	70	104	156	5'UTR in Homo sapiens elongation factor RNA polymerase II-like 3 (ELL3) mRNA.	292	26	3	tg	cagacgt	ttacc	ggg	CTTGGGGTGGCGCTGGCGGGAGGTGGGGCCGGGGGCGGGTTCCTGGCGGAGGGTGGGGCAGACGTGGGTTACCGGGTGTGCCAACCAAACCCTGAACAGAGGAGGTGGCGGTGGTGGCCCTCGCCT	.(..((((..((((.......))))..((((((((....))))))))....(((..((((.((.(((....))).)).)))).)))..))))..).......((((((.(((....))).))))))	-53.7	126	15	20	29	62	1970	550	3.58182
>MBTD1	NM_017643	5HSAR001165	BR347838	344	77	54	99	114	5'UTR in Homo sapiens mbt domain containing 1 (MBTD1) mRNA.	155	26	3	gag	gcgccgc	ctcg	ggg	GGCCCCCTGTAGTCGCCGCAGTCCCGGGGAGAGGCACCTGCCCCCAGCCCGGGGAGGGGGCGCCGCGGGCTCGGGGAGCACGGACAACCCCTACCCATGAGGCCCTGATGGAAAACACAAAGGATC	(..((..(((.((..((((((..((.(((((.((..(((((((((((((((.((.(....).)).)))))).)))).))).))....)).)).)))....))..))).)))...)))))..))..)	-53.3	126	25	11	45	45	1420	1550	0.916129
>C2orf28	NM_016085	5HSAR001186	BR347895	652	123	91	201	237	5'UTR in Homo sapiens chromosome 2 open reading frame 28 (C2orf28) transcript variant 1 mRNA.	283	22	3	gc	gccgcg	cc	ggg	TGGACCGGGCCGCTTAGGCCACGCCCGGGGAAGAGGGCCTGACGCGCTGCGGGGCGGGGCCGCGGGGCCGGGTCGCGCGAGCAGCGGAGCACCAAGGGAACGGAAAATGGCGCCTCACGGCC	....((((((.((....))...))))))....(((((((.....((((((...(((.((((.((....)))))).)))..)))))).....((........)).....))).))))......	-55.4	122	20	8	39	55	1590	640	2.48438
>CREBL2	NM_001310	5HSAR001199	BR347932	276	43	41	81	111	5'UTR in Homo sapiens cAMP responsive element binding protein-like 2 (CREBL2) mRNA.	226	20	3	gga	ctcc	a	ggg	CCATATCCCCTTCTTCCTCGGGGCGGGGGCCGGGCCAGGCCGGCTGAGCCGGGGGAGGGCTCCGGGAGGGAGTGCCTGGCCAGGCCGGCCTGTCTGCCGCG	......(((((.(((.....))).))))).(((((((((((((((..((((((.....(((((.....))))).))))))..))))))))))...))).))	-55.1	101	8	14	35	44	1580	750	2.10667
>MOSPD3	NM_001040099	5HSAR001222	BR347996	301	38	50	96	117	5'UTR in Homo sapiens motile sperm domain containing 3 (MOSPD3) transcript variant 4 mRNA.	26	23	3	gcc	tttagcg	t	ggg	GAGAAGGCCGGGTTGGGAGCTGCGAGGGGCCGGGTTTAGCGGGGTGGGCGTGGCCGTCGAGGTGGGGCTCGGCGGGTCCGAAGGAACCTGGGGCAGAG	......((((((((....(((.(((.((.(((.(((((......))))).))))).))).)))..))))))))..((((..((....)).))))....	-38.1	98	13	13	19	53	1620	290	5.58621
>MOSPD3	NM_001040099	5HSAR001222	BR347996	301	38	50	96	117	5'UTR in Homo sapiens motile sperm domain containing 3 (MOSPD3) transcript variant 4 mRNA.	118	26	3	ggccct	cct	tctgc	ggg	CTCGGCGGGTCCGAAGGAACCTGGGGCAGAGCTGGAAGAGGAAAGGTCTTGGGGGCCCTGGGCCTGGGTCTGCGGGAGCCCCATCTAGCGGGGTTCCAAGGCGGCGGCGGCATCAGTCGAGGCCCT	.....((((((((..((..((..((((....((......))....))))..))..)).)))))))).((((...((((((((.......)))))))).))))(((..((((....))))..)))..	-58.6	126	20	18	34	54	1640	720	2.27778
>SNX11	NM_152244	5HSAR001238	BR348045	354	53	71	104	126	5'UTR in Homo sapiens sorting nexin 11 (SNX11) transcript variant 1 mRNA.	127	27	3	cctgta	gcg	cgtccc	ggg	TTGGCCAGCGGAGCCGCGCTATTCGGAAGCGGGAATCCCACTCAGAGCCCGGGCCTGTAGGGGCGGGGCGTCCCGGGCACCCGGGATTGGGGCGTCTCCCGTCGTGCACCGGGGCACCGGCGACTCA	...(((...((.(((.((.....((...((((((.(((((......((((.(.((.....)).).)))).((((((....)))))).)))))....)))))))).....)).))).)))))......	-57.6	127	17	17	43	50	1500	880	1.70455
>SNX11	NM_152244	5HSAR001238	BR348045	354	53	71	104	126	5'UTR in Homo sapiens sorting nexin 11 (SNX11) transcript variant 1 mRNA.	142	27	3	cgtccc	caccc	attg	ggg	GCGCTATTCGGAAGCGGGAATCCCACTCAGAGCCCGGGCCTGTAGGGGCGGGGCGTCCCGGGCACCCGGGATTGGGGCGTCTCCCGTCGTGCACCGGGGCACCGGCGACTCACCCGGAAGGAGAAGC	((.((.(((((..((((((.(((((......((((.(.((.....)).).)))).((((((....)))))).)))))....)))))).((.(.((((....)))).)))....))))).))....))	-58.1	127	20	15	42	50	1500	900	1.66667
>FOXA3	NM_004497	5HSAR001256	BR348100	197	19	19	63	96	5'UTR in Homo sapiens forkhead box A3 (FOXA3) mRNA.	8	20	3	gc	cga	cgg	ggg	GGAGCCCGGGGCGGGCGAGGGCGGGGGTGTCCCGGCTATAAAGCGTGGCCGCCTCCCGCGGCGCTCGGGACAGCCGT	...(((((...)))))........((.((((((((((....)))...(((((.....)))))...))))))).))..	-37.4	77	8	8	25	36	1110	520	2.13462
>FOXA3	NM_004497	5HSAR001256	BR348100	197	19	19	63	96	5'UTR in Homo sapiens forkhead box A3 (FOXA3) mRNA.	95	25	3	c	cgccggt	agctc	ggg	GTGGCCGCCTCCCGCGGCGCTCGGGACAGCCGTACCCCGGGCGGTCGGACGGGCGGGCGCCGGTGGGAGCTCGGGCCGTGCCCGCTGAGAGATCCAGAGCGCTCCGTTCCCCCGGGGCCGGAGCG	(((.((((((.(((.(.((((((((..........)))))))).))))..)))))).))).....(((.(((((((...))))...)))...)))....(((((((..((....))..)))))))	-66.2	125	11	13	47	54	1240	1230	1.00813
>ZNF189	NM_003452	5HSAR001259	BR348107	276	46	52	76	102	5'UTR in Homo sapiens zinc finger protein 189 (ZNF189) transcript variant 1 mRNA.	64	24	3	gtt	gttcg	ttgg	ggg	GGGAGGAGGCTCTAGCGAGGCCTGAAAGGCTGCGTAACCAGGCAGGAGTAGGGGTTGGGGTTCGGGGTTGGGGGACAGCCAGGGATCGCGTCTGATATGCTGTTGGGGTCGTGACCGTCTGGGG	.((((....)))).(((.((((.....)))).)))..((((.(((.((((..((.((.(((((..(((((.....)))))..))))).)).))....)))).))).(((....)))..))))..	-42.6	124	20	24	22	58	1940	300	6.46667
>NPEPL1	NM_024663	5HSAR001265	BR348127	95	9	2	26	58	5'UTR in Homo sapiens aminopeptidase-like 1 (NPEPL1) mRNA.	50	23	3	cc	ccgggcc	ca	ggg	GGGGCGGTGCCGAGGCCGGGCCGGAGCGGGGCGAAGGGGGCCGAGCGGCGGGCCGGGCCGGGCCGGGCAGGGCCGGGGCGTGGGCCGGCAGGAAG	.((.(.(((((..((((.((((.(.((..(((.......)))..))..).)))).)))).((((......))))..))))).).)).........	-50	95	9	2	26	58	1970	440	4.47727
>NPEPL1	NM_024663	5HSAR001265	BR348127	95	9	2	26	58	5'UTR in Homo sapiens aminopeptidase-like 1 (NPEPL1) mRNA.	65	20	3	ca	ccg	cgt	ggg	GCCGGGCCGGAGCGGGGCGAAGGGGGCCGAGCGGCGGGCCGGGCCGGGCCGGGCAGGGCCGGGGCGTGGGCCGGCAGGAAG	.((((.(((..((..(((.......)))..))..))).)))).((..(((((.(.(.((....)).).).))))).))...	-43.2	81	8	1	23	49	1680	390	4.30769
>C18orf10	NM_015476	5HSAR001279	BR348166	428	55	48	170	155	5'UTR in Homo sapiens chromosome 18 open reading frame 10 (C18orf10) mRNA.	177	26	3	gcgaga	tcg	cgaag	ggg	TTGGCCGCACCACGCAGAGGCCCGCCCCCGCCTGCGCGGCCGGCCCCTGCGGGGCGAGAGGGTCGGGGCGAAGGGGAAGCTACGTCCCGGAGGTGCGGTGTGGGGCACCGGGCGGGGCCGCGGGAA	....((((.((.(((...((...(((((((((.((((..((.(((((...)))))....)).((((((((...((....)).))))))))..)))))))).))))).))..))).))..))))...	-65.6	126	15	10	42	59	1740	1140	1.52632
>C18orf10	NM_015476	5HSAR001279	BR348166	428	55	48	170	155	5'UTR in Homo sapiens chromosome 18 open reading frame 10 (C18orf10) mRNA.	228	23	3	gcacc	cg	ccgc	ggg	GGGCGAGAGGGTCGGGGCGAAGGGGAAGCTACGTCCCGGAGGTGCGGTGTGGGGCACCGGGCGGGGCCGCGGGAACCGGCGCCCCACGGAGCTGCTGCTGTCAGACCAACCCCGGGCCCCCAT	((((..(.(((((((((((...((....)).)))))))..(((((((((.(.(((.(((((.((.((((.(....))))).)))).))).))).)))))))...))).)))))..))))....	-63.5	123	18	11	39	55	1640	1160	1.41379
>MMD	NM_012329	5HSAR001283	BR348178	285	38	24	108	115	5'UTR in Homo sapiens monocyte to macrophage differentiation-associated (MMD) mRNA.	35	25	3	gaggc	aggc	aggc	ggg	GGGCGGGGCGCAGGAGCCCCGGGGCGGAGGAGCCGGGGAGGCGGGAGGCGGGAGGCGGGAGGTGTTGGGGCCGTTGAAGCGGCCTCCCTCCCGCCCCCAGCCGCCCGGT	...((((((......)))))).(((......))).......((((.((((((.(((((((((....((((((((....)))))))))))))))))))).))).))))..	-74.6	109	11	8	34	56	1660	1090	1.52294
>VPS13D	NM_015378	5HSAR001299	BR348226	141	38	25	32	46	5'UTR in Homo sapiens vacuolar protein sorting 13 homolog D (S. cerevisiae) (VPS13D) transcript variant 1 mRNA.	34	22	3	ct	gc	cggccc	ggg	AGGAGCGGCGGGGAGGAAACGCCGCGCAGCGCCGGGCTGGGGCGGGCGGCCCGGGACACCGACAGATTTTTCTGTGACCATGAAAGAGAGAAATAAAGAATGATC	.((.((.(((.((.(....).)).))).)).((((((((.......))))))))....)).....((((((((.(.........).))))))))...........	-38.9	105	28	12	24	41	1020	390	2.61538
>PMS2L3	NM_001003686	5HSAR001303	BR348238	544	87	62	166	229	5'UTR in Homo sapiens postmeiotic segregation increased 2-like 3 (PMS2L3) transcript variant 2 mRNA.	161	22	3	gccaga	gcc	a	ggg	GGAGGCTCAAGCGGGGACCCCGGAGCGTGAGCCCCGGAGTCGGCGGCGCTGGGGCCAGAGGGGCCGGGAGGGAGTCGGCTGAGGTGGCGGCGGAGGCGAAGTGGCGGCGGAGGCGAAGGGGC	....((((...((((...))))))))....(((((...(((..((.((((..((((.....))))......(..((.((((......)))).))..).....)))).))..)))...)))))	-51.4	122	18	8	29	67	1770	650	2.72308
>SLC25A10	NM_012140	5HSAR001310	BR348256	86	4	13	24	45	5'UTR in Homo sapiens solute carrier family 25 (mitochondrial carrier; dicarboxylate transporter) member 10 (SLC25A10) nuclear gene encoding mitochondrial protein mRNA.	33	20	3	gta	ccg	tc	ggg	CGGGGCGCGGGGCGCTGCGGCCGGTACACGCCGGGGTAGGGCCGGGGTCGGGTTGTGGTCGGGCCGGGATTGGGCTCTCCTGGGCC	(.((.(((((....))))).)).).....(((.(((.((((((.((.((((.(((....))).))))..)).))))))))).))).	-42.9	86	4	13	24	45	1570	360	4.36111
>TDRD7	NM_014290	5HSAR001313	BR348265	225	34	14	63	114	5'UTR in Homo sapiens tudor domain containing 7 (TDRD7) mRNA.	44	28	3	gcg	ccgagca	cggggc	ggg	AGAGCCGAGGCCAGGCTGCCCTCGAAGCGGGGCGGGGCGAAGCGGGGCGGGGCCGAGCAGGGCGGGGCGGGGGCTTGAGGTGATTCCCAAGCCGCGGGGCGGCTCCGGTGGTGCGGGGAAA	...(((.(((((...((((((.((..((..(((...((........))...)))..))....)))))))).)))))..)))..(((((..(((((.(((....))).)))))...))))).	-53.7	121	17	10	31	63	2240	550	4.07273
>BAG4	NM_004874	5HSAR001354	BR348383	282	46	53	88	95	5'UTR in Homo sapiens BCL2-associated athanogene 4 (BAG4) mRNA.	145	20	3	gc	ccc	cct	ggg	CCCAGAGTCACTGACCTCCGTCCCTCAGCTTTCGGGGTTCGGCAGCAGAAGGGGCGGGCCCGGGCCTGGGATTGGCTGGCGTCGTCCGACCCCCTTCGCTGCTCTCCATTCGCAATCGCC	....(((..((.(....).))..))).((....((((...((((((.((((((((((((((.((((.......)))).).)..)))))..)))))))))))))))))....)).......	-46.3	120	14	24	45	37	960	1080	0.888889
>PRDM10	NM_199438	5HSAR001384	BR348473	216	56	39	52	69	5'UTR in Homo sapiens PR domain containing 10 (PRDM10) transcript variant 3 mRNA.	16	24	3	acagaa	gcaga	a	ggg	AGCCCTCCCAGGTGTGGGACAGAAGGGGCAGAGGGAGGGCAGAGGCTTAAAGGCTGTGAGCAGTCAGATCAAAAATGAAGCCAGCTCTT	.((((((((..((.(..........).))...))))))))...(((.....(((((....)))))...(((....))).))).......	-30.2	89	26	13	18	32	750	340	2.20588
>DZIP1	NM_014934	5HSAR001401	BR348523	852	155	145	275	277	5'UTR in Homo sapiens DAZ interacting protein 1 (DZIP1) transcript variant 1 mRNA.	44	26	3	ga	ggcggga	gggtg	ggg	GGAGCCGGGACACCGAGGGAAGAGGCCGGAGGGAGATCGCGGAGGGGAGGGGGCGGGAGGGGGGTGGGGTATCCTGAGTCGTCCGTGGTCCGGAGTCTGGAAGGCCCTAGAGCGGCGCC	((.((((........((((......(((((....(((((((((.((.......(((((.............)))))..)).))))))))).....)))))....))))....)))).))	-40.02	119	20	12	25	62	2140	460	4.65217
>PLEKHF1	NM_024310	5HSAR001440	BR348628	102	13	8	30	51	5'UTR in Homo sapiens pleckstrin homology domain containing family F (with FYVE domain) member 1 (PLEKHF1) mRNA.	9	24	3	accc	cggagc	cg	ggg	AGCTGGCCGGGACCCGGGCGGAGCGGGCGGGGACCCGGGCTACTGCGGTGTGGACTCGAGGGCTGGGCGCGGGGCCGGCGCA	.((..(((((..((((.((..(((...((((...(((.(((.....))).))).))))...)))..)).)))).))))))).	-40.5	82	8	7	24	43	1270	420	3.02381
>CHODL	NM_024944	5HSAR001446	BR348642	391	68	48	136	139	5'UTR in Homo sapiens chondrolectin (CHODL) mRNA.	250	24	3	ggtc	cagct	ctc	ggg	GCGGCACAGGCGCGGCAGGCGGCAGGTCCCGGCCGAAGGCGATGCGCGCAGGGGGTCGGGCAGCTGGGCTCGGGCGGCGGGAGTAGGGCCCGGCAGGGAGGCAGGGAGGCTGCAGAGTCAGAGT	((.((......)).)).(((.((((.((((.(((....(((.....))).....(((((((..(((..((((.....))))..))).))))))).....))).))))..))))...))).....	-53.8	124	19	9	32	64	1670	480	3.47917
>CHODL	NM_024944	5HSAR001446	BR348642	391	68	48	136	139	5'UTR in Homo sapiens chondrolectin (CHODL) mRNA.	265	23	3	ctc	cggc	agta	ggg	CAGGCGGCAGGTCCCGGCCGAAGGCGATGCGCGCAGGGGGTCGGGCAGCTGGGCTCGGGCGGCGGGAGTAGGGCCCGGCAGGGAGGCAGGGAGGCTGCAGAGTCAGAGTCGCGGGCTGCGCCC	...(((((..(.(((((((....(((.....)))....)))))))).(((((((((.....((....)).)))))))))......((((.....)))).........)))))((((...))))	-54.3	123	17	10	34	62	1660	570	2.91228
>CHODL	NM_024944	5HSAR001446	BR348642	391	68	48	136	139	5'UTR in Homo sapiens chondrolectin (CHODL) mRNA.	278	28	3	agta	cccggca	aggca	ggg	CCGGCCGAAGGCGATGCGCGCAGGGGGTCGGGCAGCTGGGCTCGGGCGGCGGGAGTAGGGCCCGGCAGGGAGGCAGGGAGGCTGCAGAGTCAGAGTCGCGGGCTGCGCCCTGGGCAGAGGCCGCCCTC	((((((....(((.....)))....))))))...(((((((((.....((....)).))))))))).(((.(((.....((((....))))...(((..((((...))))..)))....))).)))..	-58.4	128	17	11	37	63	1700	640	2.65625
>RAB26	NM_014353	5HSAR001459	BR348677	134	11	8	54	61	5'UTR in Homo sapiens RAB26 member RAS oncogene family (RAB26) mRNA.	35	21	3	gaa	ttc	tcc	ggg	GCCGCCGCCGCCGCCGCCGCCGCCGCCGCCGCCAGGGGAAGGGTTCGGGTCCGGGTCGGGCTCGGCGGGCGCGGGGTGCGGGACGGCCCAGGGCACGGCGGCTGC	(((((((..((((((((((((.(((((.(((((..(((...((..((....))..))...))))))))).)))).).))))..))))....))).)))))))...	-62.1	105	6	7	41	51	1400	720	1.94444
>RAB26	NM_014353	5HSAR001459	BR348677	134	11	8	54	61	5'UTR in Homo sapiens RAB26 member RAS oncogene family (RAB26) mRNA.	47	23	3	tcc	tc	ctcggc	ggg	GCCGCCGCCGCCGCCGCCGCCGCCGCCGCCGCCAGGGGAAGGGTTCGGGTCCGGGTCGGGCTCGGCGGGCGCGGGGTGCGGGACGGCCCAGGGCACGGCGGCTGCAGCGGGAGCACACT	((..((((.((.(((((((..(((.((.((....))))........(((.(((..(((.((((.((....)).)))).)))..))))))..))).))))))).)).))))..)).....	-66.7	119	10	8	45	56	1520	760	2
>RAB26	NM_014353	5HSAR001459	BR348677	134	11	8	54	61	5'UTR in Homo sapiens RAB26 member RAS oncogene family (RAB26) mRNA.	58	25	3	ctcggc	cgcg	tgc	ggg	CCGCCGCCGCCGCCGCCGCCGCCGCCAGGGGAAGGGTTCGGGTCCGGGTCGGGCTCGGCGGGCGCGGGGTGCGGGACGGCCCAGGGCACGGCGGCTGCAGCGGGAGCACACTGAGCGCCCGCCCG	..((.(((((((..(((.((.((....))))........(((.(((..(((.((((.((....)).)))).)))..))))))..))).))))))).)).(((((.((.......)).)))))...	-68.1	125	11	8	48	58	1540	890	1.73034
>PHF12	NM_020889	5HSAR001493	BR348764	530	75	58	202	195	5'UTR in Homo sapiens PHD finger protein 12 (PHF12) transcript variant 2 mRNA.	365	28	3	gact	ggccggg	tgggg	ggg	CTGAGGGGCCGCTCCCCCCTCGCGGCCCGTCGGGAGGACGCTGTCGTCCCGGGGACTGGGGGCCGGGGGGTGGGGGGGAGCCAGGGCGAGGAAGTCGGGACCCGTATTGGGAAAAAAGCGGGGCCGGG	......(((..((((((((((.((((((.((((((.(((...))).)))))......).)))))).)))).))))))..)))..(((......))).((.(((((.((......)).))))).))...	-66	128	17	13	35	63	3030	1080	2.80556
>ZDHHC14	NM_153746	5HSAR001505	BR348797	497	46	50	169	232	5'UTR in Homo sapiens zinc finger DHHC-type containing 14 (ZDHHC14) transcript variant 2 mRNA.	129	30	3	gagcc	ggctgcg	ccgagc	ggg	CCTCGGGGCGCAGTGCTCGGGGGTCGGCGGGCCAGAGCCGAGGCGCGGCCGGGGAGCCGGGGGCTGCGGGGCCGAGCGGGCAGCCGCGCGAGGGGGCGGGCGCTCGGCGACCCGGGGGCCGGCCGGGCTG	(((((((.((((((.(((((...(((((.((((........))).).)))))....))))).))))))..((((((((....(((.(.....).)))...))))))))..)))))))(((.....)))..	-75.7	130	9	7	42	72	2780	670	4.14925
>RBPMS	NM_001008711	5HSAR001523	BR348850	665	76	96	299	194	5'UTR in Homo sapiens RNA binding protein with multiple splicing (RBPMS) transcript variant 2 mRNA.	52	19	3	a	gagag	a	ggg	GCAGCCCACGTCCAGGGAGGGCGGAGGGAGGAGGAGAGGCGCGGAGAGGAGGGAGGGGAGAGGGGAGGGAGGAAGGCGAGAGAAAGGGAGCTGCTTCCATCCCGGACTTCCCAGAGCCT	.(..(((.(((((.....)))))..)))..).....((((.(.....)..((((((.....(((..(((((...(((............))).)))))..)))...))))))...))))	-43.8	119	29	8	24	58	1500	510	2.94118
>TRIM46	NM_025058	5HSAR001536	BR348885	83	11	9	29	34	5'UTR in Homo sapiens tripartite motif-containing 46 (TRIM46) mRNA.	45	27	3	atc	cacccag	cgggc	ggg	CCCACTGGGCTCCTGCATTAAGCCCGGGGTTCGCAGCCGCAGCCGGGATCGGGCACCCAGGGGCGGGCGGGCACGGTAGGGCC	(((((((....(((((.....((((((((((((...(((....)))...))))).)))..))))..)))))..)))).)))..	-36.8	83	11	9	29	34	1100	580	1.89655
>FEZ2	NM_005102	5HSAR001581	BR348987	47	1	4	16	26	5'UTR in Homo sapiens fasciculation and elongation protein zeta 2 (zygin II) (FEZ2) transcript variant 1 mRNA.	3	23	3	ct	ccggcct	cg	ggg	GCGGGCTGGGCCGGCCTGGGCGGGGCGCGCGACTGCTCCGGGCGGCG	.........((((.(((((((((.........)))).))))))))).	-22.9	47	1	4	16	26	740	220	3.36364
>AGTRAP	NM_020350	5HSAR001605	BR349037	124	11	18	38	57	5'UTR in Homo sapiens angiotensin II receptor-associated protein (AGTRAP) transcript variant 1 mRNA.	28	23	3	c	gcggggc	gcc	ggg	CTGCGCTGGGGTTGGAGTGGCCGCAACGGGCGGGGCGGGGCGGGGCCGGGCAAGTTTGTTCCCCGAGTTCGGAGCCTAGGAGCCCCCCGCGGCTGCGGCG	...((((........))))((((((.((((.(((((.((((.((((((((.((.....)).)))).))))...))))....))))))).))..)))))).	-47	100	9	14	30	47	1370	960	1.42708
>AGTRAP	NM_001040196	5HSAR001605	BR349056	124	11	18	38	57	5'UTR in Homo sapiens angiotensin II receptor-associated protein (AGTRAP) transcript variant 4 mRNA.	28	23	3	c	gcggggc	gcc	ggg	CTGCGCTGGGGTTGGAGTGGCCGCAACGGGCGGGGCGGGGCGGGGCCGGGCAAGTTTGTTCCCCGAGTTCGGAGCCTAGGAGCCCCCCGCGGCTGCGGCG	...((((........))))((((((.((((.(((((.((((.((((((((.((.....)).)))).))))...))))....))))))).))..)))))).	-47	100	9	14	30	47	1370	960	1.42708
>CAPN7	NM_014296	5HSAR001625	BR349076	270	28	35	100	107	5'UTR in Homo sapiens calpain 7 (CAPN7) mRNA.	12	23	3	c	gcga	ccgctg	ggg	GGGCGGCTGGTGGGCGGGGCGAGGGCCGCTGGGGCCGCGAAGTGGGGCGGCCGGGTGGGCTACAAGCCGGGTCTGGGCTGAGGG	...(((((..(((((..(((..((.(((((.((.((((........)))))).))))).))....)))..))))))))))....	-38.1	84	7	9	19	49	1590	270	5.88889
>AZI1	NM_014984	5HSAR001652	BR349133	200	17	30	83	70	5'UTR in Homo sapiens 5-azacytidine induced 1 (AZI1) transcript variant 1 mRNA.	35	30	3	cctcg	cagtgtt	ggtggc	ggg	CTCACCCCGGCCGTCCGGCCGCTTCATTGTCACCGGGCCTCGGGGCAGTGTTGGGGGTGGCGGGGCGCCAGGTCGCCGACCCGAGGTTTGGGCGCGACTGGTTCCGCATCCCCT	....((((((..((((((..((......))..)))))).)))))).......(((((((.((((..(((((.((((.(.(((((...)))))))))))))))))))))))))).	-58.6	114	9	21	41	43	1310	960	1.36458
>PRDM4	NM_012406	5HSAR001657	BR349142	437	72	52	141	172	5'UTR in Homo sapiens PR domain containing 4 (PRDM4) mRNA.	29	27	3	cc	aagggcc	cgggac	ggg	GCAGAGGGTGCGGCCCAGAGGAGGCCGCGGGCCGGGAAGGGCCGGGCGGGACGGGAAACGTTAGGGCAGCGGCCCCCGGGGTGAGGGGGCCGAGCGGACGGGCAG	((...(..(((.((((.......(((.(((.((.....)).))))))..((((.....)))).))))..((((((((.......)))))))).)))..)..))..	-55.1	105	17	4	27	57	1760	720	2.44444
>TMEM127	NM_017849	5HSAR001683	BR349192	257	33	34	95	95	5'UTR in Homo sapiens transmembrane protein 127 (TMEM127) mRNA.	25	25	3	cgttgc	attg	cct	ggg	AGTGCATCGGCCCCGGGTCTGTCCGGGCGTTGCGGGATTGGGGCCTGGGAACGCTCGGCCCCCGGCAGCCGAGAAGCCCGTGACTGGGCTGAGCAGCAC	.((((.(((((((..((((....(((((....(((..((((((.(((((....))))).))))))...)))....))))).)))))))))))...))))	-51.5	99	13	14	32	40	970	910	1.06593
>PSD	NM_002779	5HSAR001738	BR349309	527	76	84	156	211	5'UTR in Homo sapiens pleckstrin and Sec7 domain containing (PSD) mRNA.	124	26	3	gtg	cacgtga	tctg	ggg	CCTTACGTGTGGCTCAAGGGGCGGTGGGCGAGAGAGACGTGGACACAAGTGGGGTGGGGCACGTGAGGGTCTGGGGAATAGAACCAGGGGTTCCATGCGCCCTCCTCCTTGTCTGGGGCGGGTCTT	.((..(.(((.(((.....))).))).)..)).(((((.((..((((((.((((.(((((.((((.(..(((.((........))..)))..))))).))))))))))))))...)..)).)))))	-47	126	20	25	28	53	1760	450	3.91111
>PSD	NM_002779	5HSAR001738	BR349309	527	76	84	156	211	5'UTR in Homo sapiens pleckstrin and Sec7 domain containing (PSD) mRNA.	255	24	3	gctct	ccct	aga	ggg	GGCGGGAGAGCCCAGCGGGGACCTAGCGACAAGGGGGGCTGGCAGCCTCCGGGGCTCTGGGCCCTGGGAGAGGGCGGGGGGTGGGGGGGATTAGCGTTGCCTGAGCGGCGCGTAGGGGGTAGGG	.(((((....))).)).....((((.(..(...((((((.....))))))...(((((..(((((.....)))))..)))))...........(((((((....)))))))...)..).)))).	-50.5	124	16	14	27	67	3350	490	6.83673
>PSD	NM_002779	5HSAR001738	BR349309	527	76	84	156	211	5'UTR in Homo sapiens pleckstrin and Sec7 domain containing (PSD) mRNA.	270	24	3	aga	cggg	tgggg	ggg	CGGGGACCTAGCGACAAGGGGGGCTGGCAGCCTCCGGGGCTCTGGGCCCTGGGAGAGGGCGGGGGGTGGGGGGGATTAGCGTTGCCTGAGCGGCGCGTAGGGGGTAGGGGGAGGGACTGAGAGG	..((..((((((..(....)..)))....((((((...(((((..(((((.....)))))..)))))...........(((((((....)))))))...))))))......)))..))......	-44.7	124	17	15	24	68	3590	390	9.20513
>ZNF219	NM_016423	5HSAR001751	BR349336	421	41	43	196	141	5'UTR in Homo sapiens zinc finger protein 219 (ZNF219) transcript variant 1 mRNA.	161	22	3	cca	ccgg	cgg	ggg	GCCGCCCCCCGCATGCTAATGGCCGGGCCGCCTCCCGCCGCACACAATGCGGGCCAGGGCCGGGGGCGGGGGACCGGGGAGGGGGCGGGGGCCGGGCCGGGGGCGGGGGGGCCGGGGCCCGG	((((((((((...((((..(((((.((((.((.(((.((..........(.(((....))).)...(((....)))....))))).)).)))).)))))..)))))))))))...)))....	-75.3	122	10	5	43	64	3550	1230	2.88618
>ZNF219	NM_016423	5HSAR001751	BR349336	421	41	43	196	141	5'UTR in Homo sapiens zinc finger protein 219 (ZNF219) transcript variant 1 mRNA.	172	24	3	ggc	ggaccg	agg	ggg	CATGCTAATGGCCGGGCCGCCTCCCGCCGCACACAATGCGGGCCAGGGCCGGGGGCGGGGGACCGGGGAGGGGGCGGGGGCCGGGCCGGGGGCGGGGGGGCCGGGGCCCGGCGCATCTCCCCCG	...(((..(((((.((((.((.(((.((..........(.(((....))).)...(((....)))....))))).)).)))).)))))..))).((((((((((...)))))......))))).	-72.3	124	11	7	43	63	3540	1070	3.30841
>ZNF219	NM_016423	5HSAR001751	BR349336	421	41	43	196	141	5'UTR in Homo sapiens zinc finger protein 219 (ZNF219) transcript variant 1 mRNA.	186	21	3	ga	ggcgg	cc	ggg	GGCCGCCTCCCGCCGCACACAATGCGGGCCAGGGCCGGGGGCGGGGGACCGGGGAGGGGGCGGGGGCCGGGCCGGGGGCGGGGGGGCCGGGGCCCGGCGCATCTCCCCCGGCCCCACGTAA	(((((((.((((((.(...(....(.(((....))).)...(((....))).)...).)))))))))..)))).(((((.((((((((((...)))))......))))).)))))......	-75.6	121	11	5	44	61	3470	1220	2.84426
>ZNF219	NM_016423	5HSAR001751	BR349336	421	41	43	196	141	5'UTR in Homo sapiens zinc finger protein 219 (ZNF219) transcript variant 1 mRNA.	197	25	3	ggcc	ccgg	cgggg	ggg	GCCGCACACAATGCGGGCCAGGGCCGGGGGCGGGGGACCGGGGAGGGGGCGGGGGCCGGGCCGGGGGCGGGGGGGCCGGGGCCCGGCGCATCTCCCCCGGCCCCACGTAACGCTGACGCCCGCGC	............((((((...(((..(..(((((((.((((((.((((....(.((((((((..((.(.....).))..)))))))).).)))))))))))))).)))..))))...))))))..	-75.4	125	12	5	45	63	3470	1190	2.91597
>VPS45	NM_007259	5HSAR001792	BR349422	573	117	112	179	165	5'UTR in Homo sapiens vacuolar protein sorting 45 homolog (S. cerevisiae) (VPS45) mRNA.	533	22	3	ggc	aa	ctgta	ggg	GAAGCAGCTGAGACCCGGCCAACAGACTGGGGGTTAATTTAGCCAGAAAAGGGGGCGGGAAGGGCTGTAGGGTACTTGTCAATTCGCCGCC	......((((((((((..(((......))))))))...))))).......((.((((((...(((...((....)).)))..)))))).))	-27.7	91	23	15	20	33	1160	350	3.31429
>DOC2B	NM_003585	5HSAR001806	BR349451	150	8	8	65	69	5'UTR in Homo sapiens double C2-like domains beta (DOC2B) mRNA.	97	24	3	ccg	tcgcgcc	cc	ggg	CGATGCCCGCAGCCCCCGCCGCGCCCCGCCGGGCCTGCTGAGCCGCCCCCGGGCCGGGGTCGCGCCGGGCCGGGCCGCGCCCGGGGCGGGGCGGCGCTGCCTGC	....((..(((((..(((((.(((((((.((((((((((..((((.(((((...))))).)).))..)).)))))).))..))))))).))))).)))))..))	-67.4	104	3	6	50	45	1230	1580	0.778481
>BAG5	NM_001015048	5HSAR001870	BR349547	227	31	32	65	99	5'UTR in Homo sapiens BCL2-associated athanogene 5 (BAG5) transcript variant 3 mRNA.	109	23	3	gc	gctgcc	ccc	ggg	TAGGCGCGGACGCCGGAGGAGGTGTCCCCGGGTTTAGGGGTGTTCGGCCAGGGGCGGGGCTGCCGGGCCCGGGCGACTGCCGGAGCTGCGGAAGTCGTGGAAGCGTCGGCGACGCATCGCGCG	...((((((...(((.((..(((((((((((((((.((.(.((((.(((...))).))))).))))))))))).))).)))....)).)))..(((((.((....)).)))))...)))))).	-62.2	123	14	16	34	59	1480	650	2.27692
>OSBPL2	NM_014835	5HSAR001888	BR349565	202	45	43	41	73	5'UTR in Homo sapiens oxysterol binding protein-like 2 (OSBPL2) transcript variant 1 mRNA.	4	25	3	tcgc	cctacg	cgg	ggg	AGTGGGTCGCGGGCCTACGGGGCGGGGGCGGGGCGGCAGTGAGCTCGGCCGGCAACCGAGGGACCCGCGTCCAGATCT	..((((.(((((((((.(((.((...(((.((((........)))).))).))..))).))).)))))))))).....	-41.2	78	10	8	23	37	1260	380	3.31579
>VPS18	NM_020857	5HSAR001921	BR349598	339	68	58	85	128	5'UTR in Homo sapiens vacuolar protein sorting 18 homolog (S. cerevisiae) (VPS18) mRNA.	263	24	3	gcgac	gacccc	g	ggg	TGCAGGTTCCCAGGATCTGTCAGAGGCTGGGGAGTTACAGCTTCCATTCTGGGGCGACGGGGACCCCGGGGGGGTAGCCCTTTTGTAATCCCCAGGCCCCGGACAAAGAGCCCAGAGGCCGGGC	.(((((((.....)))))))..(((((((........)))))))...((((((((...(((((...((((((((...))))))))...)))))..))))))))......((((.......))))	-55.7	124	22	21	36	45	1890	1090	1.73394
>ARHGAP29	NM_004815	5HSAR001927	BR349604	369	33	63	105	168	5'UTR in Homo sapiens Rho GTPase activating protein 29 (ARHGAP29) mRNA.	75	24	3	agcgc	ccaat	ct	ggg	GCGCGAGCTAGTTGCCTCCCGTACCTGCCGCGGTCGCCGGCCCCGCCCCCGGGAGCGCGGGCCAATGGGCTGGGCTCCAGGGGGCGGGGCTGGCGGGCGGGCGGTGCGGCCGTGGCGGTAGCTG	.....(((((.(((((..(((((((.(((.((.(((((((((((((((((.(((((.(.((((....)))).)))))).))))))))))))))))).))))))))))))....)))))))))).	-98.6	124	8	15	43	58	1600	1100	1.45455
>ARHGAP29	NM_004815	5HSAR001927	BR349604	369	33	63	105	168	5'UTR in Homo sapiens Rho GTPase activating protein 29 (ARHGAP29) mRNA.	91	23	3	ct	ctccagg	cg	ggg	TCCCGTACCTGCCGCGGTCGCCGGCCCCGCCCCCGGGAGCGCGGGCCAATGGGCTGGGCTCCAGGGGGCGGGGCTGGCGGGCGGGCGGTGCGGCCGTGGCGGTAGCTGCAGGGGCGGTGGCGG	..(((((((.(((.((.(((((((((((((((((.(((((.(.((((....)))).)))))).))))))))))))))))).))))))))))))((((.((.((..(....)..)).)).))))	-95.9	123	7	13	41	62	1860	1060	1.75472
>ARHGAP29	NM_004815	5HSAR001927	BR349604	369	33	63	105	168	5'UTR in Homo sapiens Rho GTPase activating protein 29 (ARHGAP29) mRNA.	104	22	3	ggc	gctggc	c	ggg	GCGGTCGCCGGCCCCGCCCCCGGGAGCGCGGGCCAATGGGCTGGGCTCCAGGGGGCGGGGCTGGCGGGCGGGCGGTGCGGCCGTGGCGGTAGCTGCAGGGGCGGTGGCGGCTGCAGTGGTGG	.((.(((((((((((((((((.(((((.(.((((....)))).)))))).))))))))))))))))).))..((.(((((((((.((.((..(....)..)).)).))))))))).))....	-93.3	122	7	13	36	66	1940	900	2.15556
>PSME4	NM_014614	5HSAR001939	BR349616	56	2	9	8	37	5'UTR in Homo sapiens proteasome (prosome macropain) activator subunit 4 (PSME4) mRNA.	4	30	3	ggccg	agggttc	tgggag	ggg	GGTGGGGGCCGGGGAGGGTTCGGGTGGGAGGGGGTGGGGGGGGTGTCCCTGGGCTC	....(((.(((((((.(.(((..................))).).))))))).)))	-18.77	56	2	9	8	37	2550	170	15
>PSME4	NM_014614	5HSAR001939	BR349616	56	2	9	8	37	5'UTR in Homo sapiens proteasome (prosome macropain) activator subunit 4 (PSME4) mRNA.	16	28	3	ttc	tgggagg	tggggg	ggg	GGTGGGGGCCGGGGAGGGTTCGGGTGGGAGGGGGTGGGGGGGGTGTCCCTGGGCTC	....(((.(((((((.(.(((..................))).).))))))).)))	-18.77	56	2	9	8	37	2550	170	15
>C10orf137	NM_015608	5HSAR001942	BR349619	293	50	54	92	97	5'UTR in Homo sapiens chromosome 10 open reading frame 137 (C10orf137) mRNA.	108	24	3	aggc	gcc	ccttc	ggg	CGCAGGCGCACTACAATTCCCGCCCTGGCCGCGAAGGTGGCACCCGCAGCGGGAGGCGGGGCCGGGCCTTCGGGACAAAGATCGCGAGATTTAATGGCGAGTCACAGCTACTTCTTCCTGGCAG	.((....)).........((((((...(((((....))))).((((...)))).))))))((((((.....((((...(((((....)))))..((((........))))..))))))))))..	-48.2	124	24	19	39	42	930	680	1.36765
>BTBD11	NM_001018072	5HSAR001949	BR349626	521	80	82	173	186	5'UTR in Homo sapiens BTB (POZ) domain containing 11 (BTBD11) transcript variant a mRNA.	68	22	3	cc	aact	agcc	ggg	ACGGCCGCTGCTGCGCTCCGGTGCAGGGCAGGCTGGCGCCGAGCGAACCAGGGCCGGGAACTGGGAGCCGGGAGCCGGGAGCCAGCTGCCCGCGGAGCTGCGGCGGCGGCGGCATCTGGGGT	.(.(((((((((((((((((.....((((((.(((((.(((.((...((.((.((.(....).))..))))..)))))..))))))))))).)))))).))))))))))).)..........	-74.5	122	15	11	39	57	1330	620	2.14516
>C20orf141	NM_080739	5HSAR001959	BR349636	174	26	44	59	45	5'UTR in Homo sapiens chromosome 20 open reading frame 141 (C20orf141) mRNA.	15	30	3	tttgct	tgggtat	ggagg	ggg	GGAGGAGGTGAGGAGGGTTTGCTGGGTGGGTATGGGGGAGGGGGAGACTCTGCAGGAGCCTAATTCCCCACTCTGAGCTCACCCTTCTGTCTGC	...(.((..(.(((((((..((((((((((.....(((.((((....)))).......))).....)))))))..)))..))))))))..)).)	-38	94	15	21	20	38	1290	450	2.86667
>TMEM54	NM_033504	5HSAR001974	BR349651	114	14	5	39	56	5'UTR in Homo sapiens transmembrane protein 54 (TMEM54) mRNA.	10	27	3	gcgcgc	cgac	ccagc	ggg	CGACGGTGCGGGGCGCGCGGGCGACGGGCCAGCGGGATGGGAGCAGGGTCCCCCGGCGGCCCGCAGCCTCGGGAGCCGCGCTGAAG	...((((((((..(.((.((((..((((((.((.((..((((......)))))).))))))))..)))))).)..))))))))...	-52.7	86	10	5	29	42	1060	720	1.47222
>TMEM54	NM_033504	5HSAR001974	BR349651	114	14	5	39	56	5'UTR in Homo sapiens transmembrane protein 54 (TMEM54) mRNA.	26	23	3	ccagc	at	agca	ggg	CGACGGTGCGGGGCGCGCGGGCGACGGGCCAGCGGGATGGGAGCAGGGTCCCCCGGCGGCCCGCAGCCTCGGGAGCCGCGCTGAAGCCGGGGGCGGGA	...((((((((..(.((.((((..((((((.((.((..((((......)))))).))))))))..)))))).)..))))))))...(((....)))..	-55.7	98	11	5	32	50	1510	770	1.96104
>ZNF334	NM_199441	5HSAR002007	BR349684	1320	333	335	315	337	5'UTR in Homo sapiens zinc finger protein 334 (ZNF334) transcript variant 2 mRNA.	140	27	3	aacggt	gcc	cggagc	ggg	ACAACCTATAGGAAGGGCTGGCGGCGAGCTCTGAGCACTCGGGCGTCGGAGGGAACGGTGGGGCCGGGCGGAGCGGGCCTCGGGTCTGCGGAGGGTGGACGCGCGCTCTCCCTGTCTTTGGAGGGAG	....(((..((((.(((((.(.(((..((((((....(((((.(.(((..(....)..))).))))))))))))..))).).)))))..((((((((......))))))))...))))...)))...	-53.4	127	18	19	32	58	1480	450	3.28889
>REXO1	NM_020695	5HSAR002009	BR349686	95	6	5	35	49	5'UTR in Homo sapiens REX1 RNA exonuclease 1 homolog (S. cerevisiae) (REXO1) mRNA.	51	26	3	gccc	cggctcc	ccg	ggg	GGTCCGTGAGGCGCGGGCGGCGGCGACCGCGGCGCCAGTGAGGGGGCCCTGGGGCCCGGGCGGCTCCGGGCCGGGGCCCCGCCGCGGGACGGACC	(((((((..(((((..((((......)))).))))).(((..((((((((..((((((((....))))))))))))))))..)))...)))))))	-67.4	95	6	5	35	49	1530	790	1.93671
>ZNF432	NM_014650	5HSAR002032	BR349709	318	100	62	58	98	5'UTR in Homo sapiens zinc finger protein 432 (ZNF432) mRNA.	32	23	3	gga	agtt	cgag	ggg	AAACGCGGCTGACCGTCTCTGGAGGTTTAGAGGGGGAGGGAGTTGGGCGAGGGGCCCAGAAGTGGAAGAAGTTTAGGGAAGTAAGTTCAGCTTTTAAGAGGTCG	.....(((((..((.(((((((....))))))).)).(((((((((((......(((.(((.(......).))).)))......)))))))))))....)))))	-32.7	104	26	21	14	43	1200	230	5.21739
>RND2	NM_005440	5HSAR002034	BR349711	107	11	10	26	60	5'UTR in Homo sapiens Rho family GTPase 2 (RND2) mRNA.	60	26	3	gccc	agag	tggcgt	ggg	GTGTTGGCGGCCCGAGCGGCTGCAGTTGCAGGGGCGGGGGAGGCGGCGGCGGGGCCCGGGAGAGGGGTGGCGTGGGGGACCGGCGCGTAGCCGGGACC	..((((.(..(((..((..((((....))))..))..))).).)))).(((..((((.......))))..)))..((..(((((.....)))))..))	-44.5	98	9	9	24	56	1940	440	4.40909
>FAM118A	NM_017911	5HSAR002056	BR349733	289	34	37	102	116	5'UTR in Homo sapiens family with sequence similarity 118 member A (FAM118A) transcript variant 2 mRNA.	5	23	3	gc	cgcgcgg	aa	ggg	GGCTGGGGCGGGCGCGCGGGGGAAGGGTTTGCGGCGGCGCCGCTGCCGGCTAACGCGGAGGGGCGCCTGGAGGCGGC	(((((((((((((.(((.(.(((....))).).))))).))))).))))))..........(.((((....)))).)	-35.8	77	6	7	21	43	1350	270	5
>RNF150	NM_020724	5HSAR002060	BR349737	654	108	55	246	245	5'UTR in Homo sapiens ring finger protein 150 (RNF150) mRNA.	578	26	3	ttggcc	gctg	agga	ggg	GCCCCTCCGGCCCGGGAGTGAGCAGCAGCAGGAGGAGAGGCAGCGGCCCGGGGTTGGCCGGGGCTGGGGAGGAGGGACGGGACGGAGGGAGGGCGCGGGGGCGGGGAGGGGGCCCCGGCGGATAAA	..(((((((.((((..........((..(.......)..))..((((((.((.....)).))))))...........)))).)))))))....(((.(((((.........))))).)))......	-58.3	126	20	6	30	70	2490	800	3.1125
>RNF150	NM_020724	5HSAR002060	BR349737	654	108	55	246	245	5'UTR in Homo sapiens ring finger protein 150 (RNF150) mRNA.	593	24	3	gagga	ac	acgga	ggg	GAGTGAGCAGCAGCAGGAGGAGAGGCAGCGGCCCGGGGTTGGCCGGGGCTGGGGAGGAGGGACGGGACGGAGGGAGGGCGCGGGGGCGGGGAGGGGGCCCCGGCGGATAAAG	..((.....((..(.......)..))..((((((.((.....)).))))))..........))...............(((.(((((.........))))).))).......	-34.4	112	20	5	21	66	2360	460	5.13043
>RNF150	NM_020724	5HSAR002060	BR349737	654	108	55	246	245	5'UTR in Homo sapiens ring finger protein 150 (RNF150) mRNA.	606	28	3	acgga	agggcgc	ggcg	ggg	CAGGAGGAGAGGCAGCGGCCCGGGGTTGGCCGGGGCTGGGGAGGAGGGACGGGACGGAGGGAGGGCGCGGGGGCGGGGAGGGGGCCCCGGCGGATAAAG	...............((((((.((.....)).))))))...........................(((.(((((.........))))).))).......	-32.7	99	16	4	19	60	2300	440	5.22727
>RNF150	NM_020724	5HSAR002060	BR349737	654	108	55	246	245	5'UTR in Homo sapiens ring finger protein 150 (RNF150) mRNA.	618	22	3	cgc	ggcg	agg	ggg	CAGCGGCCCGGGGTTGGCCGGGGCTGGGGAGGAGGGACGGGACGGAGGGAGGGCGCGGGGGCGGGGAGGGGGCCCCGGCGGATAAAG	...((((((.((.....)).))))))...........................(((.(((((.........))))).))).......	-32.7	87	12	4	18	53	2170	430	5.04651
>AGTRAP	NM_001040194	5HSAR001605	BR349846	124	11	18	38	57	5'UTR in Homo sapiens angiotensin II receptor-associated protein (AGTRAP) transcript variant 2 mRNA.	28	23	3	c	gcggggc	gcc	ggg	CTGCGCTGGGGTTGGAGTGGCCGCAACGGGCGGGGCGGGGCGGGGCCGGGCAAGTTTGTTCCCCGAGTTCGGAGCCTAGGAGCCCCCCGCGGCTGCGGCG	...((((........))))((((((.((((.(((((.((((.((((((((.((.....)).)))).))))...))))....))))))).))..)))))).	-47	100	9	14	30	47	1370	960	1.42708
>APOL3	NM_014349	5HSAR002194	BR349871	577	136	134	139	168	5'UTR in Homo sapiens apolipoprotein L 3 (APOL3) transcript variant alpha/a mRNA.	41	21	3	act	ccaa	tg	ggg	AGCAGGAGGGTGGGACCAAGGGTGCTGCTGGACCAAGGATGGGACTGGGCCAAGGGTGGGGCTGGGAAGCATCCTGTTTTGCATGTTTGATCAGGAGCTGCTGCCAAGTTG	.((((.((..(..((.((((.((((....((((..((((((...((.((((........)))).))...)))))))))).)))).)))).))..)..)).)))).......	-37.2	111	22	23	20	46	1190	300	3.96667
>XKR7	NM_001011718	5HSAR002199	BR349876	174	35	15	56	68	5'UTR in Homo sapiens XK Kell blood group complex subunit-related family member 7 (XKR7) mRNA.	10	19	3	t	ggcg	cg	ggg	AGCTCAGGCGGGTGGGGGCGGGGCGGGGCGGCGCCGAGGAGAATGAATAATTGAAGTGGAGGGGAGGAGGAAGAAGAG	.((((..(....)..))))..((((......))))...........................................	-11.2	78	20	7	9	42	1390	110	12.6364
>SLC25A23	NM_024103	5HSAR002231	BR349908	142	14	9	55	64	5'UTR in Homo sapiens solute carrier family 25 (mitochondrial carrier; phosphate carrier) member 23 (SLC25A23) nuclear gene encoding mitochondrial protein mRNA.	59	22	3	gtccc	gg	agg	ggg	GCGGACTGCGCGGAGGCTGCGGAGCCGGCGGCCGCGGGAGCTGACCCTGCGGGGTCCCGGGGGGGGAGGGGGAGCCGCGAAGCCCCCACTGAGGCCGCCGCTGCCGGGCCTCCCCTCCCCCC	(.(((((.(((((.((...(((..((.((....)).))..))).))))))).))))))..(((((((((((..((((((..(((........)))...))).....)))..)))))))))))	-72.7	122	11	9	48	54	2400	1660	1.44578
>ZNF189	NM_197977	5HSAR002302	BR349979	496	98	107	134	157	5'UTR in Homo sapiens zinc finger protein 189 (ZNF189) transcript variant 2 mRNA.	64	24	3	gtt	gttcg	ttgg	ggg	GGGAGGAGGCTCTAGCGAGGCCTGAAAGGCTGCGTAACCAGGCAGGAGTAGGGGTTGGGGTTCGGGGTTGGGGGACAGCCAGGGATCGCGTCTGATATGCTGTTGGGGTCGTGACCGTCTGGGG	.((((....)))).(((.((((.....)))).)))..((((.(((.((((..((.((.(((((..(((((.....)))))..))))).)).))....)))).))).(((....)))..))))..	-42.6	124	20	24	22	58	1940	300	6.46667
>RNF138	NM_016271	5HSAR002317	BR349994	439	64	66	172	137	5'UTR in Homo sapiens ring finger protein 138 (RNF138) transcript variant 1 mRNA.	353	26	3	ctccta	agtc	cccc	ggg	TCTCTACGAACACGTGAAGGAAAAGCAGCTCCGTCCACAACGCCGCTTCGGGGCTCCTAGGGAGTCGGGCCCCGGGCCGCCACCGTCACCTCGGCCGCTGCCGCTGTCGCCATCGCCTTGTTTCCC	.......(((((.((((.((...(((.((..((........((.(((.((((((((..........))))))))))).))..(((......))).))..)).)))....)).))))..)))))...	-41	126	19	22	50	35	760	970	0.783505
>SOX21	NM_007084	5HSAR002331	BR350015	86	11	8	29	38	5'UTR in Homo sapiens SRY (sex determining region Y)-box 21 (SOX21) mRNA.	31	22	3	ccga	cga	ccc	ggg	CTCCGCGGGCAGCCAACATTGATTTCCTCCGGGCCGAGGGCGAGGGCCCGGGCGGCGGCGGGCTGCAGCCGCGGCAGGGCGAGAGC	((((((((((((((..(........((((((((((.........)))))))).))..)..))))))..)))))).)).((....))	-43.9	86	11	8	29	38	930	480	1.9375
>GSC	NM_173849	5HSAR002377	BR350089	147	11	24	51	61	5'UTR in Homo sapiens goosecoid homeobox (GSC) mRNA.	2	22	3	ggc	gag	cgca	ggg	AGGGGGCGGGGAGGGGCGCAGGGCTGCGCGCTCGCCGGCGCTCTCTTTCGGTTTGGTCGGCGGCTGGAGGAGA	.((.(.(((.(((.(.((((....))))).))).))).).))(((((((((((........))))))))))).	-34.5	73	6	12	18	37	1200	200	6
>PRDM10	NM_199439	5HSAR001384	BR350093	216	56	39	52	69	5'UTR in Homo sapiens PR domain containing 10 (PRDM10) transcript variant 4 mRNA.	16	24	3	acagaa	gcaga	a	ggg	AGCCCTCCCAGGTGTGGGACAGAAGGGGCAGAGGGAGGGCAGAGGCTTAAAGGCTGTGAGCAGTCAGATCAAAAATGAAGCCAGCTCTT	.((((((((..((.(..........).))...))))))))...(((.....(((((....)))))...(((....))).))).......	-30.2	89	26	13	18	32	750	340	2.20588
>DZIP1	NM_198968	5HSAR001401	BR350115	852	155	145	275	277	5'UTR in Homo sapiens DAZ interacting protein 1 (DZIP1) transcript variant 2 mRNA.	44	26	3	ga	ggcggga	gggtg	ggg	GGAGCCGGGACACCGAGGGAAGAGGCCGGAGGGAGATCGCGGAGGGGAGGGGGCGGGAGGGGGGTGGGGTATCCTGAGTCGTCCGTGGTCCGGAGTCTGGAAGGCCCTAGAGCGGCGCC	((.((((........((((......(((((....(((((((((.((.......(((((.............)))))..)).))))))))).....)))))....))))....)))).))	-40.02	119	20	12	25	62	2140	460	4.65217
>ZKSCAN5	NM_014569	5HSAR002404	BR350131	251	35	51	75	90	5'UTR in Homo sapiens zinc finger with KRAB and SCAN domains 5 (ZKSCAN5) transcript variant 1 mRNA.	148	20	3	t	ct	actcg	ggg	TGATGCTGTGCGAGCGGCTTCGGGGGCCCTGGAGACGTCCGAGTCACTGAGGGTGGGCTGGGACTCGGGGCCCGCGTCCCATCTCCCCGCCGATTGGTCCGCCCCCCGTGCGAGTGTAAC	..((((((..((.((((((((((.((....(((((.((((.((((((.....)).)))).))))..(((((....))))).))))))).))))..)).))))....))..).)))))...	-51.5	120	13	22	40	45	1180	1270	0.929134
>KCNH3	NM_012284	5HSAR002433	BR350177	260	22	21	102	115	5'UTR in Homo sapiens potassium voltage-gated channel subfamily H (eag-related) member 3 (KCNH3) mRNA.	21	30	3	atttgt	cggcga	cgcgag	ggg	GGCCGCGGGGCCTGGAGCCCGGGATTTGTGGGCGGCGAGGGCGCGAGGGGCCGCGCGCCATGCTCCGGGCCCCGACGGCGCGGACGCCCCCTCGCGCGCC	.((((((((((((((.(((((.......))))).(((..((((((.(....).)))))).))).)))))))))).))))..((.(((........)))))	-60.4	100	7	8	39	46	1160	1040	1.11538
>RBPMS	NM_006867	5HSAR001523	BR350188	665	76	96	299	194	5'UTR in Homo sapiens RNA binding protein with multiple splicing (RBPMS) transcript variant 4 mRNA.	52	19	3	a	gagag	a	ggg	GCAGCCCACGTCCAGGGAGGGCGGAGGGAGGAGGAGAGGCGCGGAGAGGAGGGAGGGGAGAGGGGAGGGAGGAAGGCGAGAGAAAGGGAGCTGCTTCCATCCCGGACTTCCCAGAGCCT	.(..(((.(((((.....)))))..)))..).....((((.(.....)..((((((.....(((..(((((...(((............))).)))))..)))...))))))...))))	-43.8	119	29	8	24	58	1500	510	2.94118
>CLEC14A	NM_175060	5HSAR002457	BR350217	347	56	63	99	129	5'UTR in Homo sapiens C-type lectin domain family 14 member A (CLEC14A) mRNA.	193	28	3	tccgtc	agcga	cggag	ggg	AAGGGAAACTGTTGGCCGCTGGGCCCGCGGGGGGATTCTTGGCAGTTGGGGGGTCCGTCGGGAGCGAGGGCGGAGGGGAAGGGAGGGGGAACCGGGTTGGGGAAGCCAGCTGTAGAGGGCGGTGACCG	..((...((((((.((.(((((.(((....)))..((((..((.........((((.(((....)))))))..............((....))..))..))))..))))).))....))))))..)).	-44	128	21	17	23	67	2740	400	6.85
>CLEC14A	NM_175060	5HSAR002457	BR350217	347	56	63	99	129	5'UTR in Homo sapiens C-type lectin domain family 14 member A (CLEC14A) mRNA.	210	29	3	cgga	gaaggga	ggaacc	ggg	GCTGGGCCCGCGGGGGGATTCTTGGCAGTTGGGGGGTCCGTCGGGAGCGAGGGCGGAGGGGAAGGGAGGGGGAACCGGGTTGGGGAAGCCAGCTGTAGAGGGCGGTGACCGCGCTCCAGACACAGCTCT	((((.((((.((((.((((((((.(....).)))))))).)).....)).))))..........(((((((..((((((((((.....))))))........))))..)).).)))).....))))...	-47.2	129	20	17	28	64	2620	450	5.82222
>CLEC14A	NM_175060	5HSAR002457	BR350217	347	56	63	99	129	5'UTR in Homo sapiens C-type lectin domain family 14 member A (CLEC14A) mRNA.	223	22	3	a	ggaacc	ttg	ggg	GGGGATTCTTGGCAGTTGGGGGGTCCGTCGGGAGCGAGGGCGGAGGGGAAGGGAGGGGGAACCGGGTTGGGGAAGCCAGCTGTAGAGGGCGGTGACCGCGCTCCAGACACAGCTCTGCGTCC	..((((((((.(....).)))))))).(((....)))(((((.((((........((....)).((((((.....))))))...(((.((((...)))).))).........)))).)))))	-43.4	122	20	17	26	59	2220	380	5.84211
>SNX11	NM_013323	5HSAR002471	BR350243	267	36	46	79	106	5'UTR in Homo sapiens sorting nexin 11 (SNX11) transcript variant 2 mRNA.	100	27	3	cctgta	gcg	cgtccc	ggg	TTGGCCAGCGGAGCCGCGCTATTCGGAAGCGGGAATCCCACTCAGAGCCCGGGCCTGTAGGGGCGGGGCGTCCCGGGCACCCGGGATTGGGGCGTCTCCCGTCGTGCACCGGGGCACCGGCGACTCA	...(((...((.(((.((.....((...((((((.(((((......((((.(.((.....)).).)))).((((((....)))))).)))))....)))))))).....)).))).)))))......	-57.6	127	17	17	43	50	1500	880	1.70455
>SNX11	NM_013323	5HSAR002471	BR350243	267	36	46	79	106	5'UTR in Homo sapiens sorting nexin 11 (SNX11) transcript variant 2 mRNA.	115	27	3	cgtccc	caccc	attg	ggg	GCGCTATTCGGAAGCGGGAATCCCACTCAGAGCCCGGGCCTGTAGGGGCGGGGCGTCCCGGGCACCCGGGATTGGGGCGTCTCCCGTCGTGCACCGGGGCACCGGCGACTCACCCGGAAGGAGAAGC	((.((.(((((..((((((.(((((......((((.(.((.....)).).)))).((((((....)))))).)))))....)))))).((.(.((((....)))).)))....))))).))....))	-58.1	127	20	15	42	50	1500	900	1.66667
>C15orf2	NM_018958	5HSAR002485	BR350269	474	80	83	140	171	5'UTR in Homo sapiens chromosome 15 open reading frame 2 (C15orf2) mRNA.	242	31	3	gcttcc	ggtcctg	cagctg	ggg	CAGCAGTTCCCTCATAGAGGCCACGCGGTGCAACACCTGCCACCGGCAGCGGGGCTTCCGGGGGTCCTGGGGCAGCTGGGGCCGACGGGGCGTCGCCCTTTGCCCTCTGACCCCTGCCTTTTGCGCCCCCG	.....((..((((...))))..))..(((((((.....(((.(((....))))))...((((((((..(((((((..(((((.((((...))))))))))))))))..))))))))....)))))))....	-63.4	131	14	22	51	44	1440	1340	1.07463
>C15orf2	NM_018958	5HSAR002485	BR350269	474	80	83	140	171	5'UTR in Homo sapiens chromosome 15 open reading frame 2 (C15orf2) mRNA.	253	29	3	tcct	gcagctg	ccgacg	ggg	TCATAGAGGCCACGCGGTGCAACACCTGCCACCGGCAGCGGGGCTTCCGGGGGTCCTGGGGCAGCTGGGGCCGACGGGGCGTCGCCCTTTGCCCTCTGACCCCTGCCTTTTGCGCCCCCGCTGGCGCTC	.....(((((((.(((((((((.....(((.(((....))))))...((((((((..(((((((..(((((.((((...))))))))))))))))..))))))))....)))))))...)))))).)))	-69.5	129	12	22	50	45	1470	1260	1.16667
>RAB3IP	NM_175623	5HSAR002494	BR350286	447	83	75	119	170	5'UTR in Homo sapiens RAB3A interacting protein (rabin3) (RAB3IP) transcript variant alpha 2 mRNA.	15	26	3	c	cgcggcc	agcgga	ggg	GGTTACCTGGCGGCGGGCGGGCGCGGCCGGGAGCGGAGGGCCGCGGTCGCGAAGAGGATGAAGAGAGAGTTCCCGAACAAGTCGGAAGCA	.(((.((.(((...(..((((((((((((.(.((.....))).))))))))....................))))..)..))))).))).	-32.15	90	19	8	21	42	860	340	2.52941
>RNF26	NM_032015	5HSAR002517	BR350324	596	107	130	217	142	5'UTR in Homo sapiens ring finger protein 26 (RNF26) mRNA.	101	30	3	aagacg	gccgggc	gacag	ggg	GAAGCTGGCTGCCTCTCCCACTCCCCTTTTGGGTGCAAAGCGCCGCTAGCGGGAAGACGGGGGCCGGGCGGGGACAGGGGCACCTGCGTAGCTGGACTGAGAGCCTGCGCCCAGCTTACATCGACCCCAC	....((((((.(((((.....((((((...((((((...))))).).)).))))))).)).))))))..((((.((((....)))).((((((((...............))))).))).....))))..	-51.46	130	22	19	44	45	1320	1000	1.32
>KCTD9	NM_017634	5HSAR002563	BR350404	158	34	16	26	82	5'UTR in Homo sapiens potassium channel tetramerisation domain containing 9 (KCTD9) mRNA.	64	24	3	tgga	aggggaa	c	ggg	GTGGTGTGTCCCCAAGGGCAGGAAGGTGGCGAAGGGAGGCGAATCCGAGTGGGTGGAGGGAGGGGAAGGGCGGGAGGAGAAAAAGGTGGGAGGAGGACCAGGTGGGAGGGTGGCGGCTCACTCA	..((..(((((((...(.((......)).)...))).))))...))((((((((.(..............(....)..........(((........))).............).)))))))).	-27.2	124	29	13	17	65	1700	370	4.59459
>ZNF513	NM_144631	5HSAR002604	BR350472	200	25	13	59	103	5'UTR in Homo sapiens zinc finger protein 513 (ZNF513) mRNA.	43	24	3	cgcc	gcca	ccgg	ggg	CCATGAATGGAAGCGGCGGCGGCGGCGGGAGCGGCCTGAGCTGGGCGCCGGGGCCAGGGCCGGGGGCTGCCCAGGGCCCGCGCCGCTGCATGGGGGCGGCCCGCGGGCCCTGAGAG	(((....)))....(((((((((.((....)).)))....((.(((.((.......))))).)).))))))((((((((((((((((.(...).))))))..))))))))))....	-66.5	116	12	8	38	58	1830	780	2.34615
>NACA	NM_005594	5HSAR002614	BR350489	323	63	70	80	110	5'UTR in Homo sapiens nascent polypeptide-associated complex alpha subunit (NACA) transcript variant 3 mRNA.	199	23	3	tagaa	ctgcg	c	ggg	CTGGGCCTCCGGACAAAATGGGGTCTGCGGTTGGTGTCCTGGCAAAAGCAGGGTAGAAGGGCTGCGGGGCGGGCCCAGAATCCGAGCCTGCAGAGATGGGAGCAGTTGCAGTGTTGAGGGCGG	(((((((.(((.......)))(.(((((((((..(.((((.((....)).))).).)..))))))))).).)))))))..(((.(((((((((...((....)).)))))).)))..)))...	-48.1	123	24	20	26	53	1370	430	3.18605
>TMEM41B	NM_015012	5HSAR002637	BR350527	308	36	59	83	130	5'UTR in Homo sapiens transmembrane protein 41B (TMEM41B) mRNA.	9	18	3	c	ccg	cg	ggg	TTTCCCGCGGGCGGGCCGGGGCGGGGCACTGAAGGGGGCGGTCCAGGACCCTGACTTGTCTCGCGGTTACTGGGCC	....(((((((((((.((((((..((.((((.......))))))..).))))).)))))).)))))..........	-32.2	76	7	13	23	33	1220	430	2.83721
>GPRC5C	NM_022036	5HSAR002643	BR350537	511	94	75	145	197	5'UTR in Homo sapiens G protein-coupled receptor family C group 5 member C (GPRC5C) transcript variant 1 mRNA.	28	27	3	cgc	gtagtc	ccgagg	ggg	AGAACCTGGAACGGTCACAGGAAACCCGGGCGCGGGGTAGTCGGGCCGAGGGGGACCTTTGCCCACGGTCCAGAGTGGTCTGGACTCGGCCCACGCGTGAGAGG	....((((((....)).))))...(((..(((((((((....((((.((((....)))).))))..((((((((....))))))))..)))).)))))..).))	-52.4	104	20	13	29	42	1180	580	2.03448
>MAF1	NM_032272	5HSAR002669	BR350582	501	68	66	175	192	5'UTR in Homo sapiens MAF1 homolog (S. cerevisiae) (MAF1) mRNA.	246	26	3	ccggca	cc	agtaac	ggg	AGCGGGCTCTGTGGAAGGGGGCGAGGCTATGTCGCGGTGGCAGCCCGGATGGGCCGGCAGGGCCGGGAGTAACGGGACGTCGCCGCGGAGCTTCTTCCCCCGGATACAGTGCGGCCCGAGCGGAGG	..(((((((((((...(((((.((((((...((((((((((..((((......(((((...)))))......))))..))))))))))))))))..)))))...)))))...))))))........	-70.9	126	18	16	35	57	1440	850	1.69412
>PAQR4	NM_152341	5HSAR002672	BR350588	334	36	33	125	140	5'UTR in Homo sapiens progestin and adipoQ receptor family member IV (PAQR4) mRNA.	221	21	3	t	cgcc	cgcc	ggg	CGGGCTGGGACCCCCTAGCCAGCGCGTGCGCCGATCGAGCGCAGGGCGATGGGTGGGCGCCGGGCGCCGGGCGCCAGGCAGTGATGGGCCTTCCCGCGCTGCGGCCCCACTGAGGAGGAGG	..(((((((....))))))).((.(.((((((....).))))).)))..(.((((((.(((.(((((...)))))..((((((.((((....))))))))))))))))))).)........	-64.5	121	14	12	41	54	1200	1060	1.13208
>CMTM6	NM_017801	5HSAR002704	BR350641	166	25	13	49	79	5'UTR in Homo sapiens CKLF-like MARVEL transmembrane domain containing 6 (CMTM6) mRNA.	2	21	3	ggc	gc	ccaa	ggg	AGGGGGCGGGGCGGGCCAAGGGCGGGGGCGGGAAGGGGCGGAGTCAGGCGGAAGCCGGGGAGAAGGCCCAGG	...((((..(((..(((....((....)).......)))...))).(((....))).........))))...	-24.4	72	13	1	14	44	1830	250	7.32
>CMTM6	NM_017801	5HSAR002704	BR350641	166	25	13	49	79	5'UTR in Homo sapiens CKLF-like MARVEL transmembrane domain containing 6 (CMTM6) mRNA.	13	26	3	ccaa	cgggggc	aag	ggg	AGGGGGCGGGGCGGGCCAAGGGCGGGGGCGGGAAGGGGCGGAGTCAGGCGGAAGCCGGGGAGAAGGCCCAGGAAGTGACGGCCGCCTC	..(((((((...(((((...(((....((........))...))).(((....)))........))))).(.......)..)))))))	-35.2	88	16	3	20	49	1900	350	5.42857
>TCEAL5	NM_001012979	5HSAR002726	BR350678	295	75	56	75	89	5'UTR in Homo sapiens transcription elongation factor A (SII)-like 5 (TCEAL5) mRNA.	30	20	3	t	ag	aacta	ggg	AGTGGGCTGGCTCCTGACGCACTTTCTGCGGGTGGGAGGGGAACTAGGGACCCGAGCCCACTGGTGACGTTTTTCTCACGTGATCTGAAGCCGACGTGT	((((((((..((((((.((((.....))))..))))))(((..(...)..))).))))))))(((.((((.......)))).)))..............	-33.3	99	16	23	25	35	830	430	1.93023
>VPS13D	NM_018156	5HSAR001299	BR350689	141	38	25	32	46	5'UTR in Homo sapiens vacuolar protein sorting 13 homolog D (S. cerevisiae) (VPS13D) transcript variant 2 mRNA.	34	22	3	ct	gc	cggccc	ggg	AGGAGCGGCGGGGAGGAAACGCCGCGCAGCGCCGGGCTGGGGCGGGCGGCCCGGGACACCGACAGATTTTTCTGTGACCATGAAAGAGAGAAATAAAGAATGATC	.((.((.(((.((.(....).)).))).)).((((((((.......))))))))....)).....((((((((.(.........).))))))))...........	-38.9	105	28	12	24	41	1020	390	2.61538
>ZNF324	NM_014347	5HSAR002779	BR350774	94	11	15	25	43	5'UTR in Homo sapiens zinc finger protein 324 (ZNF324) mRNA.	20	22	3	ct	gaccgc	tc	ggg	CAGGCCACACCGGTGGTCTGGGCTGGGGACCGCGGGTCGGGTCCGGTTTCCAGGGGGTTCCTGGTGCTCGAGGCTGGCGGCGAGGAAGGAC	((((((((....))))))))..((((..((((.((......))))))..))))....(((((.(((((.......))).)).)))))....	-39.1	91	10	15	24	42	1290	360	3.58333
>KIF4B	NM_001099293	5HSAR002838	BR350879	160	28	33	36	63	5'UTR in Homo sapiens kinesin family member 4B (KIF4B) mRNA.	94	29	3	cggc	agacccc	tgaacg	ggg	TGTCTCTGGGAGGGATTTGAAACTTGGCGGTTAAAGCTCCGGCTGGGACAGGGCGGCGGGAGACCCCGGGTGAACGGGGAAGGGACATTTAGTTTGAGACGGTGCTGAGATAGGATC	((((((.((.(..(.(((.(((((.....(((....((((.((((........)))).)))).(((((......)))))....)))....))))).))))..).)))))))).....	-37.3	117	25	24	20	48	1250	380	3.28947
>OSBPL2	NM_144498	5HSAR001888	BR350897	202	45	43	41	73	5'UTR in Homo sapiens oxysterol binding protein-like 2 (OSBPL2) transcript variant 2 mRNA.	4	25	3	tcgc	cctacg	cgg	ggg	AGTGGGTCGCGGGCCTACGGGGCGGGGGCGGGGCGGCAGTGAGCTCGGCCGGCAACCGAGGGACCCGCGTCCAGATCT	..((((.(((((((((.(((.((...(((.((((........)))).))).))..))).))).)))))))))).....	-41.2	78	10	8	23	37	1260	380	3.31579
>PARD6G	NM_032510	5HSAR002850	BR350900	166	20	9	62	75	5'UTR in Homo sapiens par-6 partitioning defective 6 homolog gamma (C. elegans) (PARD6G) mRNA.	66	21	3	cc	gccg	ccg	ggg	CCCAGCTCGGGCCCGCAGCACCGGGAGCAGCCCGCCGGCCAAGCGAGCGCGGGCCGGGGCCGGGGCCGGGGCCTGGGGGCGCCGCCCCCGGGAGTCTTTCTGCGGCCCCTGAGGAGCGAGG	((..((((.(((((((.((..((((.....))))...((...))..)))))))))(((((((.((..(((.(((((((((...)))))))))..)))..)).)))))))....))))..))	-72.4	121	12	8	47	54	1680	1300	1.29231
>APOL3	NM_030644	5HSAR002884	BR350960	461	113	103	100	145	5'UTR in Homo sapiens apolipoprotein L 3 (APOL3) transcript variant alpha/b mRNA.	41	21	3	act	ccaa	tg	ggg	AGCAGGAGGGTGGGACCAAGGGTGCTGCTGGACCAAGGATGGGACTGGGCCAAGGGTGGGGCTGGGAAGCATCCTGTTTTGCATGTTTGATCAGGAGCTGCTGCCAAGTTG	.((((.((..(..((.((((.((((....((((..((((((...((.((((........)))).))...)))))))))).)))).)))).))..)..)).)))).......	-37.2	111	22	23	20	46	1190	300	3.96667
>PHF12	NM_001033561	5HSAR001493	BR351023	530	75	58	202	195	5'UTR in Homo sapiens PHD finger protein 12 (PHF12) transcript variant 1 mRNA.	365	28	3	gact	ggccggg	tgggg	ggg	CTGAGGGGCCGCTCCCCCCTCGCGGCCCGTCGGGAGGACGCTGTCGTCCCGGGGACTGGGGGCCGGGGGGTGGGGGGGAGCCAGGGCGAGGAAGTCGGGACCCGTATTGGGAAAAAAGCGGGGCCGGG	......(((..((((((((((.((((((.((((((.(((...))).)))))......).)))))).)))).))))))..)))..(((......))).((.(((((.((......)).))))).))...	-66	128	17	13	35	63	3030	1080	2.80556
>ECHDC3	NM_024693	5HSAR002928	BR351032	220	21	33	81	85	5'UTR in Homo sapiens enoyl Coenzyme A hydratase domain containing 3 (ECHDC3) mRNA.	1	24	3	gc	gcgtgcc	gcg	ggg	GGGGCGGGGCGTGCCGGGGCGGGGCGTAGTACGGACTGGGCCTGGCCTGGGGCGTCCCCGCGAAGCCTGGGCCT	...(((((((((.((.((((.((((.((((....)))).)))).)))).))))).))))))...((....))..	-45.5	74	5	9	22	38	1360	480	2.83333
>RBPMS	NM_001008712	5HSAR001523	BR351073	665	76	96	299	194	5'UTR in Homo sapiens RNA binding protein with multiple splicing (RBPMS) transcript variant 3 mRNA.	52	19	3	a	gagag	a	ggg	GCAGCCCACGTCCAGGGAGGGCGGAGGGAGGAGGAGAGGCGCGGAGAGGAGGGAGGGGAGAGGGGAGGGAGGAAGGCGAGAGAAAGGGAGCTGCTTCCATCCCGGACTTCCCAGAGCCT	.(..(((.(((((.....)))))..)))..).....((((.(.....)..((((((.....(((..(((((...(((............))).)))))..)))...))))))...))))	-43.8	119	29	8	24	58	1500	510	2.94118
>SLC25A17	NM_006358	5HSAR002985	BR351135	140	21	31	37	51	5'UTR in Homo sapiens solute carrier family 25 (mitochondrial carrier; peroxisomal membrane protein 34kDa) member 17 (SLC25A17) nuclear gene encoding mitochondrial protein mRNA.	18	22	3	c	tttgaga	cg	ggg	GTGGTTCTAGGGCAGGCGGGCGGGTTTGAGAGGGCGGGGATTGCGACTCTCACACCCTGAGCTCCGGTGCTCCTTTCCTAACTCCACTG	((((...(((((.((((((((((((.((((((.(((.....)))..)))))).))))...)).))).....))).)))))...))))..	-36.7	89	12	21	25	31	810	400	2.025
>ABCF3	NM_018358	5HSAR002994	BR351153	133	20	22	40	51	5'UTR in Homo sapiens ATP-binding cassette sub-family F (GCN20) member 3 (ABCF3) mRNA.	63	21	3	ggca	cggg	c	ggg	TTTCCTGCGTCACCGCTACACATGCGCCTTGCAAGGAAGGGCGAGATTTCGGGGGCAGGGCGGGGGGCGGGCCTAGGCCGGGGTCTCACAGCGACTGCGCGGACGGGTTCCTGAGTGGAAC	....((((((...((((.......((((((((..((((........))))....)))))))).(((((.(((....)))...)))))..))))...))))))....(((((.....)))))	-47.3	121	19	20	33	49	1750	450	3.88889
>TIGD3	NM_145719	5HSAR003020	BR351197	163	12	21	66	64	5'UTR in Homo sapiens tigger transposable element derived 3 (TIGD3) mRNA.	92	24	3	gctc	agcc	ctgg	ggg	CGGGGTCGTGGCGCCCATCCCTCCCCTGTTCTGCTGTCGCCGCCCGGACAGGGGCTCGGGAGCCGGGCTGGGGGCAGGGGCTGGAGCCGCGGGACCAGCGCCTGAGGTGCCCCGGAGAGGCC	((((.(((((((..(((((((((((((((((.(((.(((..((((......)))).))).))).)))).))))).))))).))).))))))).....(((((...)))))))))........	-65.6	122	11	15	43	53	1640	1080	1.51852
>ELL2	NM_012081	5HSAR003023	BR351203	350	62	47	98	143	5'UTR in Homo sapiens elongation factor RNA polymerase II 2 (ELL2) mRNA.	153	24	3	gc	gcgcg	ccgga	ggg	GCGGCCGATGAGGGCGGTTCTGAAGGGAACAAGACCAATGAGACGAGCCCGGGGCGGGGCGCGGGGCCGGAGGGTGGGGCGGGTGGCGGCGGTGGCAGTCCGAGGTCTGGCTCCGCGCAGTATA	....(((....((((...(((.(..((.......))..).)))...))))....))).(((((((((((((...(.((((..((.((....)).)).)))).)..)))))))))))))......	-56.3	124	20	14	29	61	1710	460	3.71739
>ELL2	NM_012081	5HSAR003023	BR351203	350	62	47	98	143	5'UTR in Homo sapiens elongation factor RNA polymerase II 2 (ELL2) mRNA.	165	21	3	gccgga	tg	c	ggg	GGCGGTTCTGAAGGGAACAAGACCAATGAGACGAGCCCGGGGCGGGGCGCGGGGCCGGAGGGTGGGGCGGGTGGCGGCGGTGGCAGTCCGAGGTCTGGCTCCGCGCAGTATATGACAGTAC	(((...(((.(..((.......))..).)))...)))....((...(((((((((((((...(.((((..((.((....)).)).)))).)..))))))))))))).))............	-47.6	121	21	15	28	57	1600	430	3.72093
>SYT9	NM_175733	5HSAR003026	BR351209	237	29	28	71	109	5'UTR in Homo sapiens synaptotagmin IX (SYT9) mRNA.	69	27	3	aggcc	ccggct	tctg	ggg	GAGAGAGAAAGCCTGACCGACCGGCTGGCGAAGAGCTGCATGCAACCGGTGGGAGGCCGGGCCGGCTGGGTCTGGGGCTCGGGCTCAGGCTCGCACCGTTTCTCGGCAGGTCCCTGGCGGTGAGCGC	..(((....((((((((((((((((((((.....((.....))..(((((.....)))))))))))).))))...)).)))))))....)))....(((((..((.(((....))).))..))))).	-57.8	127	19	18	37	53	1170	580	2.01724
>TMEM9B	NM_020644	5HSAR003047	BR351246	129	17	14	44	54	5'UTR in Homo sapiens TMEM9 domain family member B (TMEM9B) mRNA.	93	28	3	ggctcc	ctgt	accgct	ggg	CTGTGCCTGAGCCTGAGCCTGAGCCTGAGCCCGAGCCGGGAGCCGGTCGCGGGGGCTCCGGGCTGTGGGACCGCTGGGCCCCCAGCG	..((.((..((((((.....(((((....((((.(((((...)))))..)))))))))))))))..)).)).(((((....))))).	-44	87	8	11	31	37	970	840	1.15476
>PHF14	NM_014660	5HSAR001126	BR351345	435	55	114	131	135	5'UTR in Homo sapiens PHD finger protein 14 (PHF14) transcript variant 2 mRNA.	248	30	3	ggggc	gggttag	accgcg	ggg	CCAGGGAGCGCTGTGGGAAGGGGCTCGAGCGGCCAGGGCCAGGCGAGGCCGGGGGGGCGGGGGGTTAGGGGACCGCGGGGCTACTCTTGGGAGCGCCCCTGTCCGGCTGGCTGCGCGCCGGTTTTAAATA	.....((((.((.......)).))))....(((....))).((((.((((((..((((((((((((......(((.(((....))).))).))).)))))))))..))))))...))))...........	-59.5	130	16	18	34	62	2710	640	4.23438
>TMEM136	NM_174926	5HSAR003138	BR351411	316	91	83	66	76	5'UTR in Homo sapiens transmembrane protein 136 (TMEM136) mRNA.	8	25	3	cc	agctgc	cgccc	ggg	GCGATCCGGGCCGGGAGCTGCGGGCGCCCGGGCGCCCGAGGCTTCCCGGTGCGCTCCGCCAGGTCAGTCATCGCTAGAGGGT	(((((.((.((((((((((.(((((((....))))))).))).))))))).))..((....))......)))))........	-45.8	82	8	11	29	34	750	580	1.2931
>NACA	NM_001113201	5HSAR003140	BR351415	349	65	82	90	112	5'UTR in Homo sapiens nascent polypeptide-associated complex alpha subunit (NACA) transcript variant 2 mRNA.	199	23	3	tagaa	ctgcg	c	ggg	CTGGGCCTCCGGACAAAATGGGGTCTGCGGTTGGTGTCCTGGCAAAAGCAGGGTAGAAGGGCTGCGGGGCGGGCCCAGAATCCGAGCCTGCAGAGATGGGAGCAGTTGCAGTGTTGAGGGCGG	(((((((.(((.......)))(.(((((((((..(.((((.((....)).))).).)..))))))))).).)))))))..(((.(((((((((...((....)).)))))).)))..)))...	-48.1	123	24	20	26	53	1370	430	3.18605
>YPEL1	NM_013313	5HSAR003142	BR351419	332	46	52	110	124	5'UTR in Homo sapiens yippee-like 1 (Drosophila) (YPEL1) mRNA.	116	28	3	gccc	ccggat	cgctgc	ggg	CGCGTCCCGGGCCGCGCCGGGAACGCCTGAGAGCCGAGCCCGCGCTGACCGGGGCCCGGGCCGGATGGGCGCTGCGGGCCGGGGCGCGGACCGCGGAGCGGCCGTTACGTTTTTCTCTCGTCCCAGCT	((((((((((.(((((.......((((((....(((.(((((.(((......))).)))))))).)))))).))))).))))))))))....((((..(((..(..........)..)))..)).)).	-63.8	128	11	16	48	53	1280	940	1.3617
>ZNF584	NM_173548	5HSAR003150	BR351432	452	48	78	159	167	5'UTR in Homo sapiens zinc finger protein 584 (ZNF584) mRNA.	28	28	3	aggcgc	ccac	agttcc	ggg	GTCGTGGCGTGAGGGGCGCCGAGCGAGGGGAGGCGCGGGCCACGGGAGTTCCGGGAGTTCCGGCGTTGCCCGGCAGTCCGCAGTCCTCGGCGGGAAGGCTGTCCC	((....))....((((((((..((..(((((...((((((..((((((..((((.....))))..)).))))...))))))..))))).)).....))).)))))	-48	105	11	14	31	49	1210	570	2.12281
>HOXB3	NM_002146	5HSAR003151	BR351433	858	219	202	185	252	5'UTR in Homo sapiens homeobox B3 (HOXB3) mRNA.	732	30	4	cagaga	aggtggg	g	gggg	CCCCTCGTCGGTGGCTAAGGTCAGCCGCTTGGAACAGACCCCGGAGGAGGGGGGCAGAGAGGGGAGGTGGGGGGGGGGGGTCCGGCGTGTCACGTGACCCCCAGGGTTGCCAATGTCCGGTCCTGAGGGT	((((((.((.((((((......))))))..((........)).)).))))))..(((.((..(((.((.((.((.(((((((((........)).)))))))....)).)).)).)))..))))).....	-57	130	19	19	33	59	5030	1050	4.79048
>HOXB3	NM_002146	5HSAR003151	BR351433	858	219	202	185	252	5'UTR in Homo sapiens homeobox B3 (HOXB3) mRNA.	743	19	3	aggt	gg	g	ggg	TGGCTAAGGTCAGCCGCTTGGAACAGACCCCGGAGGAGGGGGGCAGAGAGGGGAGGTGGGGGGGGGGGGTCCGGCGTGTCACGTGACCCCCAGGGTTGCCAATGTCCGGTCCTGAGGGT	.((((......)))).((..(.((...((((......))))..........(((.((.((.((.(((((((((........)).)))))))....)).)).)).))).)).)..))...	-45.5	119	19	17	27	56	4980	830	6
>SWAP70	NM_015055	5HSAR003166	BR351460	99	9	11	23	56	5'UTR in Homo sapiens SWAP-70 protein (SWAP70) mRNA.	54	30	3	ctggct	caggag	ttggcg	ggg	TGCGCGGCGGGCTGTGGCTGCGGAGGTTGAGGGGCGTCCGAGGCGCGGAGGGGCTGGCTGGGCAGGAGGGGTTGGCGGGGCAGCAGGGCCGCGGCC	..((((((...(((((.((.((((.((......)).)))))).)))))....((((.((.(.(((......))).).)).))))...))))))...	-46	96	8	11	22	55	1600	280	5.71429
>CCDC90B	NM_021825	5HSAR003188	BR351498	362	73	72	100	117	5'UTR in Homo sapiens coiled-coil domain containing 90B (CCDC90B) mRNA.	125	25	3	aa	gcgct	agaagc	ggg	TTCTCTGACAAGATCTCGCTTTCCTAGGGCGGTGAAGGCGTTCAAAGGTCGGGAAGGGGCGCTGGGAGAAGCGGGGCAGCGCTGAGCCATGCTCGCGAACTGTGGGTCTGTCTGTGAAGAGACCC	.(((((((((.((((.(((((((((((.((......(((........)))........)).))))))).))))..(((((((.((((...)))))))..)))).)))))))).....)))))...	-43.24	125	24	25	29	47	1130	400	2.825
>ARHGAP9	NM_001080156	5HSAR003198	BR351511	179	42	28	42	67	5'UTR in Homo sapiens Rho GTPase activating protein 9 (ARHGAP9) transcript variant 3 mRNA.	16	23	3	ggt	gtgg	aggc	ggg	CTGTGGCCCTGAGGTGGGGGTGGGGTGGGGGAGGCGGGAAGTTGGCAACAGGAAGTGAGGAGAAGAGCAAAGAAAACTGTGAGAGAGA	((.(.(((((...........))))).).))..((((....(((....)))...((..........))........))))........	-14.3	88	25	11	9	43	1380	160	8.625
>EPN3	NM_017957	5HSAR003205	BR351524	435	70	71	148	146	5'UTR in Homo sapiens epsin 3 (EPN3) mRNA.	264	22	3	ct	gctg	ccga	ggg	TGTGCCGTCCCGCTGCTGCACAGGTCGGAGGGTCACCGCAGAGGCTACTCGGGCTGGGGCTGGGGCCGAGGGAGCCCGCACTGGAGCCCCATGTGGAACCCAAGGATGCAGCTGCTCTGCTA	.(((((.(((.(((........))).))).)).))).(((((((((.....)))...(((((.(.((..(((...(((((.(((....))))))))..)))..)).).))))).))))))..	-49.2	122	19	19	38	46	1110	810	1.37037
>RAPGEFL1	NM_016339	5HSAR003206	BR351526	490	62	83	168	177	5'UTR in Homo sapiens Rap guanine nucleotide exchange factor (GEF)-like 1 (RAPGEFL1) mRNA.	199	28	3	gccc	cctctcg	gaggg	ggg	GAGGAGCCGGGCAGCGGGGGGCCCTGCTGGCTGCAGCTGGAGGAGGTGCCGGGGCCCGGGCCTCTCGGGGGAGGGGGGCCCCTGCGCTCCCCTTCCTCCTACTCATCTGACGAGCTGTCCCCAGGCGA	.....(((((((((((((....)))))))...((((((.(.((((((.((((...)))))))))).(((((((((((((......)))))))))))))............).)))))).))).)))..	-70.6	128	13	18	44	53	2130	1160	1.83621
>LHX5	NM_022363	5HSAR003248	BR351602	574	126	78	181	189	5'UTR in Homo sapiens LIM homeobox 5 (LHX5) mRNA.	520	23	3	cca	gcccaaa	a	ggg	CAGCTGCTGAGACAAGAGGCGAAGGGCAGCGGAGGGCCCGGCAGGCCCGAGGGCCAGGGGCCCAAAGGGAGGGCAAGGCGGCCGAAGCCGCCGGGGCGCGGGGCT	..((((((................))))))....(((((.((..((((..(((((...))))).............((((((....)))))).)))))).)))))	-51.99	105	21	3	30	51	1460	590	2.47458
>SOLH	NM_005632	5HSAR003254	BR351613	363	50	37	119	157	5'UTR in Homo sapiens small optic lobes homolog (Drosophila) (SOLH) mRNA.	100	26	3	gcgagc	cccgg	ccg	ggg	GAGAGGGGCCCCGCCGCTCTCCGGAGGCAGAAGTTGTGGATCGGCCGGCGGGGGCGAGCGGGCCCGGGGGCCGGGGCCGCGCTGCCCGGGCCGCGAGGACGAGGCGGCGCCGCCGGGCTGTGGAGG	.....((((((.(((((((.(((..(((.((.........)).)))..)))))))).))))))))...((((..(((.((((((((((..((....)).)).)))))))).))).)))).......	-73.8	126	12	9	40	65	1980	860	2.30233
>RCOR2	NM_173587	5HSAR003266	BR351637	388	55	59	145	129	5'UTR in Homo sapiens REST corepressor 2 (RCOR2) mRNA.	23	27	3	caggt	cggtg	ttcca	ggg	GCGCCCAGCCGCTGAACGGCGTGGGCAGGTGGGCGGTGGGGTTCCAGGGCGCCCCGAGGACAGGGGGCCCCGACTTCAGGGGAACCCCAACCCTGAGGG	..(((((((((.....)))).)))))....(((...(((((((((.(((.(((((........)))))))).........))))))))).)))......	-55.4	99	15	9	32	43	1410	980	1.43878
>SLC16A6	NM_004694	5HSAR003302	BR351738	188	31	45	53	59	5'UTR in Homo sapiens solute carrier family 16 member 6 (monocarboxylic acid transporter 7) (SLC16A6) mRNA.	1	26	3	ggtgga	ccc	cgctc	ggg	GGGGGTGGAGGGCCCGGGCGCTCGGGCCTCACCAGCCCGAGCCAACTTGCGCTAGAGTCGGGCCCGCCCCCTAAGG	((((((...(((((((...((((((((.......))))))))..((((......))))))))))))))))).....	-46.2	76	10	8	28	30	920	850	1.08235
>FBXO2	NM_012168	5HSAR003332	BR351828	342	50	39	135	118	5'UTR in Homo sapiens F-box protein 2 (FBXO2) mRNA.	162	27	3	actgc	gcggcc	cgcg	ggg	CTCCTCGGTCCGCTGAGGAACCCGCAGCCCCGGGCCTCGAGCAGACTGCTGGGACTGCGGGGCGGCCGGGCGCGGGGCCAGAGGCGGGGCGGGGCGGGTCGGGTCGGGGGCCTTTAAGAGGCGCGGT	..(((((..(((.......((((((.(((((..(((((..((...(((((.((.((((...)))))).)))).)..))..))))))))))...)))))))))..)))))(((((...))))).....	-68.91	127	13	14	39	61	2020	740	2.72973
>FBXO2	NM_012168	5HSAR003332	BR351828	342	50	39	135	118	5'UTR in Homo sapiens F-box protein 2 (FBXO2) mRNA.	197	25	3	gc	gcgggtc	tcgg	ggg	CTCGAGCAGACTGCTGGGACTGCGGGGCGGCCGGGCGCGGGGCCAGAGGCGGGGCGGGGCGGGTCGGGTCGGGGGCCTTTAAGAGGCGCGGTCGCCGGGACCGACACAGACGCGGACAGCGCCGG	(((..((...(((((.((.((((...)))))).)))).)..))..))).(((.((.(..((.(((..(((((..(((((...))))).(((...)))...)))))...))).))..).)).))).	-54.8	125	16	10	36	63	2040	480	4.25
>RNF144A	NM_014746	5HSAR003422	BR352077	442	64	68	163	147	5'UTR in Homo sapiens ring finger protein 144A (RNF144A) mRNA.	112	28	3	ccgtgc	ctgcgc	cgcg	ggg	CCGCGCGGGCTCTCGGCAGGCGGGAGGCGGCAGGGCTGGCATTGCAGTGCGGGCCGTGCGGGCTGCGCGGGCGCGGGGAGGCGCGGGCGGCAAACTGCGGGCACCCGGCACCCCGCAGCCAGTACCGG	.(((((((.((((((.....)))))).(.(((.((((.((((....)))).)))).))).).)))))))(((((((((..((.((((.(.(........).).)))))).)))))).)))........	-72.4	128	14	10	43	61	1510	740	2.04054
>PLA2R1	NM_007366	5HSAR003434	BR352108	207	25	30	57	95	5'UTR in Homo sapiens phospholipase A2 receptor 1 180kDa (PLA2R1) transcript variant 1 mRNA.	148	27	3	ctccc	ataag	ctccc	ggg	CTACGGATCCGCTTCCGCGCGGCGGGGCCGGGTGCTTGGGACGCGGCTCTGGGCTCCCGGGATAAGGGGCTCCCGGGACAAGGGGCTCCCGGAGAGCCCAGTGGTTAGCG	(((.(.(((((.((((((...)))))).))))).).)))..(((((((((((((((((((((......((.(((.......))))))))))).)))))))).)))).)))	-57.7	110	13	16	34	47	1400	680	2.05882
>ZDHHC14	NM_024630	5HSAR001505	BR352117	497	46	50	169	232	5'UTR in Homo sapiens zinc finger DHHC-type containing 14 (ZDHHC14) transcript variant 1 mRNA.	129	30	3	gagcc	ggctgcg	ccgagc	ggg	CCTCGGGGCGCAGTGCTCGGGGGTCGGCGGGCCAGAGCCGAGGCGCGGCCGGGGAGCCGGGGGCTGCGGGGCCGAGCGGGCAGCCGCGCGAGGGGGCGGGCGCTCGGCGACCCGGGGGCCGGCCGGGCTG	(((((((.((((((.(((((...(((((.((((........))).).)))))....))))).))))))..((((((((....(((.(.....).)))...))))))))..)))))))(((.....)))..	-75.7	130	9	7	42	72	2780	670	4.14925
>MYADM	NM_001020818	5HSAR003440	BR352126	314	50	60	112	92	5'UTR in Homo sapiens myeloid-associated differentiation marker (MYADM) transcript variant 1 mRNA.	84	20	3	ga	gagg	cg	ggg	GTGCACTTTCGCTGGGTTCCGTCCGCCGCAGCCCAAACAGTTAACTGAACGGGGAGGGGAGGGGGCGGGGCTTACCCGGGGTCACCGCCAGGGCCCTGCTGGGTTCCACGCCACGTTCCT	(((.((((..(.((((((((((((.((.(..(((...(((....)))....)))..).).).)))))))))))).)..))))))).((..((((((....))))))...)).........	-46.6	120	17	21	39	43	1580	760	2.07895
>RBPMS	NM_001008710	5HSAR001523	BR352157	665	76	96	299	194	5'UTR in Homo sapiens RNA binding protein with multiple splicing (RBPMS) transcript variant 1 mRNA.	52	19	3	a	gagag	a	ggg	GCAGCCCACGTCCAGGGAGGGCGGAGGGAGGAGGAGAGGCGCGGAGAGGAGGGAGGGGAGAGGGGAGGGAGGAAGGCGAGAGAAAGGGAGCTGCTTCCATCCCGGACTTCCCAGAGCCT	.(..(((.(((((.....)))))..)))..).....((((.(.....)..((((((.....(((..(((((...(((............))).)))))..)))...))))))...))))	-43.8	119	29	8	24	58	1500	510	2.94118
>GTPBP2	NM_019096	5HSAR003454	BR352162	37	2	1	8	26	5'UTR in Homo sapiens GTP binding protein 2 (GTPBP2) mRNA.	1	21	3	ga	gcc	cggg	ggg	GGGGAGGGGCCGGGCGGGGGGCTGGCGGCAGCGGCGG	........(((((.(....).))))).((....))..	-10.9	37	2	1	8	26	1170	100	11.7
>AP3S1	NM_001284	5HSAR003465	BR352193	116	14	10	43	49	5'UTR in Homo sapiens adaptor-related protein complex 3 sigma 1 subunit (AP3S1) mRNA.	11	18	3	a	ggc	tg	ggg	GGTCGCGTGCGGGAGGGGGCGGGTGGGGAAGGATCGCAGGCGAGATTACGAGGCGAGGCTCGCGCGCCCGCCCCCGCC	...........((.(((((((((((.(..((..((((...((......))..))))..))..).))))))))))).))	-41.1	78	10	7	23	38	1080	620	1.74194
>SLC35F5	NM_025181	5HSAR003489	BR352262	418	44	62	158	154	5'UTR in Homo sapiens solute carrier family 35 member F5 (SLC35F5) mRNA.	123	22	3	ct	gactgg	cg	ggg	CGCAGTCCGCCGTCGCGCCCCTATGACGTCACCCACGCGCCACCGCTTCCGGGCTGGGGACTGGGGGCGGGGCCGCGCGGAGGGCAAGCCGGGGGCGGGGCCGGGGCCAGAGCAGATCTCCG	.((.((((.(.(((.(((((((.....(((..((.((((((.((((((((((........)))))))))))).)))).))..))).....))))))).))).)))))....)).........	-64.9	122	14	11	45	52	1920	880	2.18182
>SLC35F5	NM_025181	5HSAR003489	BR352262	418	44	62	158	154	5'UTR in Homo sapiens solute carrier family 35 member F5 (SLC35F5) mRNA.	154	25	3	caagcc	ggcg	ccg	ggg	CCCACGCGCCACCGCTTCCGGGCTGGGGACTGGGGGCGGGGCCGCGCGGAGGGCAAGCCGGGGGCGGGGCCGGGGCCAGAGCAGATCTCCGGGCCTCCGCGGCCATAGCTGACTGTGCCGTCCCT	.((.((((((.((((((((((........)))))))))))).)))).))..((....)).(((((((.((.((((((.(((.....)))..))))))..((((....))))...)).))))))).	-67.3	125	13	13	45	54	2030	830	2.44578
>DCHS1	NM_003737	5HSAR003493	BR352275	407	59	32	131	185	5'UTR in Homo sapiens dachsous 1 (Drosophila) (DCHS1) mRNA.	1	26	3	gga	gagggga	gagg	ggg	GGGGGAGGGGAGGGGAGGGGAGGGGGCGCGGGGCCGCGGCAGCGGAGCTCGCATCCTCGGCGGGGCGGCTGTGCAG	.....................((((..(((((.((((....))))..)))))..)))).(((.((...)).)))..	-27	76	8	5	17	46	1940	210	9.2381
>DCHS1	NM_003737	5HSAR003493	BR352275	407	59	32	131	185	5'UTR in Homo sapiens dachsous 1 (Drosophila) (DCHS1) mRNA.	12	22	3	ga	gagg	cgcg	ggg	GGGGGAGGGGAGGGGAGGGGAGGGGGCGCGGGGCCGCGGCAGCGGAGCTCGCATCCTCGGCGGGGCGGCTGTGCAGGAGGCGG	.....................((((..(((((.((((....))))..)))))..)))).(((.((...)).))).........	-27	83	9	5	18	51	2050	220	9.31818
>BCL9L	NM_182557	5HSAR003516	BR352342	965	112	185	330	338	5'UTR in Homo sapiens B-cell CLL/lymphoma 9-like (BCL9L) mRNA.	273	23	3	ggc	gtgg	tgca	ggg	TCGCTGGCTGTCGCTCGCTCGCTCTGCCTCTCCGCCCGGGCTCTGCCGAAGGGGGCGGGGTGGGGGTGCAGGGCGGGGGGAGGGGAGGCTCCTGCATTCTTGCGGTCGGGGAGGAATCCGAGC	.....((((..(.(((.((((((((((.(((((((((.(.((((......)))).).))))))))).))))))).))).))).)..)))).(((((....)))))(((((......)))))..	-64.5	123	10	22	35	56	2300	520	4.42308
>BCL9L	NM_182557	5HSAR003516	BR352342	965	112	185	330	338	5'UTR in Homo sapiens B-cell CLL/lymphoma 9-like (BCL9L) mRNA.	284	24	3	ggtgca	cggg	ag	ggg	CGCTCGCTCGCTCTGCCTCTCCGCCCGGGCTCTGCCGAAGGGGGCGGGGTGGGGGTGCAGGGCGGGGGGAGGGGAGGCTCCTGCATTCTTGCGGTCGGGGAGGAATCCGAGCCAGCGTTACTGG	((((.(((((.....((((((((.(((.((((((((......))))))))(((((((((((((.............)).))))))))))).))).))))))))....))))).)))).......	-63.92	124	12	21	35	56	2300	540	4.25926
>BCL9L	NM_182557	5HSAR003516	BR352342	965	112	185	330	338	5'UTR in Homo sapiens B-cell CLL/lymphoma 9-like (BCL9L) mRNA.	416	23	3	cctgct	at	cac	ggg	AGAGCCCAGCTGCAGCCCCGGGGCCCCGCCAGGCCTCTCGCTGCCCGCCCGGGCCTGCTGGGATGGGCACGGGCTAGGCCTCGAGCTGGGGACGGGGCGGGGCGTGGCCCCAACCCCGGGCCC	...((((.......((((((...(((((((((((((((((.(((((((((((.....))))).))))))))))..)))))).).)).)))).))))))(((((...)))))......))))..	-76.2	123	12	11	50	50	1550	1500	1.03333
>BCL9L	NM_182557	5HSAR003516	BR352342	965	112	185	330	338	5'UTR in Homo sapiens B-cell CLL/lymphoma 9-like (BCL9L) mRNA.	706	19	3	a	atg	aca	ggg	GTCGGGGCGGAGGCTTGCTGGAGACTGCAAGCCCCCTGAGGGCAAGGTGCGGGAGGGATGGGGACAGGGCTGGCCTCCAGGATCGAGACCCCATCTCGTAATCCTCTTTTTCCAGTGCC	.((((((....(((((((.(....).))))))))))))).((((.((...(((((((((((((...((.((((...))))..))....))))))).......))))))...))..))))	-53.11	119	20	22	33	44	1160	890	1.30337
>AGTRAP	NM_001040195	5HSAR001605	BR352360	124	11	18	38	57	5'UTR in Homo sapiens angiotensin II receptor-associated protein (AGTRAP) transcript variant 3 mRNA.	28	23	3	c	gcggggc	gcc	ggg	CTGCGCTGGGGTTGGAGTGGCCGCAACGGGCGGGGCGGGGCGGGGCCGGGCAAGTTTGTTCCCCGAGTTCGGAGCCTAGGAGCCCCCCGCGGCTGCGGCG	...((((........))))((((((.((((.(((((.((((.((((((((.((.....)).)))).))))...))))....))))))).))..)))))).	-47	100	9	14	30	47	1370	960	1.42708
>CLDND1	NM_001040199	5HSAR003536	BR352394	543	69	84	166	224	5'UTR in Homo sapiens claudin domain containing 1 (CLDND1) transcript variant 6 mRNA.	363	27	3	cg	cctggtc	taccgg	ggg	GGGCTGGGCGGGTTCCGAGCGGCGGATTTGTCCCAGGGCCGAGCCCTCTAGGGCGGGGCCTGGTCGGGTACCGGGGGACCCTGGCCCGGGGCCGAGCACGGCTGCCCCGCCCCAGCCCTGGCCTTCT	((((((((((((..(((.((..(((.......(((((.((..((((....)))).)).))))).((((..(((((....)))))))))...))).)).)))....)))).)))))))).........	-75.6	127	10	18	46	53	1690	1250	1.352
>AZI1	NM_001009811	5HSAR001652	BR352475	200	17	30	83	70	5'UTR in Homo sapiens 5-azacytidine induced 1 (AZI1) transcript variant 2 mRNA.	35	30	3	cctcg	cagtgtt	ggtggc	ggg	CTCACCCCGGCCGTCCGGCCGCTTCATTGTCACCGGGCCTCGGGGCAGTGTTGGGGGTGGCGGGGCGCCAGGTCGCCGACCCGAGGTTTGGGCGCGACTGGTTCCGCATCCCCT	....((((((..((((((..((......))..)))))).)))))).......(((((((.((((..(((((.((((.(.(((((...)))))))))))))))))))))))))).	-58.6	114	9	21	41	43	1310	960	1.36458
>KIAA1305	NM_025081	5HSAR003605	BR352585	318	54	33	111	120	5'UTR in Homo sapiens KIAA1305 (KIAA1305) mRNA.	159	26	3	aaggct	ggcgga	aa	ggg	AGCAGACGGAGACAGAGTTGATCCAGGAGGGGCTGGCAGAGTGCTGGAGGGGGAAGGCTGGGGGCGGAGGGAAGGGCGGCAGGAGCCCGACCGGTCCCACCCCTAGCTACAACCCCGGGCAGGAAG	.((.........((((.((...((((......))))..)).).)))..((((...(((((((((.((.((...((((.......))))..))....)).)))))))))....))))..))......	-51.4	126	29	10	31	56	1730	810	2.1358
>MOSPD3	NM_023948	5HSAR001222	BR352591	301	38	50	96	117	5'UTR in Homo sapiens motile sperm domain containing 3 (MOSPD3) transcript variant 1 mRNA.	26	23	3	gcc	tttagcg	t	ggg	GAGAAGGCCGGGTTGGGAGCTGCGAGGGGCCGGGTTTAGCGGGGTGGGCGTGGCCGTCGAGGTGGGGCTCGGCGGGTCCGAAGGAACCTGGGGCAGAG	......((((((((....(((.(((.((.(((.(((((......))))).))))).))).)))..))))))))..((((..((....)).))))....	-38.1	98	13	13	19	53	1620	290	5.58621
>MOSPD3	NM_023948	5HSAR001222	BR352591	301	38	50	96	117	5'UTR in Homo sapiens motile sperm domain containing 3 (MOSPD3) transcript variant 1 mRNA.	118	26	3	ggccct	cct	tctgc	ggg	CTCGGCGGGTCCGAAGGAACCTGGGGCAGAGCTGGAAGAGGAAAGGTCTTGGGGGCCCTGGGCCTGGGTCTGCGGGAGCCCCATCTAGCGGGGTTCCAAGGCGGCGGCGGCATCAGTCGAGGCCCT	.....((((((((..((..((..((((....((......))....))))..))..)).)))))))).((((...((((((((.......)))))))).))))(((..((((....))))..)))..	-58.6	126	20	18	34	54	1640	720	2.27778
>RAP2C	NM_021183	5HSAR003644	BR352697	784	93	133	287	271	5'UTR in Homo sapiens RAP2C member of RAS oncogene family (RAP2C) mRNA.	29	29	3	ggtgg	tgggggt	ggtgg	ggg	GGGAAACCCTTCCGGGTGTGTGCTTGGTGGGGGTGGGGGTGGGGGTGGGGGTGGGGGTGGGGGGTGGGTGAGAAAAAAAAGAGGTGGGTTCGCCTGGAGTCCCTGCG	.....((((((((((((....)))))).))))))......................(..((((.((((((((...(........)...)))))))..).))))..).	-31.1	107	14	21	13	59	2870	310	9.25806
>RAP2C	NM_021183	5HSAR003644	BR352697	784	93	133	287	271	5'UTR in Homo sapiens RAP2C member of RAS oncogene family (RAP2C) mRNA.	41	28	3	ggtgg	tgggggt	gggt	ggg	GGGAAACCCTTCCGGGTGTGTGCTTGGTGGGGGTGGGGGTGGGGGTGGGGGTGGGGGTGGGGGGTGGGTGAGAAAAAAAAGAGGTGGGTTCGCCTGGAGTCCCTGCGGCCGCCGCGGA	.....((((((((((((....)))))).)))))).............(.(((((..(..((((.((((((((...(........)...)))))))..).))))..)..))))).)...	-42.5	118	15	21	18	64	2960	400	7.4
>ARL8B	NM_018184	5HSAR003652	BR352718	221	17	37	79	88	5'UTR in Homo sapiens ADP-ribosylation factor-like 8B (ARL8B) mRNA.	20	22	3	ac	cgtggg	ta	ggg	GGGTGCCGACGGCGGCGCCGGGACGGGCGTGGGGGGTAGGGCGAGTCATATGATCCGCTCGGCTTCCTGGGTCTGGCTGCTGCCGCCCGCC	.((((.....(((((((.(((..(((((.((((((((.(((((..((....))..))))).)))))))).))))).))).)))))))))))	-49.7	91	7	15	28	41	1280	470	2.7234
>ZBTB47	NM_145166	5HSAR003692	BR352831	102	23	5	27	47	5'UTR in Homo sapiens zinc finger and BTB domain containing 47 (ZBTB47) mRNA.	31	32	4	aggct	gcaagca	ccac	gggg	GAGAGCTCTGAGGAGGAGGAGGGGGAGGAGGGGGAGGCTGGGGGCAAGCAGGGGCCACGGGGAAGCCGAAGCAGCCGGGCAGACCCCCCTCCCCACAGTCAC	.....((((.....))))...(((((((.((((...(((.((.((..((....))..(((.....)))..))..)).)))...)))))))))))........	-45.3	102	23	5	27	47	1860	930	2
>TRIM7	NM_203296	5HSAR003699	BR352850	698	118	147	206	227	5'UTR in Homo sapiens tripartite motif-containing 7 (TRIM7) transcript variant 3 mRNA.	329	29	3	gtga	cggggcg	aggctc	ggg	GGGCCCTTTCTTTGCTATTTTCTCGCTGAGCCTCAGCGAGGGTGTGTGCAGGGGTGAGGGCGGGGCGGGGAGGCTCGGGCGGCAGTCCCCAGTCTCTCCTTGCTGGCCCATCCTGCTCCAACTCTCCCA	((((((((((((((((((.(((((((((.....))))))))).))).))))))).)))))).(((((((((((((.((((....).))).)))))))))......)))).................)).	-61.2	129	13	31	41	44	1260	860	1.46512
>ZFAND2B	NM_138802	5HSAR003702	BR352859	172	23	20	54	75	5'UTR in Homo sapiens zinc finger AN1-type domain 2B (ZFAND2B) mRNA.	43	25	3	cgg	agaggaa	gcg	ggg	CGCCGGGGGCCGGCTGGCGCGGGGGCTCCGGTAACCCGGGCTGGGCGGGGGAGAGGAAGGGGCGGGGCAGGGAGCCCGCCAGAGTGCGGGGTCGCGGTGCGGACTTCGAGCACGAGC	.(((((...)))))..((((.(.(((((((....((((.......))))...........((((((........))))))......))))))).).))))....((((....)))).	-51	117	14	9	32	62	2330	540	4.31481
>PRIC285	NM_001037335	5HSAR003711	BR352886	892	132	146	310	304	5'UTR in Homo sapiens peroxisomal proliferator-activated receptor A interacting complex 285 (PRIC285) transcript variant 1 mRNA.	562	23	3	cagc	gccca	ag	ggg	TTCGAGCGTCAGCACAACCTCCAGCGCCTATGGCTGAAGGCGGAGGTGCAGGGCAGCGGGGCCCAGGGAGGGGCAGGCCGGGCGGCCGACGCCATCCTTACGGAGTTTGGCGGCCGCTTCGAG	.((((..(((.((....(((((.((((((.(.((.....)).))))))).((((......))))..))))).)).)))..(((((((...((((..(((...)))..))))))))))))))).	-58.9	123	20	16	37	50	1210	600	2.01667
>HOXD8	NM_019558	5HSAR003719	BR352907	618	78	77	194	269	5'UTR in Homo sapiens homeobox D8 (HOXD8) mRNA.	71	21	3	a	gggcgcg	g	ggg	TCGCCGGTGCGCACCGGGTCGGCAGCCTCGGCGGCGGGGGCGAGATTGGCGGGAGGGGGGCGCGGGGGGGGCGCGGTAAGAGGTGGCGGCGGGCAGAGGGTGTTTTTTTTCTTTTCCCTCC	.(((((((.(((.((..((((.(......).))))..)))))..)))))))(((((((.((((.......))))...((((((.((((.(........).))))...)))))).)))))))	-46.6	121	10	22	29	60	2920	440	6.63636
>HOXD8	NM_019558	5HSAR003719	BR352907	618	78	77	194	269	5'UTR in Homo sapiens homeobox D8 (HOXD8) mRNA.	299	26	3	cgcgcc	aaaggcc	a	ggg	CAGCGGGGCAGGTCGCCTGGGGCGTCGGCGATTATATTGCGGCCGAGCCGGGGCGCGCCGGGAAAGGCCGGGAGGGCGGCGGCGCGCGGGGGCTGGGCGAGGCCCCGCGACCCGCGAGGGAGGCGG	..(((((((...(((((..((((.(((((............))))))))...((((((((.....(.((....)).)..)))))))).....)..))))).)))))))..(((....)))......	-73.7	126	14	9	37	66	1970	700	2.81429
>KCTD18	NM_152387	5HSAR003728	BR352931	517	73	96	158	190	5'UTR in Homo sapiens potassium channel tetramerisation domain containing 18 (KCTD18) mRNA.	111	21	3	cgc	at	ccgc	ggg	TCAGTCTGGGAAGCTGCCGACCCGCCCCACCCCCCCGGTGCGGAAGAGCCGGGCGCGGGATGGGCCGCGGGCCCGGAAGGCGGCGGGGCGCCCTGAGGAAGGGCACGGGCCGCGCTGGTAA	(((((.(((....((((((.(((((((((((((((((((.(....).)))))).).))).))))..))))).((....)))))))).(.(((((.....))))).)...))).)))))...	-67.7	121	17	9	42	53	1320	1640	0.804878
>KLHL34	NM_153270	5HSAR003756	BR353002	542	84	96	188	174	5'UTR in Homo sapiens kelch-like 34 (Drosophila) (KLHL34) mRNA.	209	22	3	cc	gag	acttc	ggg	GGTGTGCAGCCACCGCCGCCCCTGGCGTGCAGGTGTGGGCTCTCCACATTGGGCCGGGGAGGGGACTTCGGGCAACGCGCTGGAAGCCTCGGCAGTCGTGGAAACCAAGCCCCACACTCCCG	((((((....((((((((((...)))).)).)))).(((((.(((((.....(((((((......((((.(((.....))).)))))))))))....))))).....)))))))))))....	-53.8	122	19	17	42	44	1090	950	1.14737
>ZNF804B	NM_181646	5HSAR003794	BR353103	538	78	88	190	182	5'UTR in Homo sapiens zinc finger protein 804B (ZNF804B) mRNA.	168	25	3	ggc	aggaaag	cgg	ggg	TGGGTACCCGCGCCTGAGCATCCCCCGGGCAGGCGCCAGGCGCGAAGGCAGGGGGCGGGAGGAAAGGGGCGGGGGAATTCCTGATTCCCTGGTGGACCCTGGAAGTTGTCCTTAAATAAATATAT	...((...((((((((.((..((....))...))..))))))))...)).((((((((......((((((.((((((((...)))))))).))...)))).....))))))))............	-49.2	125	26	21	31	47	1580	900	1.75556
>C1orf144	NM_001114600	5HSAR003855	BR353251	170	29	27	43	71	5'UTR in Homo sapiens chromosome 1 open reading frame 144 (C1orf144) transcript variant 1 mRNA.	133	23	3	ga	ggtgg	agga	ggg	GCCTTGCGTGCCTGCGCCCGCGACGGAGGCGCGCTTCAAAGCGCAGGCGCGGGGAGGGGGTGGGGGAGGAGGGAAAGCGGCGAGTAAG	.((((.(.(((((.(.((((((.(....((((........)))).).))))))..).))))).).))))...................	-36.9	88	15	8	21	44	1370	320	4.28125
>DDX26B	NM_182540	5HSAR003859	BR353261	363	69	57	92	145	5'UTR in Homo sapiens DEAD/H (Asp-Glu-Ala-Asp/His) box polypeptide 26B (DDX26B) mRNA.	314	25	3	caaga	cc	agagtg	ggg	CCCCCGGCTCTGCGAGAGTTGAGGGTTCAGGTGGCCGTACGCGGCAGTGAGGGCAAGAGGGCCGGGAGAGTGGGGAGCGGAGGCAGGAGTGCGGGGGAAG	((((((.(((.((....)).)))..(((..((..((((.(.(.((......(((......)))......)).).).))))..))..)))..))))))...	-38.1	100	18	11	20	51	1390	540	2.57407
>ITFG1	NM_030790	5HSAR003878	BR353316	62	3	10	16	33	5'UTR in Homo sapiens integrin alpha FG-GAP repeat containing 1 (ITFG1) mRNA.	33	25	3	ccggc	cgg	ctgag	ggg	GGGGCTTTGCGGCTGTCGTCAAGCGCGGCGTTGGGCCGGCGGGCGGGGGCTGAGGGGCTGCC	(.(((((..(((((.(((((..((.((((.....)))))).))))).)))))..))))).).	-33.8	62	3	10	16	33	1150	200	5.75
>ARL8A	NM_138795	5HSAR003886	BR353337	166	19	9	62	76	5'UTR in Homo sapiens ADP-ribosylation factor-like 8A (ARL8A) mRNA.	66	26	3	accc	ccgtacc	gag	ggg	GCAGCGAGTCGTCGGCAGCCGCGCTCGAGCCTCCGCCCGCACCGAGCCGCGGGACCCGGGCCGTACCGGGGAGGGGCCGCTCCGGGCCGCAGCGCGAGGGCAGCGAGGGGCGGCGGGGACCTGGCA	..........(((((...((.(((.((..(((((((((....((.((.((((..(((((((.(..((.....))..).)).))))))))).)).)).)))).).))))..))))).))..))))).	-63.3	126	15	7	47	57	1550	830	1.86747
>GPR137	NM_020155	5HSAR003905	BR353389	308	45	58	111	94	5'UTR in Homo sapiens G protein-coupled receptor 137 (GPR137) mRNA.	115	20	3	gga	tg	cgg	ggg	ACCTGGCGTCCGCCTCCTCCCTCCCCTTGAGGCTGGAGCGTGGACGCGGTGGGGGAGGGTGGGGCGGGGGCAGCTTTCGAGAATTACGAGGACAGGAGGCAGAGGCCCTCCCCATCCGCA	.(((.((((((((((((..((((.....))))..)))).)))))))).).))....((((((((..(((((.((((((................))))))....)))))))))))))...	-62.79	120	18	18	37	47	1480	930	1.5914
>NUS1	NM_138459	5HSAR003911	BR353405	217	38	25	43	111	5'UTR in Homo sapiens nuclear undecaprenyl pyrophosphate synthase 1 homolog (S. cerevisiae) (NUS1) mRNA.	91	26	3	gttc	ctcggg	cggg	ggg	GGGAGGAGGAAGATGGCGGCGGGGGCGAGGTGAGGTGTTGGCAGTGGAAAGGGGTTCGGGCTCGGGGGGCGGGGGGACGCGGAGCGATGGCCCGCGCCGGCCGCAGGGGCGGATAAAAAGCCGTCG	...........((((((((((.((((....((((.(.((..(....)..)).).)))).((((.(.(..(....)..).).))))....)))).))))..((((....)))).......)))))).	-47.2	126	21	12	24	69	2570	370	6.94595
>NUS1	NM_138459	5HSAR003911	BR353405	217	38	25	43	111	5'UTR in Homo sapiens nuclear undecaprenyl pyrophosphate synthase 1 homolog (S. cerevisiae) (NUS1) mRNA.	173	25	3	agt	cggga	agagg	ggg	AGCGATGGCCCGCGCCGGCCGCAGGGGCGGATAAAAAGCCGTCGCGCTGCGGGAGTGGGCGGGAGGGAGAGGGGGTGTCCGAGGGCCACAAGAGT	...(.((((((.((((.(((((((((((((........))))).).))))))...).))))....(((.(.....).)))..)))))))......	-40.9	95	18	8	23	46	1330	400	3.325
>LOC653631	XM_001725626	5HSAR003935	BR353481	159	18	26	40	75	5'UTR in PREDICTED: Homo sapiens hypothetical LOC653631 (LOC653631) mRNA.	123	25	3	gta	gcgggag	acg	ggg	ATGTCGGGGCCAGGCCGGGGGAGGATGGCGCCCTAGAACCCGGCCTTGCTGGGGTAGGGGCGGGAGGGGACGGGGTGGGGACCGGCC	..(((((.((((..((......)).)))).(((((...((((.((((((....)))))).)))).(....)....))))).))))).	-43.2	87	11	9	21	46	1890	450	4.2
>LOC653631	XM_001725626	5HSAR003935	BR353481	159	18	26	40	75	5'UTR in PREDICTED: Homo sapiens hypothetical LOC653631 (LOC653631) mRNA.	134	19	3	a	gacg	tg	ggg	AGGCCGGGGGAGGATGGCGCCCTAGAACCCGGCCTTGCTGGGGTAGGGGCGGGAGGGGACGGGGTGGGGACCGGCC	.((((((..........(((((.....((((.((((((....)))))).)))).(....).)))))....))))))	-38.14	76	10	7	18	41	1680	400	4.2
>LOC100132093	XM_001714197	5HSAR003955	BR353537	334	42	38	104	150	5'UTR in PREDICTED: Homo sapiens hypothetical protein LOC100132093 (LOC100132093) mRNA.	28	29	3	gacg	cgggtgg	caccgc	ggg	AAGGCCGCGGGCGGGGGCGGTCCCTCCGGGGACGGGGCGGGTGGGGGCACCGCGGGCGAGATCGCTTCCTGCAGAGGAGGCAACAGGCCCCGCTAGCAGGTCAGGG	..((((((.(((((((.(.(((((((((....)))))..((((....))))..))))......(((((((....)))))))....).))))))).)).))))....	-57.6	106	15	9	31	51	1830	620	2.95161
>LOC100132093	XM_001714197	5HSAR003955	BR353537	334	42	38	104	150	5'UTR in PREDICTED: Homo sapiens hypothetical protein LOC100132093 (LOC100132093) mRNA.	283	22	3	gc	ggccggt	c	ggg	GGGCAGCACCCCGTGGCTCCTCGCGCTGCTGCGAGCAGGGCCGCCTGGCAGGGGCGGGGGCCGGTGGGCGGGAGTGTCGGGGTAAGGCCGCGGACTCCTCCC	(((.((....(((((((((((((((((.((((..((..((((.((((.(...).)))))))).))..)))).)))).)))))...))))))))....)))))	-56.2	102	9	12	34	47	1470	690	2.13043
>FAM108A2	XM_001717621	5HSAR003988	BR353633	683	120	104	198	261	5'UTR in PREDICTED: Homo sapiens family with sequence similarity 108 member A2 (FAM108A2) mRNA.	158	23	3	ggt	caa	ctgca	ggg	ATTGGGTGGAGACATTTGGGGACACAGCTGCCTGAATTCCTCATGGCCAAGGGGGTGGGCAAGGGCTGCAGGGAGGAAGAGTGTCCGCTGTCCTGGCCAGTGCACCAGGAACGGCTTTCTAAC	.(..((((....))))..)((((((..((.((((...((((..((.(((......))).))))))...)))).)).....))))))((((((((((........))))).)))))........	-46.8	123	26	24	28	45	1310	420	3.11905
>LOC653631	XM_930476	5HSAR004059	BR353852	159	19	26	40	74	5'UTR in PREDICTED: Homo sapiens hypothetical LOC653631 (LOC653631) mRNA.	123	25	3	gta	gcgggag	acg	ggg	ATGTCGGGGCCAGGCCGGGGGAGGATGGCGCCCTAGAACCCGGCCTTGCTGGGGTAGGGGCGGGAGGGGACGGGGTGGGGACCGGCC	..(((((.((((..((......)).)))).(((((...((((.((((((....)))))).)))).(....)....))))).))))).	-43.2	87	11	9	21	46	1890	450	4.2
>LOC653631	XM_930476	5HSAR004059	BR353852	159	19	26	40	74	5'UTR in PREDICTED: Homo sapiens hypothetical LOC653631 (LOC653631) mRNA.	134	19	3	a	gacg	tg	ggg	AGGCCGGGGGAGGATGGCGCCCTAGAACCCGGCCTTGCTGGGGTAGGGGCGGGAGGGGACGGGGTGGGGACCGGCC	.((((((..........(((((.....((((.((((((....)))))).)))).(....).)))))....))))))	-38.14	76	10	7	18	41	1680	400	4.2
>FAM108A2	XM_001722787	5HSAR004079	BR353917	341	29	40	116	156	5'UTR in PREDICTED: Homo sapiens family with sequence similarity 108 member A2 (FAM108A2) mRNA.	79	24	3	gccc	ggcgc	ccg	ggg	GGACCGACGGACGCACGGGCGGGCGGCCGGGAGCCATGGAGCGCGGCCCTGGGGCCCGGGGGCGCGGGCCGGGGTGGGCTTCCCACGGCACGACATGGAGACCTGTGGTTGCGAGGCTCCCTGG	((.(((.....(((....)))..)))))(((((((..((..((((.((((((...)))))).))))..))...(((((...))))).((((.(((.(....).))).).)))..)))))))...	-64.3	124	14	12	39	59	1760	770	2.28571
>LOC100132999	XM_001722799	5HSAR004080	BR353920	5495	1817	1631	1069	978	5'UTR in PREDICTED: Homo sapiens hypothetical protein LOC100132999 (LOC100132999) mRNA.	5440	24	3	c	tggcga	ctaga	ggg	CCGATCAGGACTTGGGCGCTCCATTTGGTGGAGTCAGGGGAGGCCTGGCCGGGCGGGTGGCGAGGGCTAGAGGGCGGCGAGGTCTCTCCGCGCAGCGTCCCAGGGG	((.....)).((((((((((((((...)))).....((((((((((.((((..(...((((....))))..)..)))).))))))))))....)))).))))))..	-50.7	106	13	16	28	49	1320	450	2.93333
>LOC100129828	XM_001724980	5HSAR004095	BR353973	1088	260	237	298	293	5'UTR in PREDICTED: Homo sapiens hypothetical protein LOC100129828 (LOC100129828) mRNA.	795	22	3	g	ggc	tgtcca	ggg	AGTGTGGCTGAAACCCGTCTCCACATTCCACCTAGAAGCCTGAGCTGGCCGGGGGGGGGCGGGTGTCCAGGGTCTCGGGCCGGGGGGAATGGGCCGGCAGTATGCCCAGCGCTGGCATTCTT	..((.((((((.((((((((((........(((....(((......))).))).)))))))))).))...)))).)).(((((.(....(((((.........))))).).)))))......	-46.1	122	18	22	34	48	2840	640	4.4375
>LOC100129828	XM_001724980	5HSAR004095	BR353973	1088	260	237	298	293	5'UTR in PREDICTED: Homo sapiens hypothetical protein LOC100129828 (LOC100129828) mRNA.	814	24	3	tctc	ccggg	aat	ggg	TCCACATTCCACCTAGAAGCCTGAGCTGGCCGGGGGGGGGCGGGTGTCCAGGGTCTCGGGCCGGGGGGAATGGGCCGGCAGTATGCCCAGCGCTGGCATTCTTGTCCTGGCACCTGGGGCTTGG	(((.(.((((.(((....(((......)))..)))))))).)))...(((((.(((.(((((((((.((....((((((.((.......))))))))....)).))))))).)).))).)))))	-53.1	124	15	23	35	51	3050	620	4.91935
>LOC100132093	XM_001717747	5HSAR004097	BR353981	334	42	38	104	150	5'UTR in PREDICTED: Homo sapiens hypothetical protein LOC100132093 (LOC100132093) mRNA.	28	29	3	gacg	cgggtgg	caccgc	ggg	AAGGCCGCGGGCGGGGGCGGTCCCTCCGGGGACGGGGCGGGTGGGGGCACCGCGGGCGAGATCGCTTCCTGCAGAGGAGGCAACAGGCCCCGCTAGCAGGTCAGGG	..((((((.(((((((.(.(((((((((....)))))..((((....))))..))))......(((((((....)))))))....).))))))).)).))))....	-57.6	106	15	9	31	51	1830	620	2.95161
>LOC100132093	XM_001717747	5HSAR004097	BR353981	334	42	38	104	150	5'UTR in PREDICTED: Homo sapiens hypothetical protein LOC100132093 (LOC100132093) mRNA.	283	22	3	gc	ggccggt	c	ggg	GGGCAGCACCCCGTGGCTCCTCGCGCTGCTGCGAGCAGGGCCGCCTGGCAGGGGCGGGGGCCGGTGGGCGGGAGTGTCGGGGTAAGGCCGCGGACTCCTCCC	(((.((....(((((((((((((((((.((((..((..((((.((((.(...).)))))))).))..)))).)))).)))))...))))))))....)))))	-56.2	102	9	12	34	47	1470	690	2.13043
>LOC100129828	XM_001714962	5HSAR004099	BR353987	1048	238	229	293	288	5'UTR in PREDICTED: Homo sapiens hypothetical protein LOC100129828 (LOC100129828) mRNA.	755	22	3	g	ggc	tgtcca	ggg	AGTGTGGCTGAAACCCGTCTCCACATTCCACCTAGAAGCCTGAGCTGGCCGGGGGGGGGCGGGTGTCCAGGGTCTCGGGCCGGGGGGAATGGGCCGGCAGTATGCCCAGCGCTGGCATTCTT	..((.((((((.((((((((((........(((....(((......))).))).)))))))))).))...)))).)).(((((.(....(((((.........))))).).)))))......	-46.1	122	18	22	34	48	2840	640	4.4375
>LOC100129828	XM_001714962	5HSAR004099	BR353987	1048	238	229	293	288	5'UTR in PREDICTED: Homo sapiens hypothetical protein LOC100129828 (LOC100129828) mRNA.	774	24	3	tctc	ccggg	aat	ggg	TCCACATTCCACCTAGAAGCCTGAGCTGGCCGGGGGGGGGCGGGTGTCCAGGGTCTCGGGCCGGGGGGAATGGGCCGGCAGTATGCCCAGCGCTGGCATTCTTGTCCTGGCACCTGGGGCTTGG	(((.(.((((.(((....(((......)))..)))))))).)))...(((((.(((.(((((((((.((....((((((.((.......))))))))....)).))))))).)).))).)))))	-53.1	124	15	23	35	51	3050	620	4.91935
>LOC100132093	XM_001714075	5HSAR004104	BR354000	334	42	38	104	150	5'UTR in PREDICTED: Homo sapiens hypothetical protein LOC100132093 (LOC100132093) mRNA.	28	29	3	gacg	cgggtgg	caccgc	ggg	AAGGCCGCGGGCGGGGGCGGTCCCTCCGGGGACGGGGCGGGTGGGGGCACCGCGGGCGAGATCGCTTCCTGCAGAGGAGGCAACAGGCCCCGCTAGCAGGTCAGGG	..((((((.(((((((.(.(((((((((....)))))..((((....))))..))))......(((((((....)))))))....).))))))).)).))))....	-57.6	106	15	9	31	51	1830	620	2.95161
>LOC100132093	XM_001714075	5HSAR004104	BR354000	334	42	38	104	150	5'UTR in PREDICTED: Homo sapiens hypothetical protein LOC100132093 (LOC100132093) mRNA.	283	22	3	gc	ggccggt	c	ggg	GGGCAGCACCCCGTGGCTCCTCGCGCTGCTGCGAGCAGGGCCGCCTGGCAGGGGCGGGGGCCGGTGGGCGGGAGTGTCGGGGTAAGGCCGCGGACTCCTCCC	(((.((....(((((((((((((((((.((((..((..((((.((((.(...).)))))))).))..)))).)))).)))))...))))))))....)))))	-56.2	102	9	12	34	47	1470	690	2.13043
>LOC653631	XM_001726789	5HSAR004134	BR354082	159	18	26	40	75	5'UTR in PREDICTED: Homo sapiens hypothetical LOC653631 (LOC653631) mRNA.	123	25	3	gta	gcgggag	acg	ggg	ATGTCGGGGCCAGGCCGGGGGAGGATGGCGCCCTAGAACCCGGCCTTGCTGGGGTAGGGGCGGGAGGGGACGGGGTGGGGACCGGCC	..(((((.((((..((......)).)))).(((((...((((.((((((....)))))).)))).(....)....))))).))))).	-43.2	87	11	9	21	46	1890	450	4.2
>LOC653631	XM_001726789	5HSAR004134	BR354082	159	18	26	40	75	5'UTR in PREDICTED: Homo sapiens hypothetical LOC653631 (LOC653631) mRNA.	134	19	3	a	gacg	tg	ggg	AGGCCGGGGGAGGATGGCGCCCTAGAACCCGGCCTTGCTGGGGTAGGGGCGGGAGGGGACGGGGTGGGGACCGGCC	.((((((..........(((((.....((((.((((((....)))))).)))).(....).)))))....))))))	-38.14	76	10	7	18	41	1680	400	4.2
>LOC642441	XM_930678	5HSAR004283	BR354560	5493	1816	1645	1060	972	5'UTR in PREDICTED: Homo sapiens hypothetical LOC642441 (LOC642441) mRNA.	5438	24	3	c	agggga	ctaga	ggg	CCGATCAGGACTTGGGCCCTCCATTTGGTGGAGTCAGGGGAGGCCTGGCCGGGCGGGAGGGGAGGGCTAGAGGGCGGCGAGGTCTCTCCGCGCAGCGTCCCAGGGG	((.....((((...((((((((.((((.(.(.((((((.....))))))).).))))...))))))))...(.((((.((....)).)))).)...))))..))..	-46.9	106	14	15	28	49	1460	520	2.80769
>LOC644634	XM_001133559	5HSAR004285	BR354566	4779	1158	1062	1330	1229	5'UTR in PREDICTED: Homo sapiens hypothetical LOC644634 transcript variant 1 (LOC644634) mRNA.	2793	24	3	ccagcc	caga	ct	ggg	TTTTCTTCCGTTCTGTCCTCCAAATCGGCCTCTTCCGAGCCTGTTGACCAGGGCCAGCCGGGCAGAGGGCTGGGCTCGCTCAACGAGGCTCCTCTCGCACCTCCTGGAGCTTCAGGCTTCTTTC	..........................(((((.....(((((((((((.(..(.((((((........)))))).)..).))))).)))))).....((.((....)).))...)))))......	-42.9	124	15	33	44	32	680	680	1
>LOC730256	XM_001134398	5HSAR004348	BR354767	5496	1816	1639	1067	974	5'UTR in PREDICTED: Homo sapiens hypothetical LOC730256 (LOC730256) mRNA.	5441	24	3	c	tggcga	ctaga	ggg	CCGATCAGGACTTGGGCGCTCCATTTGGTGGAGTCAGGGGAGGCCTGGCCGGGCGGGTGGCGAGGGCTAGAGGGCGGCGAGGTCTCTCCGCGCAGCGTCCCAGGGG	((.....)).((((((((((((((...)))).....((((((((((.((((..(...((((....))))..)..)))).))))))))))....)))).))))))..	-50.7	106	13	16	28	49	1320	450	2.93333
>LOC728944	XM_001128859	5HSAR004357	BR354797	279	18	27	111	123	5'UTR in PREDICTED: Homo sapiens similar to THAP domain-containing protein 4 (LOC728944) mRNA.	90	25	3	cgg	ctggggc	ggc	ggg	CGGCGCCCCGCTGGTCCGAAGACGCCCGAACCCGCGGCTGGCGAGGACGCGGGCGGGGGCTGGGGCGGGGGCGGGCCCGCTGCGGGCGCCTGCGCCTCCATCTTGCCGTACGGCGCGGACGCCGC	(((((((.(((((.........((((((..(((((.....))).))...))))))..((((((((((.((((..(((((...))))))))).)))).)))....)))...))))).)).))))).	-72.8	125	10	11	48	56	1670	970	1.72165
>LOC728944	XM_001128859	5HSAR004357	BR354797	279	18	27	111	123	5'UTR in PREDICTED: Homo sapiens similar to THAP domain-containing protein 4 (LOC728944) mRNA.	224	26	3	cgggc	cggcta	ccg	ggg	CACGTCCCGAGCCGTGTCGCCGCCGCGCTCCCTCCCTCGGGGCGGTCCGCGGGCGGGCGGGCGGCTAGGGCCGGGGCCTGGCTGCGCGGCTGGGCCAAGGCCCGCG	.........((((((.(((((((((((..((.(((....))).))..))).))).))))))))))).(((((..((((..(((....)))..))))..)))))...	-66.4	106	5	11	43	47	1240	850	1.45882
>LOC728055	XM_001127599	5HSAR004369	BR354831	1378	349	430	352	247	5'UTR in PREDICTED: Homo sapiens hypothetical LOC728055 (LOC728055) mRNA.	1190	25	3	aggt	ggttggg	ca	ggg	CAGAATATATTCCTGGGAGGTTTGCCTTCCTAGGAGCACAGGTCGGCCCTGGGAGGTGGGGGTTGGGGGGCAGGGCTGCATTCTAAAGTCCTGTAACAACGCACAAGTACAACTGAATAGAACTC	(((.......((((((((((....)).))))))))((......(((((((.(....).))))))).(..((((((((.........))))))))..)...))..........)))..........	-42.6	125	31	27	27	40	1450	420	3.45238
>LOC100132902	XM_001719496	5HSAR004401	BR354944	557	90	77	180	210	5'UTR in PREDICTED: Homo sapiens hypothetical protein LOC100132902 (LOC100132902) mRNA.	447	24	3	gc	cgggc	aggcg	ggg	CGGGCTGTGCGCAGGTTTCAGCGGGCCAATGGAAGGCCGGCCAGGCGCCCGGGGCGGGCGGGCGGGAGGCGGGGCCGAGCCGTAATTGACGAGCTCTTCATTAGAAACCAGGCGGGAGGGCGGG	(.(.((.(.(((.((((((.((.((((.......)))).(((...((((((.......))))))...)))...)).(((((((.....))).)))).......))))))..))).).)).).).	-50.9	124	20	14	32	58	1600	510	3.13725
>LOC100132284	XM_001718744	5HSAR004448	BR355092	444	64	82	142	156	5'UTR in PREDICTED: Homo sapiens similar to RFVG5814 (LOC100132284) mRNA.	1	24	3	cggaga	gcccg	t	ggg	GGGCGGAGAGGGGCCCGGGGTGGGTTTCGGGGCGCGGGCCAAGGGGAGCGAGCCCGGCCCGCGGCTTCAGCGCT	.((((..((((..((((..(....)..)))).((((((((..(((.......))))))))))).))))..))))	-39.5	74	7	7	21	39	1300	440	2.95455
>LOC100132284	XM_001718744	5HSAR004448	BR355092	444	64	82	142	156	5'UTR in PREDICTED: Homo sapiens similar to RFVG5814 (LOC100132284) mRNA.	17	22	3	gt	tttcg	cgc	ggg	GGGCGGAGAGGGGCCCGGGGTGGGTTTCGGGGCGCGGGCCAAGGGGAGCGAGCCCGGCCCGCGGCTTCAGCGCTCCCCGGCCGGCGCG	.........(..((((.....))))..)...((((.((((..((((((((((((((...)).))))....)))))))))))).)))).	-50.6	88	7	7	29	45	1400	700	2
>LOC100127913	XM_001715054	5HSAR004460	BR355134	1078	322	292	224	240	5'UTR in PREDICTED: Homo sapiens hypothetical protein LOC100127913 (LOC100127913) mRNA.	1000	24	3	ctc	gctcg	ctcg	ggg	CGAAAGGCTCGTCTCGCAGGAGCTGGCGAGTGGCACGGGCTTCGGTGGCCGGGCTCGGGGCTCGGGGCTCGGGGCCCGGGGCCGGGGGGGGCGGGGGGTCCGTGCCCAGGGCACTCTGTGGCTC	......(((((((..((....)).)))))))((((((((((((.....((((((((.((((.....)))).)))))))).(((......)))..))))))))))))..((((.(.....)))))	-66.7	124	9	17	36	62	3170	560	5.66071
>LOC100127913	XM_001715054	5HSAR004460	BR355134	1078	322	292	224	240	5'UTR in PREDICTED: Homo sapiens hypothetical protein LOC100127913 (LOC100127913) mRNA.	1013	28	4	ctc	ccc	ccgggg	gggg	TCGCAGGAGCTGGCGAGTGGCACGGGCTTCGGTGGCCGGGCTCGGGGCTCGGGGCTCGGGGCCCGGGGCCGGGGGGGGCGGGGGGTCCGTGCCCAGGGCACTCTGTGGCTCGATTC	......((((((..(((((.(.....(((((((..((((((((.((((.....)))).)))))))).))))))).(((((.((...)).)))))..).)))))..)))))).....	-63.8	116	7	17	33	59	3120	530	5.88679
>LOC100127913	XM_001715054	5HSAR004460	BR355134	1078	322	292	224	240	5'UTR in PREDICTED: Homo sapiens hypothetical protein LOC100127913 (LOC100127913) mRNA.	1027	21	3	gcc	gg	cggg	ggg	GAGTGGCACGGGCTTCGGTGGCCGGGCTCGGGGCTCGGGGCTCGGGGCCCGGGGCCGGGGGGGGCGGGGGGTCCGTGCCCAGGGCACTCTGTGGCTCGATTC	((((.(((.((((((((((..((((((((.((((.....)))).)))))))).))))).(((.((((.....)))).)))..))).)).))).)))).....	-58.4	102	5	15	29	53	3020	490	6.16327
>LOC642340	XM_930713	5HSAR004461	BR355138	447	132	62	121	132	5'UTR in PREDICTED: Homo sapiens hypothetical LOC642340 (LOC642340) mRNA.	201	21	3	a	gaatgg	ct	ggg	TCAGAGCCCTTCCGGTTTACAGCCGCGGAAAAACAACTCGGACCAGATCCGGGAGGGGAATGGGGGCTGGGTGGCCAAAATTCAGTCCAGAGGATCGAAGCGGCTGCTTTAACAGAAGTTG	........((((..(((..(((((((..........(((...(((..(((....)))...)))(((((((((.......))))))))).))).......)))))))....))).))))...	-40.13	121	32	21	28	40	1120	470	2.38298
>LOC100127913	XM_001716406	5HSAR004505	BR355274	1078	323	292	223	240	5'UTR in PREDICTED: Homo sapiens hypothetical protein LOC100127913 (LOC100127913) mRNA.	1000	24	3	ctc	gctcg	ctcg	ggg	CGAAAGGCTCGTCTCGCAGGAGCTGGCGAGTGGCACGGGCTTCGGTGGCCGGGCTCGGGGCTCGGGGCTCGGGGCCCGGGGCCGGGGGGGCGGGGGAGTCCGTGCCCAGGGCACTCTGTGGCTC	......(((((((..((....)).)))))))((((((((((((.....((((((((.((((.....)))).)))))))).(((.....)))...))))))))))))..((((.(.....)))))	-67.3	124	10	17	36	61	2670	560	4.76786
>LOC100127913	XM_001716406	5HSAR004505	BR355274	1078	323	292	223	240	5'UTR in PREDICTED: Homo sapiens hypothetical protein LOC100127913 (LOC100127913) mRNA.	1013	27	3	gctc	gcccg	ccgggg	ggg	TCGCAGGAGCTGGCGAGTGGCACGGGCTTCGGTGGCCGGGCTCGGGGCTCGGGGCTCGGGGCCCGGGGCCGGGGGGGCGGGGGAGTCCGTGCCCAGGGCACTCTGTGGCTCGATTC	((((((.((.((.(..(.((((((((((((.....((((((((.((((.....)))).)))))))).(((.....)))...)))))))))))))..).))))))))))........	-63.9	116	8	17	33	58	2620	530	4.9434
>LOC728055	XM_001722425	5HSAR004520	BR355328	1378	349	430	352	247	5'UTR in PREDICTED: Homo sapiens hypothetical LOC728055 (LOC728055) mRNA.	1190	25	3	aggt	ggttggg	ca	ggg	CAGAATATATTCCTGGGAGGTTTGCCTTCCTAGGAGCACAGGTCGGCCCTGGGAGGTGGGGGTTGGGGGGCAGGGCTGCATTCTAAAGTCCTGTAACAACGCACAAGTACAACTGAATAGAACTC	(((.......((((((((((....)).))))))))((......(((((((.(....).))))))).(..((((((((.........))))))))..)...))..........)))..........	-42.6	125	31	27	27	40	1450	420	3.45238
>LOC100132284	XM_001719372	5HSAR004537	BR355379	444	64	82	142	156	5'UTR in PREDICTED: Homo sapiens similar to RFVG5814 (LOC100132284) mRNA.	1	24	3	cggaga	gcccg	t	ggg	GGGCGGAGAGGGGCCCGGGGTGGGTTTCGGGGCGCGGGCCAAGGGGAGCGAGCCCGGCCCGCGGCTTCAGCGCT	.((((..((((..((((..(....)..)))).((((((((..(((.......))))))))))).))))..))))	-39.5	74	7	7	21	39	1300	440	2.95455
>LOC100132284	XM_001719372	5HSAR004537	BR355379	444	64	82	142	156	5'UTR in PREDICTED: Homo sapiens similar to RFVG5814 (LOC100132284) mRNA.	17	22	3	gt	tttcg	cgc	ggg	GGGCGGAGAGGGGCCCGGGGTGGGTTTCGGGGCGCGGGCCAAGGGGAGCGAGCCCGGCCCGCGGCTTCAGCGCTCCCCGGCCGGCGCG	.........(..((((.....))))..)...((((.((((..((((((((((((((...)).))))....)))))))))))).)))).	-50.6	88	7	7	29	45	1400	700	2
>LOC100127913	XM_001719866	5HSAR004629	BR355655	1078	322	291	224	241	5'UTR in PREDICTED: Homo sapiens hypothetical protein LOC100127913 (LOC100127913) mRNA.	1000	24	3	ctc	gctcg	ctcg	ggg	CGAAAGGCTCGTCTCGCAGGAGCTGGCGAGTGGCACGGGCTTCGGTGGCCGGGCTCGGGGCTCGGGGCTCGGGGCCCGGGGCCGGGGGGGGCGGGGGGTCCGTGCCCAGGGCACTCTGTGGCTC	......(((((((..((....)).)))))))((((((((((((.....((((((((.((((.....)))).)))))))).(((......)))..))))))))))))..((((.(.....)))))	-66.7	124	9	17	36	62	3170	560	5.66071
>LOC100127913	XM_001719866	5HSAR004629	BR355655	1078	322	291	224	241	5'UTR in PREDICTED: Homo sapiens hypothetical protein LOC100127913 (LOC100127913) mRNA.	1013	28	4	ctc	ccc	ccgggg	gggg	TCGCAGGAGCTGGCGAGTGGCACGGGCTTCGGTGGCCGGGCTCGGGGCTCGGGGCTCGGGGCCCGGGGCCGGGGGGGGCGGGGGGTCCGTGCCCAGGGCACTCTGTGGCTCGATTC	......((((((..(((((.(.....(((((((..((((((((.((((.....)))).)))))))).))))))).(((((.((...)).)))))..).)))))..)))))).....	-63.8	116	7	17	33	59	3120	530	5.88679
>LOC100127913	XM_001719866	5HSAR004629	BR355655	1078	322	291	224	241	5'UTR in PREDICTED: Homo sapiens hypothetical protein LOC100127913 (LOC100127913) mRNA.	1027	21	3	gcc	gg	cggg	ggg	GAGTGGCACGGGCTTCGGTGGCCGGGCTCGGGGCTCGGGGCTCGGGGCCCGGGGCCGGGGGGGGCGGGGGGTCCGTGCCCAGGGCACTCTGTGGCTCGATTC	((((.(((.((((((((((..((((((((.((((.....)))).)))))))).))))).(((.((((.....)))).)))..))).)).))).)))).....	-58.4	102	5	15	29	53	3020	490	6.16327
>LOC642340	XM_001714255	5HSAR004643	BR355711	447	132	63	120	132	5'UTR in PREDICTED: Homo sapiens hypothetical LOC642340 (LOC642340) mRNA.	201	21	3	a	gaatgg	ct	ggg	TCAGAGCCCTTCCGGTTTACAGCCGCGGAAAAACAACTCGGACCAGATCCGGGAGGGGAATGGGGGCTGGGTGGCCAAAATTCAGTCCAGAGGATCGAAGCGGCTGCTTTAACAGAAGTTG	........((((..(((..(((((((..........(((...(((..(((....)))...)))(((((((((.......))))))))).))).......)))))))....))).))))...	-40.13	121	32	21	28	40	1120	470	2.38298
>LOC100131438	XM_001725492	5HSAR004666	BR355777	1952	401	488	520	543	5'UTR in PREDICTED: Homo sapiens similar to Matrix-remodelling-associated protein 6 (LOC100131438) mRNA.	901	19	3	ct	at	aaa	ggg	ATTGTTGAATCTGTGTGTCAGCCAGGAGAGCGCTGTCTGGCCTTGAACATGGGCTGGGATGGGAAAGGGTCTGGGAGAAGATGGGCAACAAAGAGCCAGGGAGTCATGGACATCGCAGC	..........(((((((((..(((((....(.(..((..((((.......))))..))..).)......))))).....(((.(((........))).....)))...)))).))))).	-34.4	119	30	23	21	45	1000	270	3.7037
>LOC100132284	XM_001718389	5HSAR004688	BR355858	444	64	82	142	156	5'UTR in PREDICTED: Homo sapiens similar to RFVG5814 (LOC100132284) mRNA.	1	24	3	cggaga	gcccg	t	ggg	GGGCGGAGAGGGGCCCGGGGTGGGTTTCGGGGCGCGGGCCAAGGGGAGCGAGCCCGGCCCGCGGCTTCAGCGCT	.((((..((((..((((..(....)..)))).((((((((..(((.......))))))))))).))))..))))	-39.5	74	7	7	21	39	1300	440	2.95455
>LOC100132284	XM_001718389	5HSAR004688	BR355858	444	64	82	142	156	5'UTR in PREDICTED: Homo sapiens similar to RFVG5814 (LOC100132284) mRNA.	17	22	3	gt	tttcg	cgc	ggg	GGGCGGAGAGGGGCCCGGGGTGGGTTTCGGGGCGCGGGCCAAGGGGAGCGAGCCCGGCCCGCGGCTTCAGCGCTCCCCGGCCGGCGCG	.........(..((((.....))))..)...((((.((((..((((((((((((((...)).))))....)))))))))))).)))).	-50.6	88	7	7	29	45	1400	700	2
>LOC728055	XM_001127233	5HSAR004699	BR355893	1378	349	430	352	247	5'UTR in PREDICTED: Homo sapiens hypothetical LOC728055 (LOC728055) mRNA.	1190	25	3	aggt	ggttggg	ca	ggg	CAGAATATATTCCTGGGAGGTTTGCCTTCCTAGGAGCACAGGTCGGCCCTGGGAGGTGGGGGTTGGGGGGCAGGGCTGCATTCTAAAGTCCTGTAACAACGCACAAGTACAACTGAATAGAACTC	(((.......((((((((((....)).))))))))((......(((((((.(....).))))))).(..((((((((.........))))))))..)...))..........)))..........	-42.6	125	31	27	27	40	1450	420	3.45238
>LOC642340	XM_943538	5HSAR004713	BR355944	447	132	63	120	132	5'UTR in PREDICTED: Homo sapiens hypothetical LOC642340 (LOC642340) mRNA.	201	21	3	a	gaatgg	ct	ggg	TCAGAGCCCTTCCGGTTTACAGCCGCGGAAAAACAACTCGGACCAGATCCGGGAGGGGAATGGGGGCTGGGTGGCCAAAATTCAGTCCAGAGGATCGAAGCGGCTGCTTTAACAGAAGTTG	........((((..(((..(((((((..........(((...(((..(((....)))...)))(((((((((.......))))))))).))).......)))))))....))).))))...	-40.13	121	32	21	28	40	1120	470	2.38298
>LOC100132902	XM_001724458	5HSAR004746	BR356052	557	90	77	180	210	5'UTR in PREDICTED: Homo sapiens hypothetical protein LOC100132902 (LOC100132902) mRNA.	447	24	3	gc	cgggc	aggcg	ggg	CGGGCTGTGCGCAGGTTTCAGCGGGCCAATGGAAGGCCGGCCAGGCGCCCGGGGCGGGCGGGCGGGAGGCGGGGCCGAGCCGTAATTGACGAGCTCTTCATTAGAAACCAGGCGGGAGGGCGGG	(.(.((.(.(((.((((((.((.((((.......)))).(((...((((((.......))))))...)))...)).(((((((.....))).)))).......))))))..))).).)).).).	-50.9	124	20	14	32	58	1600	510	3.13725
>C3orf48	XM_001716709	5HSAR004776	BR356161	162	54	27	47	34	5'UTR in PREDICTED: Homo sapiens chromosome 3 open reading frame 48 (C3orf48) mRNA.	116	22	3	gaa	gataaa	a	ggg	CTCTACCTCCACCATCACCATCACTACTCAAGTTGGAGAAATAGAGGCCAGGGGAAGGGGATAAAGGGAGGGCAAAGAAAGGTAATTCCAAAGGAAC	.(((.(((((...(((.((.((.((.(((..(((.....))).)))...))..)).)).)))....))))).........((.....))...)))..	-18.5	97	36	14	21	26	800	330	2.42424
>LOC100129701	XM_001724509	5HSAR004797	BR356231	112	6	13	25	68	5'UTR in PREDICTED: Homo sapiens hypothetical protein LOC100129701 (LOC100129701) mRNA.	77	24	3	ggga	tcgggag	g	ggg	GGCGGCGGCGGCGGTGGCGGTGACTGAGGCGGCGGCGGCTGAGGCGGCGCGGGGGGAGGGTCGGGAGGGGGGGGTGGTTGTGGGGG	..((((.((.((.((..(((...)))..)).)).)).))))...((((.(.......).)))).......................	-25.3	86	5	9	14	58	2860	140	20.4286
>LOC100132739	XM_001718465	5HSAR004819	BR356306	355	60	89	91	115	5'UTR in PREDICTED: Homo sapiens hypothetical protein LOC100132739 (LOC100132739) mRNA.	57	20	3	aa	gca	aaa	ggg	TTTTGTGGATCTTTAAATTCTCGGAGCGCGCGAAGACCTTGCCACAGCCAGGGAAGGGGCAGGGAAAGGGCTTCTCGCCCGTGTGCACGCGGATGTGGTTAACCAGTTTGTATTTGGCTT	.......((((.....((((.((..((((((.....(((((((....(....)....)))))))...((((.....)))))))))).)).))))..))))..((((.......))))...	-37.7	120	23	32	26	39	860	410	2.09756
>C3orf48	XM_001718092	5HSAR004847	BR356407	162	55	27	47	33	5'UTR in PREDICTED: Homo sapiens chromosome 3 open reading frame 48 (C3orf48) mRNA.	116	22	3	gaa	gataaa	a	ggg	CTCTACCTCCACCATCACCATCACTACTCAAGTTGGAGAAATAGAGGCCAGGGGAAGGGGATAAAGGGAGGGCAAAGAAAAGTAATTCCAAAGGAAC	.(((.(((((...(((.((.((.((.(((..(((.....))).)))...))..)).)).)))....)))))....))).......((((...)))).	-18.5	97	37	14	21	25	770	330	2.33333
>LOC100129701	XM_001725856	5HSAR004879	BR356508	112	6	13	25	68	5'UTR in PREDICTED: Homo sapiens hypothetical protein LOC100129701 (LOC100129701) mRNA.	77	24	3	ggga	tcgggag	g	ggg	GGCGGCGGCGGCGGTGGCGGTGACTGAGGCGGCGGCGGCTGAGGCGGCGCGGGGGGAGGGTCGGGAGGGGGGGGTGGTTGTGGGGG	..((((.((.((.((..(((...)))..)).)).)).))))...((((.(.......).)))).......................	-25.3	86	5	9	14	58	2860	140	20.4286
>LOC389174	XM_001723650	5HSAR004882	BR356519	91	9	14	28	40	5'UTR in PREDICTED: Homo sapiens similar to 6130401L20Rik protein (LOC389174) mRNA.	58	18	3	gct	gc	a	ggg	GCGCCTCAAGCCCGTGGTGGCGGCGGGGCTGTCTCTTTAAGCGCTCCGGAGGGGCTGGGGCGGGAGGGCGGCGAGCGCGTTTCC	(((((((..((((..((.((((((...)))))).)).....((((((((.....))))))))...))))...))).))))....	-38.8	84	7	14	24	39	1110	370	3
>C3orf48	XM_001717727	5HSAR004912	BR356614	162	55	27	47	33	5'UTR in PREDICTED: Homo sapiens chromosome 3 open reading frame 48 (C3orf48) mRNA.	116	22	3	gaa	gataaa	a	ggg	CTCTACCTCCACCATCACCATCACTACTCAAGTTGGAGAAATAGAGGCCAGGGGAAGGGGATAAAGGGAGGGCAAAGAAAAGTAATTCCAAAGGAAC	.(((.(((((...(((.((.((.((.(((..(((.....))).)))...))..)).)).)))....)))))....))).......((((...)))).	-18.5	97	37	14	21	25	770	330	2.33333
>LOC100129701	XM_001723786	5HSAR004930	BR356677	112	6	13	25	68	5'UTR in PREDICTED: Homo sapiens hypothetical protein LOC100129701 (LOC100129701) mRNA.	77	24	3	ggga	tcgggag	g	ggg	GGCGGCGGCGGCGGTGGCGGTGACTGAGGCGGCGGCGGCTGAGGCGGCGCGGGGGGAGGGTCGGGAGGGGGGGGTGGTTGTGGGGG	..((((.((.((.((..(((...)))..)).)).)).))))...((((.(.......).)))).......................	-25.3	86	5	9	14	58	2860	140	20.4286
>LOC100132739	XM_001718250	5HSAR004953	BR356729	355	60	89	91	115	5'UTR in PREDICTED: Homo sapiens hypothetical protein LOC100132739 (LOC100132739) mRNA.	57	20	3	aa	gca	aaa	ggg	TTTTGTGGATCTTTAAATTCTCGGAGCGCGCGAAGACCTTGCCACAGCCAGGGAAGGGGCAGGGAAAGGGCTTCTCGCCCGTGTGCACGCGGATGTGGTTAACCAGTTTGTATTTGGCTT	.......((((.....((((.((..((((((.....(((((((....(....)....)))))))...((((.....)))))))))).)).))))..))))..((((.......))))...	-37.7	120	23	32	26	39	860	410	2.09756
>LOC730456	XM_001724855	5HSAR004974	BR356777	785	173	161	191	260	5'UTR in PREDICTED: Homo sapiens hypothetical LOC730456 (LOC730456) mRNA.	282	25	3	cca	cgaggg	acgg	ggg	TTGGGCTGTCCCGTGGACTCGTCCCTCACCCCAGCTTCCCCGCCCAGCCAGGGCCAGGGCGAGGGGGGACGGGGGAGGAGCGGAGCCATCAAGACCGACTTGGAAATGGTGCTTCCGGAGCTGCA	....((.(..(((.(((.(((..((((.((((..(((((((((((.((....))..))))).))))))..))))))))..))).(((((((((.....))))...)))))..))))))..).)).	-60.4	125	21	18	40	46	1530	1030	1.48544
>LOC730456	XM_001724855	5HSAR004974	BR356777	785	173	161	191	260	5'UTR in PREDICTED: Homo sapiens hypothetical LOC730456 (LOC730456) mRNA.	488	20	3	tc	ggtga	t	ggg	CCGTGAGCACGGATGTATGAAAATAATCATGTTCCCGGGGAATACCAAGAGGGTCGGGGGTGAGGGTGGGAGGTCGGCAAGTACATTTTTGTATTTGAACTTTGTGAGCAAGTTGTATCA	((((....))))..(((..(......(((((..(((((......((....)).)))))..)........(((((...((((((((....)))))))).))))))))).....)..)))..	-26.7	120	31	32	17	40	1130	280	4.03571
>LOC730456	XM_001125906	5HSAR005118	BR357223	785	173	161	191	260	5'UTR in PREDICTED: Homo sapiens hypothetical LOC730456 (LOC730456) mRNA.	282	25	3	cca	cgaggg	acgg	ggg	TTGGGCTGTCCCGTGGACTCGTCCCTCACCCCAGCTTCCCCGCCCAGCCAGGGCCAGGGCGAGGGGGGACGGGGGAGGAGCGGAGCCATCAAGACCGACTTGGAAATGGTGCTTCCGGAGCTGCA	....((.(..(((.(((.(((..((((.((((..(((((((((((.((....))..))))).))))))..))))))))..))).(((((((((.....))))...)))))..))))))..).)).	-60.4	125	21	18	40	46	1530	1030	1.48544
>LOC730456	XM_001125906	5HSAR005118	BR357223	785	173	161	191	260	5'UTR in PREDICTED: Homo sapiens hypothetical LOC730456 (LOC730456) mRNA.	488	20	3	tc	ggtga	t	ggg	CCGTGAGCACGGATGTATGAAAATAATCATGTTCCCGGGGAATACCAAGAGGGTCGGGGGTGAGGGTGGGAGGTCGGCAAGTACATTTTTGTATTTGAACTTTGTGAGCAAGTTGTATCA	((((....))))..(((..(......(((((..(((((......((....)).)))))..)........(((((...((((((((....)))))))).))))))))).....)..)))..	-26.7	120	31	32	17	40	1130	280	4.03571
>LOC730456	XM_001715829	5HSAR005180	BR357419	776	170	159	189	258	5'UTR in PREDICTED: Homo sapiens hypothetical LOC730456 (LOC730456) mRNA.	282	25	3	cca	cgaggg	acgg	ggg	TTGGGCTGTCCCGTGGACTCGTCCCTCACCCCAGCTTCCCCGCCCAGCCAGGGCCAGGGCGAGGGGGGACGGGGGAGGAGCGGAGCCATCAAGACCGACTTGGAAATGGTGCTTCCGGAGCTGCA	....((.(..(((.(((.(((..((((.((((..(((((((((((.((....))..))))).))))))..))))))))..))).(((((((((.....))))...)))))..))))))..).)).	-60.4	125	21	18	40	46	1530	1030	1.48544
>LOC730456	XM_001715829	5HSAR005180	BR357419	776	170	159	189	258	5'UTR in PREDICTED: Homo sapiens hypothetical LOC730456 (LOC730456) mRNA.	488	20	3	gc	ggtga	t	ggg	CCGTGAGCACGGATGTATGAAAATAATCATGTTCCCGGGGAATACCAAGAGGGGCGGGGGTGAGGGTGGGAGTACATTTTTGTATTTGAACTTTGTGAGCAAGTTGTATCAAATCCGACA	((((....))))...(((((......)))))..(((.((.....))....))).((((..(((.(((..(((((((....)))))))..)))(((....)))......)))..))))...	-28.9	120	33	31	18	38	1160	310	3.74194
>LOC100128695	XM_001716156	5HSAR005272	BR357699	1057	338	204	246	269	5'UTR in PREDICTED: Homo sapiens hypothetical protein LOC100128695 (LOC100128695) mRNA.	809	22	3	a	gggcag	aaa	ggg	CGCGCAGGCGTAAAGTGGGTAGAAACAATAAGCTTTGTTGCCGAGGCGGTGGGAGGGGGGCAGGGGAAAGGGTACCCGGCGGAGGGATAAAGGACCGGGAGAATGAGGAACAGGAGAAAGTG	(((....))).......(((............((((.(..(((...)))..).))))..((.(((.........))).)).............)))..........................	-21.9	122	36	14	17	55	1660	280	5.92857
>LOC100130508	XM_001716255	5HSAR005342	BR357938	463	99	102	132	130	5'UTR in PREDICTED: Homo sapiens hypothetical protein LOC100130508 (LOC100130508) mRNA.	39	31	3	atattg	tggcgaa	gaggcg	ggg	TCTGGCTCGGGCCACTCTGACACCTTTAGTTTCGGCAAGGGATATTGGGGTGGCGAAGGGGAGGCGGGGGCCCGAAGGCTTCGGAAAACGATGGGGGAGGGGGCAGAGGATACCCGTCG	(((((((((((((.(((...((((((..((..(.....)..))...)))))).(....)......))))))))))..))..))))...(((((((.................)))))))	-41.93	119	23	20	25	51	2010	430	4.67442
>LOC100128695	XM_001716965	5HSAR005364	BR358011	1057	338	204	246	269	5'UTR in PREDICTED: Homo sapiens hypothetical protein LOC100128695 (LOC100128695) mRNA.	809	22	3	a	gggcag	aaa	ggg	CGCGCAGGCGTAAAGTGGGTAGAAACAATAAGCTTTGTTGCCGAGGCGGTGGGAGGGGGGCAGGGGAAAGGGTACCCGGCGGAGGGATAAAGGACCGGGAGAATGAGGAACAGGAGAAAGTG	(((....))).......(((............((((.(..(((...)))..).))))..((.(((.........))).)).............)))..........................	-21.9	122	36	14	17	55	1660	280	5.92857
>LOC100128695	XM_001715889	5HSAR005399	BR358119	1057	338	204	246	269	5'UTR in PREDICTED: Homo sapiens hypothetical protein LOC100128695 (LOC100128695) mRNA.	809	22	3	a	gggcag	aaa	ggg	CGCGCAGGCGTAAAGTGGGTAGAAACAATAAGCTTTGTTGCCGAGGCGGTGGGAGGGGGGCAGGGGAAAGGGTACCCGGCGGAGGGATAAAGGACCGGGAGAATGAGGAACAGGAGAAAGTG	(((....))).......(((............((((.(..(((...)))..).))))..((.(((.........))).)).............)))..........................	-21.9	122	36	14	17	55	1660	280	5.92857
>FLJ46552	XM_001724559	5HSAR005428	BR358218	1501	217	233	534	517	5'UTR in PREDICTED: Homo sapiens FLJ46552 protein (FLJ46552) mRNA.	517	29	3	tttga	aggggcc	ccttc	ggg	AGCTCCTGCGACCCGGGCCGAGGCTCTCAGCCCCTGGGCTTCCCCGCTCCGGGTTTGAGGGAGGGGCCGGGCCTTCGGGCCTGCAGACCCGCCACCGCGCGTGCGCATGCGTCGGCCGCGAGCCCCCGG	...((((..(((((((((.(((((((.........)))))))...)).)))))))...))))(((((((((((....))))))......(((..((((((((....))))).)))..))).)))))...	-63.5	129	11	17	53	48	1120	1470	0.761905
>FLJ46552	XM_001724559	5HSAR005428	BR358218	1501	217	233	534	517	5'UTR in PREDICTED: Homo sapiens FLJ46552 protein (FLJ46552) mRNA.	931	23	3	c	agtggc	ccgc	ggg	GAGGCATGGGCCCGGGCAGGCCTAGGAGGAAGCTGCACAGCCCGAGGCCCGGGCGGGAGTGGCGGGCCGCGGGCAAGGGAACGTATATTTGGAAGGGGTCAGGACCTCGGCTGGAGTCTGGCT	.((((..(..(((..((((.((.....))...))))...(((((.((((((.((....))..)))))).)))))..)))..).....((..(..(((((....)))))..)..))))))....	-55.9	123	22	15	30	56	1430	570	2.50877
>FLJ46552	XM_001724559	5HSAR005428	BR358218	1501	217	233	534	517	5'UTR in PREDICTED: Homo sapiens FLJ46552 protein (FLJ46552) mRNA.	1087	30	4	aacgc	ctgcacc	cg	gggg	TCTGGCGAGGCTTTCCTGTTGTGCCACTTTTCCCCGGCAGCGCCGGGCGCGGGGAACGCGGGGCTGCACCGGGGCGGGGGAGGGGGCTTTACCCGGCGGCTCCGAGGACTCGACTCTGGGGTCGGGCCCG	..(((((..((......))..)))))...(((((((((........)).)))))))..(((((((((..((((...((((......)))).))))))))))))).((.(((((((....))))))).)).	-61.7	130	11	22	41	56	2060	810	2.54321
>FLJ46552	XM_001724559	5HSAR005428	BR358218	1501	217	233	534	517	5'UTR in PREDICTED: Homo sapiens FLJ46552 protein (FLJ46552) mRNA.	1286	23	3	ggga	ggatgg	t	ggg	TACTGTAAATCACTGTCCTAAGCCTCCGGGAGAATCCGTCGAACCTGAGAGGGGGGAGGGGGATGGGGGTGGGCGCGCAGGAAGCCCCACAGGCACCAGGGACTGGTGACCCAGGACATCAGC	..(((....((.((.((((...((((((((.((.....))...)))).)))).)))).))...((((.(((((.((.......)))))))...((((((...)))))).)))).))...))).	-46	123	29	16	32	46	1790	670	2.67164
>LOC100131031	XM_001722443	5HSAR005459	BR358312	1313	314	398	252	349	5'UTR in PREDICTED: Homo sapiens similar to hCG2041190 (LOC100131031) mRNA.	94	24	3	tat	aaat	ttctg	ggg	TGAGCAGAAGGCCAGCCTGAGCCAAGGCCTGGAGGTCAGGAGTGGTGGATGGGTATGGGAAATGGGTTCTGGGGCAGGGTGGTGTGCTGGGGGCTTGCCTGGGATATGGCTGGAGAGGGAAGCA	....(((.(.((((.((((..(((..(((((....((....(((.(.....).)))..))..)))))..)))..)))).)))).).)))...((((.(((...............))).)))).	-39.26	124	24	23	18	59	1670	280	5.96429
>C6orf132	XM_941544	5HSAR005469	BR358345	533	77	81	157	218	5'UTR in PREDICTED: Homo sapiens chromosome 6 open reading frame 132 (C6orf132) mRNA.	290	27	3	gagct	cggcggc	gcg	ggg	CCGTGCCAACAATGGCCTGTTGTAGAAGGAGGCGGGAAGGAATGCGGCCTGGGGAGCTGGGCGGCGGCGGGGCGGGGCCCGGCCAAGCGGCTGCCTTTTACCTGGCCAGGTAGCTCGCATTTCCCGG	((....(((((......))))).....))...(((((((....((.((((((((....(((((((.((..(((.(....).)))..)).)))))))....))...)))))).)).....))))))).	-57.6	127	19	20	35	53	1390	650	2.13846
>C6orf132	XM_941544	5HSAR005469	BR358345	533	77	81	157	218	5'UTR in PREDICTED: Homo sapiens chromosome 6 open reading frame 132 (C6orf132) mRNA.	473	20	3	gca	ca	cga	ggg	GGGACATGGCCTGGTAGAGTCCCCTGGGGAGACCGTGCTGAGTTCAGTCCGGGGCAGGGCAGGGCGAGGGAGGGAAGGTCCTTCCCTGGCGCCCGCGCGGGCTGCGGCAGC	(((((...((...))...)))))...((....))..((((....(((((((.(...((((...((.((((((((.....)))))))).)))))).).)))))))...))))	-56.8	111	15	15	31	50	1340	690	1.94203
>LOC100133517	XM_001713796	5HSAR005473	BR358360	440	92	66	112	170	5'UTR in PREDICTED: Homo sapiens hypothetical protein LOC100133517 (LOC100133517) mRNA.	103	26	3	ggcc	tggccg	tccc	ggg	GGAGGCCGCAGCTGCGAGTCCCAGGAGCGGAGGCGACGCGGGCGGCGGCTGGGGGCCGGGTGGCCGGGGTCCCGGGCCCCGCGGCGGCAGCGGTAGGATGATCAAGCTGTTCTCGCTGAAGCAGCA	....(((((..(((((.(((((......)).)))..)))))))))).((((((((((.((.(((....))))).)))))).((((((.((((((..(.....)..)))))).))))))...)))).	-65.9	126	17	13	37	59	1500	730	2.05479
>LOC100129436	XM_001725266	5HSAR005478	BR358375	181	56	52	30	43	5'UTR in PREDICTED: Homo sapiens hypothetical protein LOC100129436 (LOC100129436) mRNA.	13	26	3	acgc	cgga	caaagt	ggg	TGGGCTCCGAGAGGGACGCGGGCGGAGGGCAAAGTGGGTTCATGATATGAATTGTAAAATTGGCGACTGCGTAATGTAAAACACTTAA	....(((((...(.....)...)))))....(((((..(((((..((((..((((.......))))...))))))).))..)))))..	-17.6	88	26	19	13	30	690	150	4.6
>LOC100131515	XM_001726837	5HSAR005500	BR358439	1489	428	403	268	390	5'UTR in PREDICTED: Homo sapiens similar to MSTP152 (LOC100131515) mRNA.	628	25	3	cc	agggt	atgggc	ggg	GGATGCTGCATGTGGTGACAGATGAGGGCCCTGCAAGGGAGCACACCACAGGGCCGGGAGGGTGGGATGGGCGGGAGGAGTAGCCAACTTTGCCCGAAAGCATCAGGACAAGCTTCCAGGAAATG	.((((((.(((.((....)).)))..(((((((...((.......)).)))))))....(((..((...(((..........)))...))..)))...)))))).(((......)))........	-44.1	125	32	17	27	49	1150	490	2.34694
>LOC100129518	XM_001726894	5HSAR005505	BR358451	201	30	30	76	65	5'UTR in PREDICTED: Homo sapiens similar to hCG2029803 (LOC100129518) mRNA.	33	29	3	aacgc	agccgca	ttcca	ggg	AGAGGAGAGGGTGGGGCTGTAGCACCAGGTCAGGGAACGCGGGAGCCGCAGGGTTCCAGGGATCCCGCGGCTCCTCGCGGCTTGGCCTGACCGGCTTCCTCCACATACGCC	...((((..(((.((((....))..(((((((((...((((((((((((.(((.((....)).))))))))))).)))).))))))))).)).)))..)))).........	-64.2	111	18	16	35	42	1050	600	1.75
>LOC100131031	XM_001722513	5HSAR005528	BR358532	1313	314	398	252	349	5'UTR in PREDICTED: Homo sapiens similar to hCG2041190 (LOC100131031) mRNA.	94	24	3	tat	aaat	ttctg	ggg	TGAGCAGAAGGCCAGCCTGAGCCAAGGCCTGGAGGTCAGGAGTGGTGGATGGGTATGGGAAATGGGTTCTGGGGCAGGGTGGTGTGCTGGGGGCTTGCCTGGGATATGGCTGGAGAGGGAAGCA	....(((.(.((((.((((..(((..(((((....((....(((.(.....).)))..))..)))))..)))..)))).)))).).)))...((((.(((...............))).)))).	-39.26	124	24	23	18	59	1670	280	5.96429
>C6orf132	XM_001724313	5HSAR005538	BR358574	533	77	81	157	218	5'UTR in PREDICTED: Homo sapiens chromosome 6 open reading frame 132 (C6orf132) mRNA.	290	27	3	gagct	cggcggc	gcg	ggg	CCGTGCCAACAATGGCCTGTTGTAGAAGGAGGCGGGAAGGAATGCGGCCTGGGGAGCTGGGCGGCGGCGGGGCGGGGCCCGGCCAAGCGGCTGCCTTTTACCTGGCCAGGTAGCTCGCATTTCCCGG	((....(((((......))))).....))...(((((((....((.((((((((....(((((((.((..(((.(....).)))..)).)))))))....))...)))))).)).....))))))).	-57.6	127	19	20	35	53	1390	650	2.13846
>C6orf132	XM_001724313	5HSAR005538	BR358574	533	77	81	157	218	5'UTR in PREDICTED: Homo sapiens chromosome 6 open reading frame 132 (C6orf132) mRNA.	473	20	3	gca	ca	cga	ggg	GGGACATGGCCTGGTAGAGTCCCCTGGGGAGACCGTGCTGAGTTCAGTCCGGGGCAGGGCAGGGCGAGGGAGGGAAGGTCCTTCCCTGGCGCCCGCGCGGGCTGCGGCAGC	(((((...((...))...)))))...((....))..((((....(((((((.(...((((...((.((((((((.....)))))))).)))))).).)))))))...))))	-56.8	111	15	15	31	50	1340	690	1.94203
>LOC100129436	XM_001718927	5HSAR005545	BR358601	181	56	52	30	43	5'UTR in PREDICTED: Homo sapiens hypothetical protein LOC100129436 (LOC100129436) mRNA.	13	26	3	acgc	cgga	caaagt	ggg	TGGGCTCCGAGAGGGACGCGGGCGGAGGGCAAAGTGGGTTCATGATATGAATTGTAAAATTGGCGACTGCGTAATGTAAAACACTTAA	....(((((...(.....)...)))))....(((((..(((((..((((..((((.......))))...))))))).))..)))))..	-17.6	88	26	19	13	30	690	150	4.6
>LOC100131515	XM_001725571	5HSAR005588	BR358760	1489	428	403	268	390	5'UTR in PREDICTED: Homo sapiens similar to MSTP152 (LOC100131515) mRNA.	628	25	3	cc	agggt	atgggc	ggg	GGATGCTGCATGTGGTGACAGATGAGGGCCCTGCAAGGGAGCACACCACAGGGCCGGGAGGGTGGGATGGGCGGGAGGAGTAGCCAACTTTGCCCGAAAGCATCAGGACAAGCTTCCAGGAAATG	.((((((.(((.((....)).)))..(((((((...((.......)).)))))))....(((..((...(((..........)))...))..)))...)))))).(((......)))........	-44.1	125	32	17	27	49	1150	490	2.34694
>FLJ46552	XM_001715559	5HSAR005594	BR358781	1501	218	233	534	516	5'UTR in PREDICTED: Homo sapiens FLJ46552 protein (FLJ46552) mRNA.	517	29	3	tttga	aggggcc	ccttc	ggg	AGCTCCTGCGACCCGGGCCGAGGCTCTCAGCCCCTGGGCTTCCCCGCTCCGGGTTTGAGGGAGGGGCCGGGCCTTCGGGCCTGCAGACCCGCCACCGCGCGTGCGCATGCGTCGGCCGCGAGCCCCCGG	...((((..(((((((((.(((((((.........)))))))...)).)))))))...))))(((((((((((....))))))......(((..((((((((....))))).)))..))).)))))...	-63.5	129	11	17	53	48	1120	1470	0.761905
>FLJ46552	XM_001715559	5HSAR005594	BR358781	1501	218	233	534	516	5'UTR in PREDICTED: Homo sapiens FLJ46552 protein (FLJ46552) mRNA.	931	23	3	c	agtggc	ccgc	ggg	GAGGCATGGGCCCGGGCAGGCCTAGGAGGAAGCTGCACAGCCCGAGGCCCGGGCGGGAGTGGCGGGCCGCGGGCAAGGGAACGTATATTTGGAAGGGGTCAGGACCTCGGCTGGAGTCTGGCT	.((((..(..(((..((((.((.....))...))))...(((((.((((((.((....))..)))))).)))))..)))..).....((..(..(((((....)))))..)..))))))....	-55.9	123	22	15	30	56	1430	570	2.50877
>FLJ46552	XM_001715559	5HSAR005594	BR358781	1501	218	233	534	516	5'UTR in PREDICTED: Homo sapiens FLJ46552 protein (FLJ46552) mRNA.	1087	30	4	aacgc	ctgcacc	cg	gggg	TCTGGCGAGGCTTTCCTGTTGTGCCACTTTTCCCCGGCAGCGCCGGGCGCGGGGAACGCGGGGCTGCACCGGGGCGGGGGAGGGGGCTTTACCCGGCGGCTCCGAGGACTCGACTCTGGGGTCGGGCCCG	..(((((..((......))..)))))...(((((((((........)).)))))))..(((((((((..((((...((((......)))).))))))))))))).((.(((((((....))))))).)).	-61.7	130	11	22	41	56	2060	810	2.54321
>FLJ46552	XM_001715559	5HSAR005594	BR358781	1501	218	233	534	516	5'UTR in PREDICTED: Homo sapiens FLJ46552 protein (FLJ46552) mRNA.	1286	23	3	ggga	ggatgg	t	ggg	TACTGTAAATCACTGTCCTAAGCCTCCGGGAGAATCCGTCGAACCTGAGAGGGGGGAGGGGGATGGGGGTGGGCGCGCAGGAAGCCCCACAGGCACCAGGGACTGGTGACCCAGGACATCAGC	..(((....((.((.((((...((((((((.((.....))...)))).)))).)))).))...((((.(((((.((.......)))))))...((((((...)))))).)))).))...))).	-46	123	29	16	32	46	1790	670	2.67164
>LOC100129436	XM_001719868	5HSAR005604	BR358810	181	56	52	30	43	5'UTR in PREDICTED: Homo sapiens hypothetical protein LOC100129436 (LOC100129436) mRNA.	13	26	3	acgc	cgga	caaagt	ggg	TGGGCTCCGAGAGGGACGCGGGCGGAGGGCAAAGTGGGTTCATGATATGAATTGTAAAATTGGCGACTGCGTAATGTAAAACACTTAA	....(((((...(.....)...)))))....(((((..(((((..((((..((((.......))))...))))))).))..)))))..	-17.6	88	26	19	13	30	690	150	4.6
>LOC100129518	XM_001717800	5HSAR005613	BR358842	201	30	30	76	65	5'UTR in PREDICTED: Homo sapiens similar to hCG2029803 (LOC100129518) mRNA.	33	29	3	aacgc	agccgca	ttcca	ggg	AGAGGAGAGGGTGGGGCTGTAGCACCAGGTCAGGGAACGCGGGAGCCGCAGGGTTCCAGGGATCCCGCGGCTCCTCGCGGCTTGGCCTGACCGGCTTCCTCCACATACGCC	...((((..(((.((((....))..(((((((((...((((((((((((.(((.((....)).))))))))))).)))).))))))))).)).)))..)))).........	-64.2	111	18	16	35	42	1050	600	1.75
>LOC100131031	XM_001725253	5HSAR005635	BR358903	1313	314	398	252	349	5'UTR in PREDICTED: Homo sapiens similar to hCG2041190 (LOC100131031) mRNA.	94	24	3	tat	aaat	ttctg	ggg	TGAGCAGAAGGCCAGCCTGAGCCAAGGCCTGGAGGTCAGGAGTGGTGGATGGGTATGGGAAATGGGTTCTGGGGCAGGGTGGTGTGCTGGGGGCTTGCCTGGGATATGGCTGGAGAGGGAAGCA	....(((.(.((((.((((..(((..(((((....((....(((.(.....).)))..))..)))))..)))..)))).)))).).)))...((((.(((...............))).)))).	-39.26	124	24	23	18	59	1670	280	5.96429
>C6orf132	XM_930012	5HSAR005647	BR358947	533	78	82	156	217	5'UTR in PREDICTED: Homo sapiens chromosome 6 open reading frame 132 (C6orf132) mRNA.	290	27	3	gagct	cggcggc	gcg	ggg	CCGTGCCAACAATGGCCTGTTGTAGAAGGAGGCGGGAAGGAATGCGGCCTGGGGAGCTGGGCGGCGGCGGGGCGGGGCCCGGCCAAGCGGCTGCCTTTTACCTGGCCAGGTAGCTCGCATTTCCCGG	((....(((((......))))).....))...(((((((....((.((((((((....(((((((.((..(((.(....).)))..)).)))))))....))...)))))).)).....))))))).	-57.6	127	19	20	35	53	1390	650	2.13846
>C6orf132	XM_930012	5HSAR005647	BR358947	533	78	82	156	217	5'UTR in PREDICTED: Homo sapiens chromosome 6 open reading frame 132 (C6orf132) mRNA.	473	20	3	gca	ca	cga	ggg	GGGACATGGCCTGGTAGAGTCCCCTGGGGAAACCGTGCTGAGTTCAGTCCGGGGCAGGGCAGGGCGAGGGAGGGAAGGTCCTTCCCTGGCGCCCGCGCGGGCTGCGGCAGC	(((((...((...))...)))))...((....))..((((....(((((((.(...((((...((.((((((((.....)))))))).)))))).).)))))))...))))	-56.8	111	16	15	31	49	1330	690	1.92754
>FLJ46552	XM_001724285	5HSAR005651	BR358960	1501	218	233	534	516	5'UTR in PREDICTED: Homo sapiens FLJ46552 protein (FLJ46552) mRNA.	517	29	3	tttga	aggggcc	ccttc	ggg	AGCTCCTGCGACCCGGGCCGAGGCTCTCAGCCCCTGGGCTTCCCCGCTCCGGGTTTGAGGGAGGGGCCGGGCCTTCGGGCCTGCAGACCCGCCACCGCGCGTGCGCATGCGTCGGCCGCGAGCCCCCGG	...((((..(((((((((.(((((((.........)))))))...)).)))))))...))))(((((((((((....))))))......(((..((((((((....))))).)))..))).)))))...	-63.5	129	11	17	53	48	1120	1470	0.761905
>FLJ46552	XM_001724285	5HSAR005651	BR358960	1501	218	233	534	516	5'UTR in PREDICTED: Homo sapiens FLJ46552 protein (FLJ46552) mRNA.	931	23	3	c	agtggc	ccgc	ggg	GAGGCATGGGCCCGGGCAGGCCTAGGAGGAAGCTGCACAGCCCGAGGCCCGGGCGGGAGTGGCGGGCCGCGGGCAAGGGAACGTATATTTGGAAGGGGTCAGGACCTCGGCTGGAGTCTGGCT	.((((..(..(((..((((.((.....))...))))...(((((.((((((.((....))..)))))).)))))..)))..).....((..(..(((((....)))))..)..))))))....	-55.9	123	22	15	30	56	1430	570	2.50877
>FLJ46552	XM_001724285	5HSAR005651	BR358960	1501	218	233	534	516	5'UTR in PREDICTED: Homo sapiens FLJ46552 protein (FLJ46552) mRNA.	1087	30	4	aacgc	ctgcacc	cg	gggg	TCTGGCGAGGCTTTCCTGTTGTGCCACTTTTCCCCGGCAGCGCCGGGCGCGGGGAACGCGGGGCTGCACCGGGGCGGGGGAGGGGGCTTTACCCGGCGGCTCCGAGGACTCGACTCTGGGGTCGGGCCCG	..(((((..((......))..)))))...(((((((((........)).)))))))..(((((((((..((((...((((......)))).))))))))))))).((.(((((((....))))))).)).	-61.7	130	11	22	41	56	2060	810	2.54321
>FLJ46552	XM_001724285	5HSAR005651	BR358960	1501	218	233	534	516	5'UTR in PREDICTED: Homo sapiens FLJ46552 protein (FLJ46552) mRNA.	1286	23	3	ggga	ggatgg	t	ggg	TACTGTAAATCACTGTCCTAAGCCTCCGGGAGAATCCGTCGAACCTGAGAGGGGGGAGGGGGATGGGGGTGGGCGCGCAGGAAGCCCCACAGGCACCAGGGACTGGTGACCCAGGACATCAGC	..(((....((.((.((((...((((((((.((.....))...)))).)))).)))).))...((((.(((((.((.......)))))))...((((((...)))))).)))).))...))).	-46	123	29	16	32	46	1790	670	2.67164
>LOC100131515	XM_001722192	5HSAR005669	BR359013	1489	428	403	268	390	5'UTR in PREDICTED: Homo sapiens similar to MSTP152 (LOC100131515) mRNA.	628	25	3	cc	agggt	atgggc	ggg	GGATGCTGCATGTGGTGACAGATGAGGGCCCTGCAAGGGAGCACACCACAGGGCCGGGAGGGTGGGATGGGCGGGAGGAGTAGCCAACTTTGCCCGAAAGCATCAGGACAAGCTTCCAGGAAATG	.((((((.(((.((....)).)))..(((((((...((.......)).)))))))....(((..((...(((..........)))...))..)))...)))))).(((......)))........	-44.1	125	32	17	27	49	1150	490	2.34694
>LOC100129518	XM_001714833	5HSAR005686	BR359063	201	30	30	76	65	5'UTR in PREDICTED: Homo sapiens similar to hCG2029803 (LOC100129518) mRNA.	33	29	3	aacgc	agccgca	ttcca	ggg	AGAGGAGAGGGTGGGGCTGTAGCACCAGGTCAGGGAACGCGGGAGCCGCAGGGTTCCAGGGATCCCGCGGCTCCTCGCGGCTTGGCCTGACCGGCTTCCTCCACATACGCC	...((((..(((.((((....))..(((((((((...((((((((((((.(((.((....)).))))))))))).)))).))))))))).)).)))..)))).........	-64.2	111	18	16	35	42	1050	600	1.75
>LOC100132244	XM_001720467	5HSAR005701	BR359099	1245	222	284	349	390	5'UTR in PREDICTED: Homo sapiens hypothetical protein LOC100132244 (LOC100132244) mRNA.	679	24	3	attgca	agt	cct	ggg	AGGTAGTGAGGGCGGGGCTGAGGCCCTTTAGTGGGAGCAGCTGCTCCCCGGGGATTGCAGGGAGTGGGCCTGGGTGCACACAGCTGTGGGCAGGTGCAGAGGCCATGACAGCCTGAAGGCAGGG	((((.((.(.(((.(((((.(..((((.((((((((((....)))))).....)))).))))..).)))))...(((((...((.....))..)))))...))).).)).))))..........	-48.7	124	22	19	27	56	1470	560	2.625
>LOC100127940	XM_001720481	5HSAR005702	BR359101	697	143	134	189	231	5'UTR in PREDICTED: Homo sapiens hypothetical protein LOC100127940 (LOC100127940) mRNA.	520	25	3	ggggt	gtgcgt	tg	ggg	CTGGTCCTAGAGTGGCCCCCGTGGGGCTGACAGGGAGGCATCTTGGTGGTGGGGGGGTGGGGTGCGTGGGTGGGGCAGGGTGTGGCCCGACTACGGGTCCTGGTGTCGCTACTCACCCTGGCTGT	....((((....(((((((...)))))))...)))).(((.((.((((((((((.(.((((((.(((((.((((.((.....)).)))).))))).)))))).).)).)))).))))..)).)))	-51.6	125	11	27	29	58	2270	770	2.94805
>LOC100128600	XM_001715243	5HSAR005707	BR359110	2821	537	863	622	799	5'UTR in PREDICTED: Homo sapiens hypothetical protein LOC100128600 (LOC100128600) mRNA.	243	27	3	aacct	tgca	tgaggc	ggg	GCTTCTATTGTAGGAGGGTGTGCCAGCCTGGTGGAGGGAGGCTGGAAGGAGGGAACCTGGGTGCAGGGTGAGGCGGGGTGCCCGCGGTGGGCAGTGCCTAGAATTGAGTGAAGCCAATGGTTCCACA	.(((((......))))).....(((((((.........)))))))......((((((..(((.(((....(((((...(((((.....))))).)))))....)))......)))...))))))...	-46.5	127	24	24	23	56	1320	420	3.14286
>LOC100134548	XM_001722216	5HSAR005731	BR359175	1245	222	284	349	390	5'UTR in PREDICTED: Homo sapiens hypothetical protein LOC100134548 (LOC100134548) mRNA.	679	24	3	attgca	agt	cct	ggg	AGGTAGTGAGGGCGGGGCTGAGGCCCTTTAGTGGGAGCAGCTGCTCCCCGGGGATTGCAGGGAGTGGGCCTGGGTGCACACAGCTGTGGGCAGGTGCAGAGGCCATGACAGCCTGAAGGCAGGG	((((.((.(.(((.(((((.(..((((.((((((((((....)))))).....)))).))))..).)))))...(((((...((.....))..)))))...))).).)).))))..........	-48.7	124	22	19	27	56	1470	560	2.625
>LOC730351	XM_001131419	5HSAR005740	BR359191	1136	257	270	294	315	5'UTR in PREDICTED: Homo sapiens hypothetical LOC730351 (LOC730351) mRNA.	576	26	3	gaggct	gagag	ctt	ggg	AGCATTGAGTGAAGTGCGCCTTATAAAAGCAGGCCGGGAGAGAGGCTGAAGGGGAGGCTGGGGAGAGGGGCTTGGGCTGGACCGATTCACCCAGAAGGTGGCCGTGCAGGAGGCCGAGGGGGTGTG	.(((((......)))))..............((((........))))...((...((((.(((.......))).))))...))....(((((......(((((........)))))...)))))..	-39.2	126	28	18	22	58	1660	390	4.25641
>LOC100134633	XM_001723177	5HSAR005741	BR359193	1424	287	254	441	442	5'UTR in PREDICTED: Homo sapiens hypothetical protein LOC100134633 (LOC100134633) mRNA.	203	28	3	ctg	cctagcg	gaagct	ggg	TGAAACCACAGCGCTTTGTTTTCGGAGGTGCTTCCTGGGGCGCCGCGGCAGGGCTGGGGCCTAGCGGGGGAAGCTGGGCCGGAATGTGGCCCAGCAGCCTCTCCACTCCCAGGCTGCGCTTCTGCCTG	........(((.((.........((((((((..((((((..(((.((((...)))).)))...(.(((((..(((((((((.....)))))))))..))))).)...))))))..)))))))))))))	-64.5	128	16	25	40	47	1350	700	1.92857
>LOC100134631	XM_001726251	5HSAR005760	BR359231	2821	537	862	623	799	5'UTR in PREDICTED: Homo sapiens hypothetical protein LOC100134631 (LOC100134631) mRNA.	243	27	3	aacct	tgca	tgaggc	ggg	GCTTCTATTGTAGGAGGGTGTGCCAGCCTGGTGGAGGGAGGCTGGAAGGAGGGAACCTGGGTGCAGGGTGAGGCGGGGTGCCCGCGGTGGGCAGTGCCTAGAATTGAGTGAAGCCAATGGTTCCACA	.(((((......))))).....(((((((.........)))))))......((((((..(((.(((....(((((...(((((.....))))).)))))....)))......)))...))))))...	-46.5	127	24	24	23	56	1320	420	3.14286
>LOC100134487	XM_001718305	5HSAR005769	BR359257	928	239	189	266	234	5'UTR in PREDICTED: Homo sapiens hypothetical protein LOC100134487 (LOC100134487) mRNA.	907	20	3	t	ggag	agg	ggg	GACCCAGCCCCGCGTGGCGGCTGGGGGAGGGGGCGCCTCCGCCGGAACGCGGGTGGGGGAGGGGAGGGGGAA	..(((..((((((.(.(((.((((.(((((.....))))).))))..))).)))))))..))).........	-40	72	9	4	19	40	1890	480	3.9375
>LOC100134474	XM_001715902	5HSAR005805	BR359365	274	34	42	93	105	5'UTR in PREDICTED: Homo sapiens similar to LOC554248 protein (LOC100134474) mRNA.	248	22	3	gccaga	gcc	c	ggg	AGAGGCTCGAGCCAGGACCCCCGAGCGTGAACCCCGGAGCCGGCGGCGCTGGGGCCAGAGGGGCCGGGCGGGAGGTG	.....(((..(((.((.((((....(.((..((((((.(((...))).)))))).))).)))))).)))..)))...	-35.5	77	12	4	24	37	950	780	1.21795
>LOC100134722	XM_001725218	5HSAR005810	BR359382	3181	688	719	949	825	5'UTR in PREDICTED: Homo sapiens similar to HSPC047 protein (LOC100134722) mRNA.	731	29	3	tctg	agaaagt	cccggg	ggg	GCCAACAGTAAACCTGCTCTTACTGTCCAGGCTCTGGGGTCTTGTGATGAGGGTCTGGGGAGAAAGTGGGCCCGGGGGGACCCCGGAGGCTGTCGGTGGATGTGCCGATGATGGGGCTGACAGTATGGG	................(((.((((((((((.((((((((((((.(.....((((((...........)))))).).)))))))))))).)))(((((......)))))..........))))))).)))	-51.4	129	22	27	27	53	1760	580	3.03448
>LOC100134584	XM_001725215	5HSAR005811	BR359384	3198	693	725	951	829	5'UTR in PREDICTED: Homo sapiens hypothetical protein LOC100134584 (LOC100134584) mRNA.	731	29	3	tctg	agaaagt	cccggg	ggg	GCCAACAGTAAACCTGCTCTTACTGTCCAGGCTCTGGGGTCTTGTGATGAGGGTCTGGGGAGAAAGTGGGCCCGGGGGGACCCCGGAGGCTGTCGGTGGATGTGCCGATGATGGGGCTGACAGTATGGG	................(((.((((((((((.((((((((((((.(.....((((((...........)))))).).)))))))))))).)))(((((......)))))..........))))))).)))	-51.4	129	22	27	27	53	1760	580	3.03448
>LOC100134600	XM_001725459	5HSAR005813	BR359388	3432	951	786	885	810	5'UTR in PREDICTED: Homo sapiens hypothetical protein LOC100134600 (LOC100134600) mRNA.	3210	27	3	gagac	actg	ttgttt	ggg	CACCCAGCGCTGGAGGCCAGACTGGGCTGGGGGAGGAGGGGGAGAGGAACGGGGAGACGGGACTGGGGTTGTTTGGGAGGGGGAGAAGGTGTATCGCTTTCGGAGGGTGACGGGAGGGAGTTCGTTC	..((((((.(..(........)..)))))))............((.((((..(....)....(((..(((.((((..((.((...........)).))..)))).)))..)))......)))).)).	-33.4	127	23	20	19	65	2410	280	8.60714
>LOC100134535	XM_001726616	5HSAR005853	BR359527	151	11	16	58	66	5'UTR in PREDICTED: Homo sapiens similar to hCG2040214 (LOC100134535) mRNA.	72	25	3	g	ctcgcgg	tactc	ggg	GGCCGGCGGCTCCGCCCGGGCCGGCTCGCGGTACGGCTGCGGCTCCAGCCGGGGGGGCTCGCGGGGGTACTCGGGCTCACGCTCGGGCCCCGGGTACTCGGCCTCGCGCCGCCGCACCGGTGACA	.(((((((((.((.(((.(((.(((.(((((.....))))))))...))).))).))..(((((((((((((((((((......))).)))))))))....)))))))..)))))..))))....	-72.6	125	8	14	50	53	2060	910	2.26374
>LOC100129484	XM_001721616	5HSAR005863	BR359562	1424	287	254	441	442	5'UTR in PREDICTED: Homo sapiens hypothetical protein LOC100129484 (LOC100129484) mRNA.	203	28	3	ctg	cctagcg	gaagct	ggg	TGAAACCACAGCGCTTTGTTTTCGGAGGTGCTTCCTGGGGCGCCGCGGCAGGGCTGGGGCCTAGCGGGGGAAGCTGGGCCGGAATGTGGCCCAGCAGCCTCTCCACTCCCAGGCTGCGCTTCTGCCTG	........(((.((.........((((((((..((((((..(((.((((...)))).)))...(.(((((..(((((((((.....)))))))))..))))).)...))))))..)))))))))))))	-64.5	128	16	25	40	47	1350	700	1.92857
>LOC100128524	XM_001717300	5HSAR005882	BR359620	928	239	189	266	234	5'UTR in PREDICTED: Homo sapiens hypothetical protein LOC100128524 (LOC100128524) mRNA.	907	20	3	t	ggag	agg	ggg	GACCCAGCCCCGCGTGGCGGCTGGGGGAGGGGGCGCCTCCGCCGGAACGCGGGTGGGGGAGGGGAGGGGGAA	..(((..((((((.(.(((.((((.(((((.....))))).))))..))).)))))))..))).........	-40	72	9	4	19	40	1890	480	3.9375
>LOC100132214	XM_001725602	5HSAR005911	BR359711	3181	688	719	949	825	5'UTR in PREDICTED: Homo sapiens similar to HSPC047 protein (LOC100132214) mRNA.	731	29	3	tctg	agaaagt	cccggg	ggg	GCCAACAGTAAACCTGCTCTTACTGTCCAGGCTCTGGGGTCTTGTGATGAGGGTCTGGGGAGAAAGTGGGCCCGGGGGGACCCCGGAGGCTGTCGGTGGATGTGCCGATGATGGGGCTGACAGTATGGG	................(((.((((((((((.((((((((((((.(.....((((((...........)))))).).)))))))))))).)))(((((......)))))..........))))))).)))	-51.4	129	22	27	27	53	1760	580	3.03448
>LOC100133169	XM_001725752	5HSAR005913	BR359716	3432	951	787	884	810	5'UTR in PREDICTED: Homo sapiens hypothetical protein LOC100133169 (LOC100133169) mRNA.	3210	27	3	gagac	actg	ttgttt	ggg	CACCCAGCGCTGGAGGCCAGACTGGGCTGGGGGAGGAGGGGGAGAGGAACGGGGAGACGGGACTGGGGTTGTTTGGGAGGGGGAGAAGGTGTATCGCTTTCGGAGGGTGACGGGAGGGAGTTCGTTC	..((((((.(..(........)..)))))))............((.((((..(....)....(((..(((.((((..((.((...........)).))..)))).)))..)))......)))).)).	-33.4	127	23	20	19	65	2410	280	8.60714
>LOC100133091	XM_001717501	5HSAR005935	BR359775	274	34	42	93	105	5'UTR in PREDICTED: Homo sapiens similar to LOC554248 protein (LOC100133091) mRNA.	248	22	3	gccaga	gcc	c	ggg	AGAGGCTCGAGCCAGGACCCCCGAGCGTGAACCCCGGAGCCGGCGGCGCTGGGGCCAGAGGGGCCGGGCGGGAGGTG	.....(((..(((.((.((((....(.((..((((((.(((...))).)))))).))).)))))).)))..)))...	-35.5	77	12	4	24	37	950	780	1.21795
>LOC100129856	XM_001726712	5HSAR005942	BR359804	151	11	16	58	66	5'UTR in PREDICTED: Homo sapiens similar to hCG2040214 (LOC100129856) mRNA.	72	25	3	g	ctcgcgg	tactc	ggg	GGCCGGCGGCTCCGCCCGGGCCGGCTCGCGGTACGGCTGCGGCTCCAGCCGGGGGGGCTCGCGGGGGTACTCGGGCTCACGCTCGGGCCCCGGGTACTCGGCCTCGCGCCGCCGCACCGGTGACA	.(((((((((.((.(((.(((.(((.(((((.....))))))))...))).))).))..(((((((((((((((((((......))).)))))))))....)))))))..)))))..))))....	-72.6	125	8	14	50	53	2060	910	2.26374
>LOC100132244	XM_001714003	5HSAR005943	BR359807	1245	222	284	349	390	5'UTR in PREDICTED: Homo sapiens hypothetical protein LOC100132244 (LOC100132244) mRNA.	679	24	3	attgca	agt	cct	ggg	AGGTAGTGAGGGCGGGGCTGAGGCCCTTTAGTGGGAGCAGCTGCTCCCCGGGGATTGCAGGGAGTGGGCCTGGGTGCACACAGCTGTGGGCAGGTGCAGAGGCCATGACAGCCTGAAGGCAGGG	((((.((.(.(((.(((((.(..((((.((((((((((....)))))).....)))).))))..).)))))...(((((...((.....))..)))))...))).).)).))))..........	-48.7	124	22	19	27	56	1470	560	2.625
>LOC100127940	XM_001714084	5HSAR005944	BR359811	699	144	135	190	230	5'UTR in PREDICTED: Homo sapiens hypothetical protein LOC100127940 (LOC100127940) mRNA.	520	25	3	ggggt	gtgcgt	tg	ggg	CTGGTCCTAGAGTGGCCCCCGTGGGGCTGACAGGGAGGCATCTTGGTGGTGGGGGGGTGGGGTGCGTGGGTGGGGCAAGGGTTGTGGCCCCACTACGGGTCCTGGTGTCGCTACTCACCCTGGCT	....((((....(((((((...)))))))...)))).((.....((((((((((.(.((((((.(((((.((((((..........))))))))))).)))))).).)).)))).))))...)).	-54	125	12	27	30	56	2250	870	2.58621
>LOC730351	XM_001718985	5HSAR005951	BR359828	1136	257	270	294	315	5'UTR in PREDICTED: Homo sapiens hypothetical LOC730351 (LOC730351) mRNA.	576	26	3	gaggct	gagag	ctt	ggg	AGCATTGAGTGAAGTGCGCCTTATAAAAGCAGGCCGGGAGAGAGGCTGAAGGGGAGGCTGGGGAGAGGGGCTTGGGCTGGACCGATTCACCCAGAAGGTGGCCGTGCAGGAGGCCGAGGGGGTGTG	.(((((......)))))..............((((........))))...((...((((.(((.......))).))))...))....(((((......(((((........)))))...)))))..	-39.2	126	28	18	22	58	1660	390	4.25641
>LOC100129484	XM_001719641	5HSAR005952	BR359832	1424	287	254	441	442	5'UTR in PREDICTED: Homo sapiens hypothetical protein LOC100129484 (LOC100129484) mRNA.	203	28	3	ctg	cctagcg	gaagct	ggg	TGAAACCACAGCGCTTTGTTTTCGGAGGTGCTTCCTGGGGCGCCGCGGCAGGGCTGGGGCCTAGCGGGGGAAGCTGGGCCGGAATGTGGCCCAGCAGCCTCTCCACTCCCAGGCTGCGCTTCTGCCTG	........(((.((.........((((((((..((((((..(((.((((...)))).)))...(.(((((..(((((((((.....)))))))))..))))).)...))))))..)))))))))))))	-64.5	128	16	25	40	47	1350	700	1.92857
>LOC100133775	XM_001719869	5HSAR005955	BR359840	845	229	191	191	234	5'UTR in PREDICTED: Homo sapiens similar to Chromosome 7 open reading frame 28B (LOC100133775) mRNA.	446	22	3	cca	cc	cgcgg	ggg	TGAACATGTGGCAATGGCGAGGTTCCCGTGAAACTTTGTTTAGAAAAAGAGGGCCAGGGCCGGGCGCGGGGGCTCACGCCTGTAATCCCTGCACTTTGGGAGGCCAAGGCGGGCGGATCACA	......(((((....((((.((((((((((...((((........))))..(((....)))...))))))))))..)))).....(((((((.(((.((....)))))))))).)).)))))	-45.4	122	27	22	29	44	1210	510	2.37255
>C7orf28B	XM_001720226	5HSAR005957	BR359845	108	8	20	22	58	5'UTR in PREDICTED: Homo sapiens chromosome 7 open reading frame 28B (C7orf28B) mRNA.	67	18	3	c	ccgt	a	ggg	GTGGCGACGGAGGCGGAAGTGCGGTGTTTTAGCCGGTGGCTGCTGTCTCTGGGCGGGCCGTGGGAGGGTCCCGAGGTGGGGGTCGGGGCGGG	..(((..(((((((((.(((.((((......))))...))).))))))))).....)))........(((((((........)))))))...	-36.7	92	7	17	18	50	1470	290	5.06897
>LOC100128524	XM_001716075	5HSAR005968	BR359881	928	239	189	266	234	5'UTR in PREDICTED: Homo sapiens hypothetical protein LOC100128524 (LOC100128524) mRNA.	907	20	3	t	ggag	agg	ggg	GACCCAGCCCCGCGTGGCGGCTGGGGGAGGGGGCGCCTCCGCCGGAACGCGGGTGGGGGAGGGGAGGGGGAA	..(((..((((((.(.(((.((((.(((((.....))))).))))..))).)))))))..))).........	-40	72	9	4	19	40	1890	480	3.9375
>LOC100133169	XM_001723134	5HSAR005990	BR359962	3432	949	787	884	812	5'UTR in PREDICTED: Homo sapiens hypothetical protein LOC100133169 (LOC100133169) mRNA.	3210	27	3	gagac	actg	ttgttt	ggg	CACCCAGCGCTGGAGGCCAGACTGGGCTGGGGGAGGAGGGGGAGAGGAACGGGGAGACGGGACTGGGGTTGTTTGGGAGGGGGAGAAGGTGTATCGCTTTCGGAGGGTGACGGGAGGGAGTTCGTTC	..((((((.(..(........)..)))))))............((.((((..(....)....(((..(((.((((..((.((...........)).))..)))).)))..)))......)))).)).	-33.4	127	23	20	19	65	2410	280	8.60714
>LOC100133169	XM_001719014	5HSAR006067	BR360220	3432	951	786	885	810	5'UTR in PREDICTED: Homo sapiens hypothetical protein LOC100133169 (LOC100133169) mRNA.	3210	27	3	gagac	actg	ttgttt	ggg	CACCCAGCGCTGGAGGCCAGACTGGGCTGGGGGAGGAGGGGGAGAGGAACGGGGAGACGGGACTGGGGTTGTTTGGGAGGGGGAGAAGGTGTATCGCTTTCGGAGGGTGACGGGAGGGAGTTCGTTC	..((((((.(..(........)..)))))))............((.((((..(....)....(((..(((.((((..((.((...........)).))..)))).)))..)))......)))).)).	-33.4	127	23	20	19	65	2410	280	8.60714
>LOC100129856	XM_001723586	5HSAR006094	BR360311	151	11	16	58	66	5'UTR in PREDICTED: Homo sapiens similar to hCG2040214 (LOC100129856) mRNA.	72	25	3	g	ctcgcgg	tactc	ggg	GGCCGGCGGCTCCGCCCGGGCCGGCTCGCGGTACGGCTGCGGCTCCAGCCGGGGGGGCTCGCGGGGGTACTCGGGCTCACGCTCGGGCCCCGGGTACTCGGCCTCGCGCCGCCGCACCGGTGACA	.(((((((((.((.(((.(((.(((.(((((.....))))))))...))).))).))..(((((((((((((((((((......))).)))))))))....)))))))..)))))..))))....	-72.6	125	8	14	50	53	2060	910	2.26374
>LOC100131632	XM_001714726	5HSAR006104	BR360356	386	69	87	131	99	5'UTR in PREDICTED: Homo sapiens similar to dipeptidyl-peptidase 6 (LOC100131632) partial mRNA.	10	22	3	cgcc	cc	aggc	ggg	ATGCGCCGTGGGCGCCGGGCCGGGAGGCGGGCGAGGAGGCAGCGCGCATCACTCGGGTCCCCTTCCTGCACCCAGCCGCCA	..(((((...)))))..(((.(((..(((((.((((.(((..((.(.....).)).))).))))))))).))).)))....	-36.5	81	10	8	31	32	730	660	1.10606
>LOC100132244	XM_001720628	5HSAR006111	BR360378	1245	222	285	348	390	5'UTR in PREDICTED: Homo sapiens hypothetical protein LOC100132244 (LOC100132244) mRNA.	679	24	3	attgca	agt	cct	ggg	AGGTAGTGAGGGCGGGGCTGAGGCCCTTTAGTGGGAGCAGCTGCTCCCCGGGGATTGCAGGGAGTGGGCCTGGGTGCACACAGCTGTGGGCAGGTGCAGAGGCCATGACAGCCTGAAGGCAGGG	((((.((.(.(((.(((((.(..((((.((((((((((....)))))).....)))).))))..).)))))...(((((...((.....))..)))))...))).).)).))))..........	-48.7	124	22	19	27	56	1470	560	2.625
>LOC730351	XM_001721476	5HSAR006117	BR360393	1136	257	270	294	315	5'UTR in PREDICTED: Homo sapiens hypothetical LOC730351 (LOC730351) mRNA.	576	26	3	gaggct	gagag	ctt	ggg	AGCATTGAGTGAAGTGCGCCTTATAAAAGCAGGCCGGGAGAGAGGCTGAAGGGGAGGCTGGGGAGAGGGGCTTGGGCTGGACCGATTCACCCAGAAGGTGGCCGTGCAGGAGGCCGAGGGGGTGTG	.(((((......)))))..............((((........))))...((...((((.(((.......))).))))...))....(((((......(((((........)))))...)))))..	-39.2	126	28	18	22	58	1660	390	4.25641
>LOC100129484	XM_001721753	5HSAR006118	BR360396	1424	287	254	441	442	5'UTR in PREDICTED: Homo sapiens hypothetical protein LOC100129484 (LOC100129484) mRNA.	203	28	3	ctg	cctagcg	gaagct	ggg	TGAAACCACAGCGCTTTGTTTTCGGAGGTGCTTCCTGGGGCGCCGCGGCAGGGCTGGGGCCTAGCGGGGGAAGCTGGGCCGGAATGTGGCCCAGCAGCCTCTCCACTCCCAGGCTGCGCTTCTGCCTG	........(((.((.........((((((((..((((((..(((.((((...)))).)))...(.(((((..(((((((((.....)))))))))..))))).)...))))))..)))))))))))))	-64.5	128	16	25	40	47	1350	700	1.92857
>LOC100128524	XM_001717588	5HSAR006133	BR360441	928	239	189	266	234	5'UTR in PREDICTED: Homo sapiens hypothetical protein LOC100128524 (LOC100128524) mRNA.	907	20	3	t	ggag	agg	ggg	GACCCAGCCCCGCGTGGCGGCTGGGGGAGGGGGCGCCTCCGCCGGAACGCGGGTGGGGGAGGGGAGGGGGAA	..(((..((((((.(.(((.((((.(((((.....))))).))))..))).)))))))..))).........	-40	72	9	4	19	40	1890	480	3.9375
>LOC100128600	XM_001719441	5HSAR006143	BR360474	2821	537	862	623	799	5'UTR in PREDICTED: Homo sapiens hypothetical protein LOC100128600 (LOC100128600) mRNA.	243	27	3	aacct	tgca	tgaggc	ggg	GCTTCTATTGTAGGAGGGTGTGCCAGCCTGGTGGAGGGAGGCTGGAAGGAGGGAACCTGGGTGCAGGGTGAGGCGGGGTGCCCGCGGTGGGCAGTGCCTAGAATTGAGTGAAGCCAATGGTTCCACA	.(((((......))))).....(((((((.........)))))))......((((((..(((.(((....(((((...(((((.....))))).)))))....)))......)))...))))))...	-46.5	127	24	24	23	56	1320	420	3.14286
>LOC100130155	XM_001720202	5HSAR006180	BR360622	303	89	55	59	100	5'UTR in PREDICTED: Homo sapiens hypothetical protein LOC100130155 (LOC100130155) mRNA.	95	19	3	a	aggca	a	ggg	GGAGAAGGAAATGACAGAGAGAGAGAGAGAAAGGAGAGAGAGAACGCAGAGGGAGGGAGGCAGGGAGGGAGACCAAACCCCCGCTTTACTGCGTTGAAAGCTTCTGAATTTCAAGCAGA	........................((((...(((((......(((((((((((.(((.((......((....))...))))).)))).))))))).....)))))...)))).......	-32.9	119	44	13	18	44	800	500	1.6
>LOC100133607	XM_001713683	5HSAR006212	BR360728	738	185	174	157	222	5'UTR in PREDICTED: Homo sapiens hypothetical protein LOC100133607 transcript variant 1 (LOC100133607) mRNA.	540	21	3	a	gtcg	cagg	ggg	TCCCAGAGCCCATTGCCGCTTACAGGCTGGGGCAATTTATAGGCCTGAGTGGGAGGGGTCGGGGCAGGGGGTCATGGCCTGCTTCCTGGGAAAATGTTGATAATGTGTTCTTAGGATGAGG	((((...((((...(((.(((....(((.((((.........)))).)))..))).)))..))))..))))......(((.(.(((((((((.((((.....)))).))))))))).))))	-44.8	121	23	30	23	45	1470	450	3.26667
>LOC100132559	XM_001714435	5HSAR006214	BR360733	236	34	47	80	75	5'UTR in PREDICTED: Homo sapiens hypothetical protein LOC100132559 (LOC100132559) mRNA.	54	26	3	agcagc	atccg	atg	ggg	GTTCAAGCTGCAGCCTTTGCTGATGACGGTCAGGAGGCCAACTGCGCCTGGGGAGCAGCGGGATCCGGGGATGGGGCTGCCCTGTGTGCTCACCTGCCTGACCTGCCCCAGGCCTCCTCCTGTCCC	..........((((....)))).....((.(((((((......(.((((((((..(((((((....(.(.((((((...)))))).).)...)))).))).....))))))))).))))))).)).	-52.7	126	16	25	43	42	1050	930	1.12903
>LOC100132559	XM_001725898	5HSAR006299	BR361027	236	34	47	80	75	5'UTR in PREDICTED: Homo sapiens hypothetical protein LOC100132559 (LOC100132559) mRNA.	54	26	3	agcagc	atccg	atg	ggg	GTTCAAGCTGCAGCCTTTGCTGATGACGGTCAGGAGGCCAACTGCGCCTGGGGAGCAGCGGGATCCGGGGATGGGGCTGCCCTGTGTGCTCACCTGCCTGACCTGCCCCAGGCCTCCTCCTGTCCC	..........((((....)))).....((.(((((((......(.((((((((..(((((((....(.(.((((((...)))))).).)...)))).))).....))))))))).))))))).)).	-52.7	126	16	25	43	42	1050	930	1.12903
>LOC100130155	XM_001720219	5HSAR006309	BR361059	303	89	55	59	100	5'UTR in PREDICTED: Homo sapiens hypothetical protein LOC100130155 (LOC100130155) mRNA.	95	19	3	a	aggca	a	ggg	GGAGAAGGAAATGACAGAGAGAGAGAGAGAAAGGAGAGAGAGAACGCAGAGGGAGGGAGGCAGGGAGGGAGACCAAACCCCCGCTTTACTGCGTTGAAAGCTTCTGAATTTCAAGCAGA	........................((((...(((((......(((((((((((.(((.((......((....))...))))).)))).))))))).....)))))...)))).......	-32.9	119	44	13	18	44	800	500	1.6
>LOC100133876	XM_001713682	5HSAR006382	BR361335	739	185	174	157	223	5'UTR in PREDICTED: Homo sapiens hypothetical protein LOC100133876 transcript variant 1 (LOC100133876) mRNA.	541	21	3	a	gtcg	cagg	ggg	TCCCAGAGCCCATTGCCGCTTACAGGCTGGGGCAATTTATAGGCCTGAGTGGGAGGGGTCGGGGCAGGGGGTCATGGCCTGCTTCCTGGGAAAATGTTGATAATGTGTTCTTAGGATGAGG	((((...((((...(((.(((....(((.((((.........)))).)))..))).)))..))))..))))......(((.(.(((((((((.((((.....)))).))))))))).))))	-44.8	121	23	30	23	45	1470	450	3.26667
>LOC100132559	XM_001720875	5HSAR006386	BR361344	236	34	47	80	75	5'UTR in PREDICTED: Homo sapiens hypothetical protein LOC100132559 (LOC100132559) mRNA.	54	26	3	agcagc	atccg	atg	ggg	GTTCAAGCTGCAGCCTTTGCTGATGACGGTCAGGAGGCCAACTGCGCCTGGGGAGCAGCGGGATCCGGGGATGGGGCTGCCCTGTGTGCTCACCTGCCTGACCTGCCCCAGGCCTCCTCCTGTCCC	..........((((....)))).....((.(((((((......(.((((((((..(((((((....(.(.((((((...)))))).).)...)))).))).....))))))))).))))))).)).	-52.7	126	16	25	43	42	1050	930	1.12903
>LOC100132675	XM_001720128	5HSAR006390	BR361363	351	78	64	68	141	5'UTR in PREDICTED: Homo sapiens hypothetical protein LOC100132675 (LOC100132675) mRNA.	200	23	3	t	cagcag	tgca	ggg	TGGTCACAGTCTATGGGCTGCACAGGATGGAGGAAGCCATGGAACAGGCAGGGTGGGCAGCAGGGGTGCAGGGAGAGGCAGGTGCATGCTGGGAGATCGGACCCTGTGAGGGCTGTGGGGGCG	...(((((((((...((((...(........)..)))).........(((((((...(((((...(..(..(......)..)..).))))).(....)..)))))))..))))))))).....	-40	123	25	18	22	58	1640	310	5.29032
>LOC100132165	XM_001718028	5HSAR006424	BR361483	353	77	63	68	145	5'UTR in PREDICTED: Homo sapiens hypothetical protein LOC100132165 (LOC100132165) mRNA.	200	23	3	t	cagtag	tgca	ggg	TGGTAACAGTCTATGGGCTGCACAGGATGGAGGAAGCCAGGGAACAGGCAGGGTGGGCAGTAGGGGTGCAGGGAGAGGCAGGTGCATGCTGGGAGGTCGGACCCTGTGAGGGCTGTGGGGGCG	..((.(((((((...((((...(........)..)))).........(((((((.(((....((.(((((..(.....)...))))).)).....))).).))))))..)))))))....)).	-37.8	123	25	18	20	60	1730	290	5.96552
>LOC100130840	XM_001722916	5HSAR006434	BR361516	532	94	82	183	173	5'UTR in PREDICTED: Homo sapiens hypothetical protein LOC100130840 (LOC100130840) mRNA.	130	22	3	acc	ccgg	cgc	ggg	CAGCCAGGCTCTAGGTGTGCGCTGGCGAATATCTCTATCAACCGCGAGGAGGGACCGGGCCGGGGGCGCGGGCGCCGCGGCGGGCGCTCTTACCTTCCACCCACAGCTCCTCCACGTTGGTC	..(((((((.(.....).)).)))))..............((((((.(((((..(.(((..(((((...(((((((......)))))))...)))))..)))...)..))))).)).)))).	-52.8	122	17	20	43	42	1120	680	1.64706
>LOC100130458	XM_001724442	5HSAR006511	BR361758	385	42	173	51	119	5'UTR in PREDICTED: Homo sapiens hypothetical protein LOC100130458 (LOC100130458) mRNA.	330	23	3	gcttt	atta	ag	ggg	TGTTTGTGAGATGCGCTGGTGAGAGTTTGCGTGTGTATTTTGGCTTTTGTGGGGCTTTGGGATTAGGGAGGGGAAATCAGCCGCTACTCCGTTCCTGCCCGCACCC	.......(((((((((..(..(....)..)..))))))))).......(((((((...(((((..(((((.((.......)).)).))).))))).)))).)))..	-31.2	106	14	34	21	37	870	410	2.12195
>LOC647515	XM_001714180	5HSAR006517	BR361783	351	77	63	69	142	5'UTR in PREDICTED: Homo sapiens hypothetical LOC647515 (LOC647515) mRNA.	200	23	3	t	cagcag	tgca	ggg	TGGTCACAGTCTATGGGCTGCACAGGATGGAGGAAGCCATGGAACAGGCAGGGTGGGCAGCAGGGGTGCAGGGAGAGGCAGGTGCATGCTGGGAGATCGGACCCTGTGAGGGCTGTGGGGGCG	...(((((((((...((((...(........)..)))).........(((((((...(((((...(..(..(......)..)..).))))).(....)..)))))))..))))))))).....	-40	123	25	18	22	58	1640	310	5.29032
>LOC100134430	XM_001714510	5HSAR006518	BR361785	617	107	84	175	251	5'UTR in PREDICTED: Homo sapiens similar to phosphoglucomutase 5 (LOC100134430) mRNA.	110	23	3	agaca	agac	cc	ggg	CCCGTCCTTGTTCTAAAGAGAAACTGGTGTGTGTAGGCTGCGCACTCCCAGGGAGACAGGGAGACGGGCCGGGCGCCGGAGAGGAACCCGGACTCTGCCCAAAGTCTCGCCGCCCGCCGGCTG	.(((......((((....))))...((((.(((.(((((..((.(((((..(....).)))))..((((((((..((.....))..))))).))).))....))))))))))))...)))...	-47.1	123	23	18	39	43	830	840	0.988095
>LOC100134430	XM_001714510	5HSAR006518	BR361785	617	107	84	175	251	5'UTR in PREDICTED: Homo sapiens similar to phosphoglucomutase 5 (LOC100134430) mRNA.	465	21	3	c	tgca	cgca	ggg	AGAGTCAGCCGAGCGGCCGCGCGGAGAGGAGGGGCGGGCGGTCCCCAGGCGGGCGGGTGCAGGGCGCAGGGCGCCGACCTGCTGGAGAGGGGGCCCGGGCGCGAGGCGGAGTCCCGGCGCG	.((.((.(((..(((.((.(((...........)))...(((((((...(.(((((((....(((((...))))).))))))).)...))))))).)).)))..))).)).))........	-59.3	121	15	6	36	64	1700	740	2.2973
>LOC100130458	XM_001725999	5HSAR006538	BR361851	385	42	174	52	117	5'UTR in PREDICTED: Homo sapiens hypothetical protein LOC100130458 (LOC100130458) mRNA.	330	23	3	gcttt	atta	ag	ggg	TGTTTGTGAGATGCGCTGGTGAGAGTTTGCGTGTGTATTTTGGCTTTTGTGGGGCTTTGGGATTAGGGAGGGGACATCAGCCGCTACTCCGTTCCTGCCCGCACCC	.......(((((((((..(..(....)..)..))))))))).......(((((((...(((((..(((((.((.(....))).)).))).))))).)))).)))..	-31.3	106	13	34	22	37	870	420	2.07143
>ANKRD18A	XM_001726105	5HSAR006539	BR361855	259	34	52	50	123	5'UTR in PREDICTED: Homo sapiens ankyrin repeat domain 18A (ANKRD18A) mRNA.	136	31	3	ttgcgg	ggatcgc	ttgcgg	ggg	GAGCTACATTGCGGGTTTGGGGGTGGATCTTGGATTTGGGGGTGGATCGCGGGTTGCGGGGGGGATCGCGGGTTGCGGGGGAGATCGCGGATTTGGGGCGGAGTGGGGGTGGAAAGGCCACGAGGAGCCGC	..........((((.(((.......(.(((..((((((.((.....((((((.((((((......)))))).))))))......)).))))))..)))).........((((.....))))..))).))))	-40.5	131	17	26	19	69	3190	230	13.8696
>LOC647013	XM_001726034	5HSAR006544	BR361873	134	36	12	20	66	5'UTR in PREDICTED: Homo sapiens similar to Potassium channel tetramerisation domain containing 9 (LOC647013) mRNA.	40	24	3	tgga	aggggaa	c	ggg	CCAAGGGCAGGAATTTGGCGAAGGGAGGTGAATCAGAGTGGGTGGAGGGAGGGGAAGGGCGGGAGGAGAAAAAGGTGGGAAGAGGACCAGGTGGGAGGGTGGCAGCTCACTCA	(((((........))))).................((((((((................(....)..........(((........)))...............)))))))).	-17.6	113	32	12	13	56	1530	170	9
>LOC100130840	XM_001724304	5HSAR006556	BR361912	532	94	82	183	173	5'UTR in PREDICTED: Homo sapiens hypothetical protein LOC100130840 (LOC100130840) mRNA.	130	22	3	acc	ccgg	cgc	ggg	CAGCCAGGCTCTAGGTGTGCGCTGGCGAATATCTCTATCAACCGCGAGGAGGGACCGGGCCGGGGGCGCGGGCGCCGCGGCGGGCGCTCTTACCTTCCACCCACAGCTCCTCCACGTTGGTC	..(((((((.(.....).)).)))))..............((((((.(((((..(.(((..(((((...(((((((......)))))))...)))))..)))...)..))))).)).)))).	-52.8	122	17	20	43	42	1120	680	1.64706
>ANKRD18A	XM_001713970	5HSAR006583	BR362003	259	34	52	50	123	5'UTR in PREDICTED: Homo sapiens ankyrin repeat domain 18A (ANKRD18A) mRNA.	143	24	3	g	atcgc	ttgcgg	ggg	ATTGCGGGTTTGGGGGTGGATCTTGGATTTGGGGGTGGATCGCGGGTTGCGGGGGGGATCGCGGGTTGCGGGGGAGATCGCGGATTTGGGGCGGAGTGGGGGTGGAAAGGCCACGAGGAGCCGC	...((((.(((.......(.(((..((((((.((.....((((((.((((((......)))))).))))))......)).))))))..)))).........((((.....))))..))).))))	-40.5	124	15	25	17	67	3170	210	15.0952
>LOC100130458	XM_001716901	5HSAR006585	BR362009	385	42	173	51	119	5'UTR in PREDICTED: Homo sapiens hypothetical protein LOC100130458 (LOC100130458) mRNA.	330	23	3	gcttt	atta	ag	ggg	TGTTTGTGAGATGCGCTGGTGAGAGTTTGCGTGTGTATTTTGGCTTTTGTGGGGCTTTGGGATTAGGGAGGGGAAATCAGCCGCTACTCCGTTCCTGCCCGCACCC	.......(((((((((..(..(....)..)..))))))))).......(((((((...(((((..(((((.((.......)).)).))).))))).)))).)))..	-31.2	106	14	34	21	37	870	410	2.12195
>LOC647515	XM_001718750	5HSAR006588	BR362019	351	77	63	69	142	5'UTR in PREDICTED: Homo sapiens hypothetical LOC647515 (LOC647515) mRNA.	200	23	3	t	cagcag	tgca	ggg	TGGTCACAGTCTATGGGCTGCACAGGATGGAGGAAGCCATGGAACAGGCAGGGTGGGCAGCAGGGGTGCAGGGAGAGGCAGGTGCATGCTGGGAGATCGGACCCTGTGAGGGCTGTGGGGGCG	...(((((((((...((((...(........)..)))).........(((((((...(((((...(..(..(......)..)..).))))).(....)..)))))))..))))))))).....	-40	123	25	18	22	58	1640	310	5.29032
>LOC728701	XM_001128647	5HSAR006592	BR362033	1433	351	279	371	432	5'UTR in PREDICTED: Homo sapiens hypothetical LOC728701 (LOC728701) mRNA.	962	24	3	gt	gtgca	ttctt	ggg	CTTGGAGAGGGAGGCTCTGCTCAGGTAGACAGGGCACCTTTCAGCAGGCCGGGGTGGGGTGCAGGGTTCTTGGGCCGGGCTAGAACAGGGGGTCAGGGCCCCCCAGCCAGGAAAACCAATGGAG	(((((.......(((((.(((((((..(((...((((((..(..(.....)..)..))))))...)))))))))).)))))......((((((....))))))...))))).............	-49	124	25	18	30	51	1670	840	1.9881
>LOC100133217	XM_001720995	5HSAR006596	BR362046	353	75	63	68	147	5'UTR in PREDICTED: Homo sapiens hypothetical protein LOC100133217 (LOC100133217) mRNA.	200	23	3	t	cagtag	tgca	ggg	TGGTCACAGTCTATGGGCTGCACAGGATGGAGGAAGCCAGGGAACAGGCAGGGTGGGCAGTAGGGGTGCAGGGAGAGGCAGGTGCATGCTGGGAGGTCGGACCCTGTGAGGGCTGTGGGGGCG	...(((((((((...((((...(........)..)))).........(((((((.(((....((.(((((..(.....)...))))).)).....))).).))))))..))))))))).....	-40.2	123	24	18	21	60	1730	300	5.76667
>LOC647515	XM_001718676	5HSAR006599	BR362060	351	78	64	68	141	5'UTR in PREDICTED: Homo sapiens hypothetical LOC647515 (LOC647515) mRNA.	200	23	3	t	cagcag	tgca	ggg	TGGTCACAGTCTATGGGCTGCACAGGATGGAGGAAGCCATGGAACAGGCAGGGTGGGCAGCAGGGGTGCAGGGAGAGGCAGGTGCATGCTGGGAGATCGGACCCTGTGAGGGCTGTGGGGGCG	...(((((((((...((((...(........)..)))).........(((((((...(((((...(..(..(......)..)..).))))).(....)..)))))))..))))))))).....	-40	123	25	18	22	58	1640	310	5.29032
>LOC100133190	XM_001724108	5HSAR006635	BR362179	526	94	88	151	193	5'UTR in PREDICTED: Homo sapiens hypothetical protein LOC100133190 (LOC100133190) mRNA.	253	23	3	gcc	atcctg	ca	ggg	AGCTGAGCCTTCCGAGGATCTGAGGACCGAGTCCAGCCCAGCTCCCAGGAGGGGCCGGGATCCTGGGGCAGGGAATAAGGGGCAGGGGCTGGCTCTAAAGTCGGGCGGGAGAGGGGCACTAAC	.(((....((((((..(((...((..((.(((((.((((.((.(((((((..........)))))))))..........))))..)))))))..))...)))...))))))...)))......	-47.4	123	26	15	31	51	1670	570	2.92982
>LOC100133190	XM_001724108	5HSAR006635	BR362179	526	94	88	151	193	5'UTR in PREDICTED: Homo sapiens hypothetical protein LOC100133190 (LOC100133190) mRNA.	267	24	3	gca	aataag	cag	ggg	AGGATCTGAGGACCGAGTCCAGCCCAGCTCCCAGGAGGGGCCGGGATCCTGGGGCAGGGAATAAGGGGCAGGGGCTGGCTCTAAAGTCGGGCGGGAGAGGGGCACTAACCGAGATGGGGGCTGA	.(((..((.....))..)))....(((((((((...((((((((..(((((.................))))).))))))))....((((..((..........))..))))..))))))))).	-46.63	124	27	14	28	55	2010	520	3.86538
>LOC100132839	XM_001726146	5HSAR006642	BR362197	750	131	78	247	294	5'UTR in PREDICTED: Homo sapiens hypothetical protein LOC100132839 (LOC100132839) mRNA.	630	27	3	ggcggg	tgtggca	ct	ggg	GGAGGCGCCCAGGACGAGCACCCCCGCGCCCATGCCGAGCTGCGGAGGCCGGGGGCGGGGGGTGTGGCAGGGCTGGGCCGTGGTTGGGGAACACCCCAGAAGCCCGGGCGGCGTGGTGCGCAGAGGG	....(((((((......((((((((.(((((...(((.(((.....))))))))))))))))))).((..(.((((((.....((((((....))))))..)))))).).)).))).))))......	-71.3	127	17	10	38	62	1980	1110	1.78378
>CTGLF6	XM_001716810	5HSAR006655	BR362242	1750	428	433	390	499	5'UTR in PREDICTED: Homo sapiens centaurin gamma-like family member 6 (CTGLF6) mRNA.	1572	22	3	gcc	gccg	ccg	ggg	TCAACTCAGGGGAGGCAGCAGGGTGCGGGCCTTGGCCCGCAGCCCTAGCCGGGGCCGGGGCCGGGGCCGGGGCCAGGGCTGGTGCCCGGGGCCGCACTGTGAGGTGGGCAGGCGAGGAGCGG	(((.((((.((..(((....(((..(.(((((((((((.(.((((..(((........)))..)))).)))))))))))).)..)))...)))...)).)))).)))....((.....))..	-72.4	122	14	11	36	61	1990	710	2.80282
>LOC100133189	XM_001713943	5HSAR006660	BR362256	389	92	77	98	122	5'UTR in PREDICTED: Homo sapiens similar to cathepsin L (LOC100133189) mRNA.	7	28	3	ggc	cctgcct	cggcaa	ggg	AGTGGTGGGGGCGGGCCTGCCTGGGCGGCAAGGGGGCAGGGGGGTCTAGGGGCTTTAGAGGTCAATTAGCTGCTTTCGGGCGGC	..............(((.(((((((((((.((..(((...((((((....))))))....)))..)).))))))..))))))))	-30.4	84	10	16	16	42	1910	200	9.55
>LOC100133189	XM_001713943	5HSAR006660	BR362256	389	92	77	98	122	5'UTR in PREDICTED: Homo sapiens similar to cathepsin L (LOC100133189) mRNA.	23	30	3	cggcaa	ggcaggg	tctag	ggg	AGTGGTGGGGGCGGGCCTGCCTGGGCGGCAAGGGGGCAGGGGGGTCTAGGGGCTTTAGAGGTCAATTAGCTGCTTTCGGGCGGCCTTAGGCGACAGGAGACT	.((.((.(((((..(((((...(((((((.((..(((...((((((....))))))....)))..)).))))))).))))).)))))..)).)).(....).	-39.6	102	15	19	20	48	2010	260	7.73077
>LOC100128774	XM_001719882	5HSAR006683	BR362327	1505	465	343	387	310	5'UTR in PREDICTED: Homo sapiens hypothetical protein LOC100128774 (LOC100128774) mRNA.	1039	21	3	tgcaac	cg	a	ggg	GCACGGGAATGCGGACAGAGACATCCTCTCCAGCAGACGCCAGCCAAAGTGGGTGCAACGGGCGGGGAGGGCTTGAATGGTTCAGCATGAAAATCCCCCACTTGATTGTACCATACCTGAA	...((((..((((((..(((.....)))))).)))................(((((((((((.((((.((..((..(((......)))..)).)))))).)))).)))))))...))))..	-37.6	121	33	20	32	36	840	740	1.13514
>LOC646034	XM_928996	5HSAR006702	BR362394	352	75	43	103	131	5'UTR in PREDICTED: Homo sapiens hypothetical LOC646034 (LOC646034) mRNA.	325	23	3	aagcac	agga	a	ggg	CTGCAAGGCTGGCCACGCCCGGCAGGAGACTGCGCGCAGAGACCCGCCCGGGGAAGCACGGGAGGAGGGAGGGCGGCC	......(((((.((...(((.((((....))))..........((.((((.(....).)))).)).))).)).)))))	-37.7	78	15	3	25	35	840	500	1.68
>LOC100134117	XM_001723686	5HSAR006727	BR362480	357	50	78	125	104	5'UTR in PREDICTED: Homo sapiens hypothetical protein LOC100134117 (LOC100134117) mRNA.	212	26	3	gctcc	gctccgg	ga	ggg	ATCCCGGCTTCTTTTCTGTCTGCGCGGCCGGGACCGCCCAGGCAGGCGCCGGGGCTCCGGGGCTCCGGGGGGAGGGACTCGGCGGCTCGGCTCGGCTCCGCTTCTTTCTCCTGCCTGCAAATATTT	.((((((((.(............).))))))))........((((((.((((((((....))))))))(((((((((..(((.((((......)))))))..))))))))).))))))........	-61.6	126	10	28	44	44	1500	740	2.02703
>LOC100128774	XM_001723872	5HSAR006731	BR362491	1505	465	344	386	310	5'UTR in PREDICTED: Homo sapiens hypothetical protein LOC100128774 (LOC100128774) mRNA.	1039	21	3	tgcaac	cg	a	ggg	GCACGGGAATGCGGACAGAGACATCCTCTCCAGCAGACGCCAGCCAAAGTGGGTGCAACGGGCGGGGAGGGCTTGAATGGTTCAGCATGAAAATCCCCCACTTGATTGTACCATACCTGAA	...((((..((((((..(((.....)))))).)))................(((((((((((.((((.((..((..(((......)))..)).)))))).)))).)))))))...))))..	-37.6	121	33	20	32	36	840	740	1.13514
>LOC646034	XM_001724735	5HSAR006740	BR362527	352	75	43	103	131	5'UTR in PREDICTED: Homo sapiens hypothetical LOC646034 (LOC646034) mRNA.	325	23	3	aagcac	agga	a	ggg	CTGCAAGGCTGGCCACGCCCGGCAGGAGACTGCGCGCAGAGACCCGCCCGGGGAAGCACGGGAGGAGGGAGGGCGGCC	......(((((.((...(((.((((....))))..........((.((((.(....).)))).)).))).)).)))))	-37.7	78	15	3	25	35	840	500	1.68
>LOC650155	XM_939236	5HSAR006765	BR362623	2094	515	551	463	565	5'UTR in PREDICTED: Homo sapiens similar to hCG1812818 (LOC650155) mRNA.	1922	22	3	gcc	gccg	cca	ggg	TCAACTCAGGGGAGGCAGCAGGGTGTGGGCCTTGACCCGCAGCCCTAGCCGGGGCCGGGGCCGGGGCCAGGGATGGTGCCCGGGGCCGCGCTGTGAGGTGGGCAGGCGAGGAGCGGGAAGAC	(((.((((.(((.(((....(((..(.(.(((((.((((..((((..((....))..))))))))..))))).).)..)))...))).).)).)))).)))....((.....))........	-54.7	122	18	12	33	59	1840	660	2.78788
>LOC100133190	XM_001723697	5HSAR006773	BR362645	526	94	88	151	193	5'UTR in PREDICTED: Homo sapiens hypothetical protein LOC100133190 (LOC100133190) mRNA.	253	23	3	gcc	atcctg	ca	ggg	AGCTGAGCCTTCCGAGGATCTGAGGACCGAGTCCAGCCCAGCTCCCAGGAGGGGCCGGGATCCTGGGGCAGGGAATAAGGGGCAGGGGCTGGCTCTAAAGTCGGGCGGGAGAGGGGCACTAAC	.(((....((((((..(((...((..((.(((((.((((.((.(((((((..........)))))))))..........))))..)))))))..))...)))...))))))...)))......	-47.4	123	26	15	31	51	1670	570	2.92982
>LOC100133190	XM_001723697	5HSAR006773	BR362645	526	94	88	151	193	5'UTR in PREDICTED: Homo sapiens hypothetical protein LOC100133190 (LOC100133190) mRNA.	267	24	3	gca	aataag	cag	ggg	AGGATCTGAGGACCGAGTCCAGCCCAGCTCCCAGGAGGGGCCGGGATCCTGGGGCAGGGAATAAGGGGCAGGGGCTGGCTCTAAAGTCGGGCGGGAGAGGGGCACTAACCGAGATGGGGGCTGA	.(((..((.....))..)))....(((((((((...((((((((..(((((.................))))).))))))))....((((..((..........))..))))..))))))))).	-46.63	124	27	14	28	55	2010	520	3.86538
>LOC100132839	XM_001725950	5HSAR006782	BR362671	750	131	78	247	294	5'UTR in PREDICTED: Homo sapiens hypothetical protein LOC100132839 (LOC100132839) mRNA.	630	27	3	ggcggg	tgtggca	ct	ggg	GGAGGCGCCCAGGACGAGCACCCCCGCGCCCATGCCGAGCTGCGGAGGCCGGGGGCGGGGGGTGTGGCAGGGCTGGGCCGTGGTTGGGGAACACCCCAGAAGCCCGGGCGGCGTGGTGCGCAGAGGG	....(((((((......((((((((.(((((...(((.(((.....))))))))))))))))))).((..(.((((((.....((((((....))))))..)))))).).)).))).))))......	-71.3	127	17	10	38	62	1980	1110	1.78378
>LOC100133896	XM_001723682	5HSAR006813	BR362779	1606	334	351	444	477	5'UTR in PREDICTED: Homo sapiens hypothetical protein LOC100133896 (LOC100133896) mRNA.	1509	23	3	gctgc	ccgg	tc	ggg	CGCAAAGGTGAGCAAGGCGAGGAGTGCGGGCGGCGCCCTGGCGTGAGCCTGGGGCTGCGGGCCGGGGGTCGGGCAAGGCCTCCCCCACGTCCATTCTACCCTCCAAGCTGGGCCAGGCCTTTC	...((((((..((..(((..((((.(..((((((.(((.(((....))).))))))))((((.(((((..((((...)))))))))..))))...)..).))))..)))..))...)))))).	-58.7	123	17	17	41	48	1360	990	1.37374
>LOC100128774	XM_001724996	5HSAR006830	BR362839	1505	465	344	386	310	5'UTR in PREDICTED: Homo sapiens hypothetical protein LOC100128774 (LOC100128774) mRNA.	1039	21	3	tgcaac	cg	a	ggg	GCACGGGAATGCGGACAGAGACATCCTCTCCAGCAGACGCCAGCCAAAGTGGGTGCAACGGGCGGGGAGGGCTTGAATGGTTCAGCATGAAAATCCCCCACTTGATTGTACCATACCTGAA	...((((..((((((..(((.....)))))).)))................(((((((((((.((((.((..((..(((......)))..)).)))))).)))).)))))))...))))..	-37.6	121	33	20	32	36	840	740	1.13514
>LOC646034	XM_940407	5HSAR006844	BR362876	352	75	43	103	131	5'UTR in PREDICTED: Homo sapiens hypothetical LOC646034 (LOC646034) mRNA.	325	23	3	aagcac	agga	a	ggg	CTGCAAGGCTGGCCACGCCCGGCAGGAGACTGCGCGCAGAGACCCGCCCGGGGAAGCACGGGAGGAGGGAGGGCGGCC	......(((((.((...(((.((((....))))..........((.((((.(....).)))).)).))).)).)))))	-37.7	78	15	3	25	35	840	500	1.68
>LOC727869	XM_001126620	5HSAR006853	BR362909	429	47	61	159	162	5'UTR in PREDICTED: Homo sapiens hypothetical LOC727869 (LOC727869) mRNA.	295	31	3	gcggcg	ccgggct	tggcgc	ggg	CCAAATAGGGCGCAGGAGCGGGGCCTGGAGGGGGCGTCGCGTGCGCAGCCGGGGCGGCGGGGCCGGGCTGGGTGGCGCGGGGGCGGGCTCGGGGTTCTGGGCGTGGCGACTCGGCTCGCGGCCTCCCTCGC	.......((((.(.......).)))).(((((((.((((((.((.(((((.((.(.....).)).))))).)).((.((((.((.(((((((....)))))).).))..)))))).)))))))))))))..	-66.8	131	9	15	39	68	2410	560	4.30357
>LOC727869	XM_001126620	5HSAR006853	BR362909	429	47	61	159	162	5'UTR in PREDICTED: Homo sapiens hypothetical LOC727869 (LOC727869) mRNA.	309	23	3	ct	tggcgcg	gc	ggg	GGAGCGGGGCCTGGAGGGGGCGTCGCGTGCGCAGCCGGGGCGGCGGGGCCGGGCTGGGTGGCGCGGGGGCGGGCTCGGGGTTCTGGGCGTGGCGACTCGGCTCGCGGCCTCCCTCGCAGGCGC	........((((((((((((.((((((.((.(((((.((.(.....).)).))))).)).((.((((.((.(((((((....)))))).).))..)))))).))))))))))))).)))))..	-70.7	123	5	14	37	67	2350	520	4.51923
>LOC727869	XM_001126620	5HSAR006853	BR362909	429	47	61	159	162	5'UTR in PREDICTED: Homo sapiens hypothetical LOC727869 (LOC727869) mRNA.	323	23	3	ggc	ctcg	ttct	ggg	AGGGGGCGTCGCGTGCGCAGCCGGGGCGGCGGGGCCGGGCTGGGTGGCGCGGGGGCGGGCTCGGGGTTCTGGGCGTGGCGACTCGGCTCGCGGCCTCCCTCGCAGGCGCGCGCTTGGGAACCC	.(((..(.(((.((((((.(((...((((.(((((((((((((((.((.((....)).((((((....))))))...)).))))))).).))))).)).)))).))))))))).))))..)))	-68.6	123	6	15	39	63	2180	590	3.69492
>LOC100132513	XM_001726014	5HSAR006858	BR362924	1381	335	353	343	350	5'UTR in PREDICTED: Homo sapiens hypothetical protein LOC100132513 (LOC100132513) mRNA.	925	23	3	ga	gtg	agagca	ggg	CCAACACTGGGAAGCTGACCTCTCTTAGTCACCGGGAGATTTGTGCAGGAGGGGAGGGGTGGGGAGAGCAGGGCTAAGTGCTGACGGGACGTCCCTGTCAACACAATGTTCTGCCTGGCCGGG	......((((....((.(((((((((..((..((.((...)).))..))..))))))))).)).((.(((((((...(((.(((((((.....))))))).)))...)))))))))..)))).	-47.1	123	25	23	29	46	1330	460	2.8913
>LOC283104	XM_932328	5HSAR006906	BR363076	341	57	54	107	123	5'UTR in PREDICTED: Homo sapiens hypothetical protein LOC283104 (LOC283104) mRNA.	34	27	3	cgcgcg	ccgacta	tc	ggg	GTGCGCCACGCCCGCAGGTTCCAGCCCCGACCCGGGCGCGCGGGGCCGACTAGGGTCGGGTCCAGTGTGCGGTGGTCGCTCCGCTCCGGGCCGCTCCGCTCTGGGCGTCA	..(((((.((((((..((((........)))))))))).(((((((.(((....))).(((((.(.(.((((.(....).)))).))))))))))))))....)))))..	-52.4	110	8	16	43	43	1000	890	1.1236
>LOC100132513	XM_001725582	5HSAR006976	BR363291	1381	335	355	343	348	5'UTR in PREDICTED: Homo sapiens hypothetical protein LOC100132513 (LOC100132513) mRNA.	925	23	3	ga	gtg	agagca	ggg	CCAACACTGGGAAGCTGACCTCTCTTAGTCACCGGGAGATTTGTGCAGGAGGGGAGGGGTGGGGAGAGCAGGGCTAAGTGCTGACGGGACGTCCCTGTCAACACAATGTTCTGCCTGGCCGGG	......((((....((.(((((((((..((..((.((...)).))..))..))))))))).)).((.(((((((...(((.(((((((.....))))))).)))...)))))))))..)))).	-47.1	123	25	23	29	46	1330	460	2.8913
>LOC727869	XM_001726061	5HSAR006980	BR363302	429	47	61	159	162	5'UTR in PREDICTED: Homo sapiens hypothetical LOC727869 (LOC727869) mRNA.	295	31	3	gcggcg	ccgggct	tggcgc	ggg	CCAAATAGGGCGCAGGAGCGGGGCCTGGAGGGGGCGTCGCGTGCGCAGCCGGGGCGGCGGGGCCGGGCTGGGTGGCGCGGGGGCGGGCTCGGGGTTCTGGGCGTGGCGACTCGGCTCGCGGCCTCCCTCGC	.......((((.(.......).)))).(((((((.((((((.((.(((((.((.(.....).)).))))).)).((.((((.((.(((((((....)))))).).))..)))))).)))))))))))))..	-66.8	131	9	15	39	68	2410	560	4.30357
>LOC727869	XM_001726061	5HSAR006980	BR363302	429	47	61	159	162	5'UTR in PREDICTED: Homo sapiens hypothetical LOC727869 (LOC727869) mRNA.	309	23	3	ct	tggcgcg	gc	ggg	GGAGCGGGGCCTGGAGGGGGCGTCGCGTGCGCAGCCGGGGCGGCGGGGCCGGGCTGGGTGGCGCGGGGGCGGGCTCGGGGTTCTGGGCGTGGCGACTCGGCTCGCGGCCTCCCTCGCAGGCGC	........((((((((((((.((((((.((.(((((.((.(.....).)).))))).)).((.((((.((.(((((((....)))))).).))..)))))).))))))))))))).)))))..	-70.7	123	5	14	37	67	2350	520	4.51923
>LOC727869	XM_001726061	5HSAR006980	BR363302	429	47	61	159	162	5'UTR in PREDICTED: Homo sapiens hypothetical LOC727869 (LOC727869) mRNA.	323	23	3	ggc	ctcg	ttct	ggg	AGGGGGCGTCGCGTGCGCAGCCGGGGCGGCGGGGCCGGGCTGGGTGGCGCGGGGGCGGGCTCGGGGTTCTGGGCGTGGCGACTCGGCTCGCGGCCTCCCTCGCAGGCGCGCGCTTGGGAACCC	.(((..(.(((.((((((.(((...((((.(((((((((((((((.((.((....)).((((((....))))))...)).))))))).).))))).)).)))).))))))))).))))..)))	-68.6	123	6	15	39	63	2180	590	3.69492
>LOC727869	XM_001128267	5HSAR007040	BR363497	429	47	61	159	162	5'UTR in PREDICTED: Homo sapiens hypothetical LOC727869 (LOC727869) mRNA.	295	31	3	gcggcg	ccgggct	tggcgc	ggg	CCAAATAGGGCGCAGGAGCGGGGCCTGGAGGGGGCGTCGCGTGCGCAGCCGGGGCGGCGGGGCCGGGCTGGGTGGCGCGGGGGCGGGCTCGGGGTTCTGGGCGTGGCGACTCGGCTCGCGGCCTCCCTCGC	.......((((.(.......).)))).(((((((.((((((.((.(((((.((.(.....).)).))))).)).((.((((.((.(((((((....)))))).).))..)))))).)))))))))))))..	-66.8	131	9	15	39	68	2410	560	4.30357
>LOC727869	XM_001128267	5HSAR007040	BR363497	429	47	61	159	162	5'UTR in PREDICTED: Homo sapiens hypothetical LOC727869 (LOC727869) mRNA.	309	23	3	ct	tggcgcg	gc	ggg	GGAGCGGGGCCTGGAGGGGGCGTCGCGTGCGCAGCCGGGGCGGCGGGGCCGGGCTGGGTGGCGCGGGGGCGGGCTCGGGGTTCTGGGCGTGGCGACTCGGCTCGCGGCCTCCCTCGCAGGCGC	........((((((((((((.((((((.((.(((((.((.(.....).)).))))).)).((.((((.((.(((((((....)))))).).))..)))))).))))))))))))).)))))..	-70.7	123	5	14	37	67	2350	520	4.51923
>LOC727869	XM_001128267	5HSAR007040	BR363497	429	47	61	159	162	5'UTR in PREDICTED: Homo sapiens hypothetical LOC727869 (LOC727869) mRNA.	323	23	3	ggc	ctcg	ttct	ggg	AGGGGGCGTCGCGTGCGCAGCCGGGGCGGCGGGGCCGGGCTGGGTGGCGCGGGGGCGGGCTCGGGGTTCTGGGCGTGGCGACTCGGCTCGCGGCCTCCCTCGCAGGCGCGCGCTTGGGAACCC	.(((..(.(((.((((((.(((...((((.(((((((((((((((.((.((....)).((((((....))))))...)).))))))).).))))).)).)))).))))))))).))))..)))	-68.6	123	6	15	39	63	2180	590	3.69492
>LOC100132513	XM_001725976	5HSAR007044	BR363509	1381	335	355	343	348	5'UTR in PREDICTED: Homo sapiens hypothetical protein LOC100132513 (LOC100132513) mRNA.	925	23	3	ga	gtg	agagca	ggg	CCAACACTGGGAAGCTGACCTCTCTTAGTCACCGGGAGATTTGTGCAGGAGGGGAGGGGTGGGGAGAGCAGGGCTAAGTGCTGACGGGACGTCCCTGTCAACACAATGTTCTGCCTGGCCGGG	......((((....((.(((((((((..((..((.((...)).))..))..))))))))).)).((.(((((((...(((.(((((((.....))))))).)))...)))))))))..)))).	-47.1	123	25	23	29	46	1330	460	2.8913
>LOC144481	XM_001128090	5HSAR007063	BR363579	99	16	17	26	40	5'UTR in PREDICTED: Homo sapiens hypothetical protein LOC144481 (LOC144481) mRNA.	32	23	3	a	gccc	agagga	ggg	GCCCCGAGGCACCAACCCGGGGTGCGGAGGTGGGAGGGGCCCGGGAGAGGAGGGGCGTCTGCCCTTGTTTCCCCCGTTAACGTTTAATTTGGGAACGAG	(((((....((((...(((.....))).))))...)))))..((((((.(((((.......))))).)))))).((((..((.......))..))))..	-40.9	99	16	17	26	40	1170	950	1.23158
>LOC100131054	XM_001721621	5HSAR007067	BR363591	200	38	21	57	84	5'UTR in PREDICTED: Homo sapiens hypothetical protein LOC100131054 (LOC100131054) mRNA.	69	17	3	a	tgc	c	ggg	GCTCGGGTAGAGGTTCGAAGAGCTGGGAGCGCAGGGCGGGGACCTCGCACGGGAGGGTGCGGGCGGGAGCCTGCCTCGCGAGCCCGGGCCACGGCGGCTGCTCCCGACCGTGACTGG	((((((((.(((((((...(..(((......)))..)..)))))))...((.(((...((((((....))))))))).)).))))))))((((((((......))).))))).....	-58.2	117	15	13	35	54	1340	590	2.27119
>LOC100132232	XM_001716552	5HSAR007147	BR363826	252	80	63	33	76	5'UTR in PREDICTED: Homo sapiens hypothetical protein LOC100132232 (LOC100132232) mRNA.	194	24	3	at	atggagt	ata	ggg	GCTGGAATATTATAATCATAATACCAATCAAAGAGAGGTAGGGGGACAGTGGGATGGGATGGAGTGGGATAGGGCTCATTAATGACTGAAATATTAGGGAGGGATAAGG	.((..((((((.((.((((..((((..((...))..)))).(....)...............((((((......)))))).)))).)).))))))..))..........	-15	109	38	24	9	38	1180	110	10.7273
>LOC100134191	XM_001719423	5HSAR007176	BR363915	1510	347	320	399	444	5'UTR in PREDICTED: Homo sapiens hypothetical protein LOC100134191 (LOC100134191) mRNA.	686	18	3	at	aca	t	ggg	TGTCAGGCAGGTAAGCCCGGCTCTCAGGACTACCCAAGGAGCAGGCAGATGGGATGGGACAGGGTGGGAGTGGCCAAGCCTGAAACAAGGTAGGCGAAGCGGAAGCCTCTGTTCCAAG	((((.(((......)))..(((((..((.....))..))))).)))).......(((((((((((....((.(((..((((......)))).)))...))....))).))))))))..	-43.7	118	31	16	27	44	920	490	1.87755
>LOC100131054	XM_001725026	5HSAR007211	BR364026	200	38	21	57	84	5'UTR in PREDICTED: Homo sapiens hypothetical protein LOC100131054 (LOC100131054) mRNA.	69	17	3	a	tgc	c	ggg	GCTCGGGTAGAGGTTCGAAGAGCTGGGAGCGCAGGGCGGGGACCTCGCACGGGAGGGTGCGGGCGGGAGCCTGCCTCGCGAGCCCGGGCCACGGCGGCTGCTCCCGACCGTGACTGG	((((((((.(((((((...(..(((......)))..)..)))))))...((.(((...((((((....))))))))).)).))))))))((((((((......))).))))).....	-58.2	117	15	13	35	54	1340	590	2.27119
>LOC144481	XM_001134139	5HSAR007306	BR364324	99	16	17	26	40	5'UTR in PREDICTED: Homo sapiens hypothetical protein LOC144481 (LOC144481) mRNA.	32	23	3	a	gccc	agagga	ggg	GCCCCGAGGCACCAACCCGGGGTGCGGAGGTGGGAGGGGCCCGGGAGAGGAGGGGCGTCTGCCCTTGTTTCCCCCGTTAACGTTTAATTTGGGAACGAG	(((((....((((...(((.....))).))))...)))))..((((((.(((((.......))))).)))))).((((..((.......))..))))..	-40.9	99	16	17	26	40	1170	950	1.23158
>LOC100131054	XM_001725841	5HSAR007310	BR364337	200	38	21	57	84	5'UTR in PREDICTED: Homo sapiens hypothetical protein LOC100131054 (LOC100131054) mRNA.	69	17	3	a	tgc	c	ggg	GCTCGGGTAGAGGTTCGAAGAGCTGGGAGCGCAGGGCGGGGACCTCGCACGGGAGGGTGCGGGCGGGAGCCTGCCTCGCGAGCCCGGGCCACGGCGGCTGCTCCCGACCGTGACTGG	((((((((.(((((((...(..(((......)))..)..)))))))...((.(((...((((((....))))))))).)).))))))))((((((((......))).))))).....	-58.2	117	15	13	35	54	1340	590	2.27119
>LOC100131435	XM_001720939	5HSAR007345	BR364456	488	113	70	145	160	5'UTR in PREDICTED: Homo sapiens hypothetical protein LOC100131435 (LOC100131435) mRNA.	455	19	3	ga	cc	cac	ggg	CCCCGGACTCTTACTACTAGAAACCCAAGTCCTCCGGGAGGCGGAAGGAAGGGGAGGGCCGGGCACGGGCGGAAGTGGCGGCGC	.(((((.((((............(((...(((((((.....))).))))..))))))))))))..((.((....))..))....	-29.7	84	18	8	24	34	920	530	1.73585
>LOC100131317	XM_001722446	5HSAR007396	BR364643	4372	1326	1293	847	906	5'UTR in PREDICTED: Homo sapiens similar to hCG1781072 (LOC100131317) mRNA.	46	26	3	gttt	tggg	agacgc	ggg	GAAAGCGGAGACCCGAGCAGGGGTTTTAAGGAGCAGGATGGTTCTGGGGTTTGGGTGGGGGGAGACGCGGGAAGGGTAGGAAAATGGACTGTTTCTGACCAGAGACACTTACCTAAATATC	.......(((((((......)))))))..(((((......)))))...(((((((((((.(....).((((((.(((..........))).))))))..........)))))))))))...	-34.7	121	32	24	18	47	1560	290	5.37931
>LOC100131435	XM_001715263	5HSAR007400	BR364652	488	112	70	146	160	5'UTR in PREDICTED: Homo sapiens hypothetical protein LOC100131435 (LOC100131435) mRNA.	455	19	3	ga	cc	cac	ggg	CCCCGGACTCTTACTACTAGAAACCCAAGTCCTCCGGGAGGCGGAAGGAAGGGGAGGGCCGGGCACGGGCGGAAGTGGCGGCGC	.(((((.((((............(((...(((((((.....))).))))..))))))))))))..((.((....))..))....	-29.7	84	18	8	24	34	920	530	1.73585
>LOC100129185	XM_001724440	5HSAR007461	BR364857	291	51	56	81	103	5'UTR in PREDICTED: Homo sapiens hypothetical protein LOC100129185 (LOC100129185) mRNA.	37	23	3	ttgcca	ctca	a	ggg	AGCGCGCGTGGCCCCCTCTGTGTTGGGGTCACCCCGGGGTTGCCAGGGCTCAGGGAGGGTCGTAGTCTGGATTTTGTCACCCGCACGTCCCCACCCCCCAGCAGGTCTG	.......((((((((.........))))))))..((((.((((..(((....((..(((.(((.(..(((......)))..)..))).)))..)))))..)))).))))	-39.8	109	12	22	38	37	960	1530	0.627451
>LOC100129913	XM_001724517	5HSAR007462	BR364860	2225	491	461	693	580	5'UTR in PREDICTED: Homo sapiens hypothetical protein LOC100129913 (LOC100129913) mRNA.	911	22	3	tc	ggtgggg	a	ggg	AGTTCTGGCCCAGTATCAAACTAGGGTTAGGTCCAAGAGAGCAGTCAAGCGGGTCGGGGGTGGGGGGGAGGGCGGAGGGCAGCAGGCATTTTCCCCCAAGGAAACCATGAAAGTCCCCAGGG	...(((((((((((.....))).)))))))).((......((......)).....((((.((((((..((.((........)).....))..)))))).(....).........)))).)).	-41.6	122	30	18	27	47	1990	840	2.36905
>FLJ44817	XM_929437	5HSAR007463	BR364862	274	24	42	118	90	5'UTR in PREDICTED: Homo sapiens similar to pleckstrin homology domain protein (5V327) (FLJ44817) mRNA.	232	23	3	gaggt	gtcc	cc	ggg	CTCTCCGACGGCTCCGCCCTCGCCTCTCGCCCCGAGTCCCTGCTGACCCCGGGGAGGTGGGGTCCGGGCCGGGCACAGCCCCGCTGAGGCAGG	(((..((..((((..((((..((((...((((((..((((((.......))))))..))))))..)))).))))..)))).))..))).....	-45.6	93	8	12	40	33	870	1120	0.776786
>LOC100129185	XM_001724216	5HSAR007519	BR365051	291	51	56	81	103	5'UTR in PREDICTED: Homo sapiens hypothetical protein LOC100129185 (LOC100129185) mRNA.	37	23	3	ttgcca	ctca	a	ggg	AGCGCGCGTGGCCCCCTCTGTGTTGGGGTCACCCCGGGGTTGCCAGGGCTCAGGGAGGGTCGTAGTCTGGATTTTGTCACCCGCACGTCCCCACCCCCCAGCAGGTCTG	.......((((((((.........))))))))..((((.((((..(((....((..(((.(((.(..(((......)))..)..))).)))..)))))..)))).))))	-39.8	109	12	22	38	37	960	1530	0.627451
>LOC100129913	XM_001724300	5HSAR007520	BR365054	2225	492	462	692	579	5'UTR in PREDICTED: Homo sapiens hypothetical protein LOC100129913 (LOC100129913) mRNA.	911	22	3	tc	ggtgggg	a	ggg	AGTTCTGGCCCAGTATCAAACTAGGGTTAGGTCCAAGAGAGCAGTCAAGCGGGTCGGGGGTGGGGGGGAGGGCGGAGGGCAGCAGGCATTTTCCCCCAAGGAAACCATGAAAGTCCCCAGGG	...(((((((((((.....))).)))))))).((......((......)).....((((.((((((..((.((........)).....))..)))))).(....).........)))).)).	-41.6	122	30	18	27	47	1990	840	2.36905
>LOC100134372	XM_001714877	5HSAR007523	BR365067	285	53	69	51	112	5'UTR in PREDICTED: Homo sapiens hypothetical protein LOC100134372 (LOC100134372) mRNA.	25	29	3	gaat	atgggta	agaaga	ggg	TTTTTTTTTTTTTTTCAGGCCTGTGGGGAATGGGATGGGTAGGGAGAAGAGGGTATGGGATGTGGGTGCAGGGTAGGGGCTGGAGTAGGCAGGAGGTCCCTCC	.....(((((((((((..((((((..........))))))..))))))))))).......(((....))).((.(((((((...(....)....)))))))))	-23.9	103	17	30	11	45	1360	220	6.18182
>LOC100134372	XM_001714877	5HSAR007523	BR365067	285	53	69	51	112	5'UTR in PREDICTED: Homo sapiens hypothetical protein LOC100134372 (LOC100134372) mRNA.	37	23	3	ta	agaaga	tat	ggg	TTTTTTTTTTTTTTTCAGGCCTGTGGGGAATGGGATGGGTAGGGAGAAGAGGGTATGGGATGTGGGTGCAGGGTAGGGGCTGGAGTAGGCAGGAGGTCCCTCCCTACCC	.....(((((((((((..((((((..........))))))..)))))))))))..........((((..((((.(((((((...(....)....)))))))))))))))	-34	109	18	31	15	45	1360	380	3.57895
>LOC100134372	XM_001714877	5HSAR007523	BR365067	285	53	69	51	112	5'UTR in PREDICTED: Homo sapiens hypothetical protein LOC100134372 (LOC100134372) mRNA.	51	23	3	tat	atgt	tgca	ggg	TTTTTTTTTTTTTTTCAGGCCTGTGGGGAATGGGATGGGTAGGGAGAAGAGGGTATGGGATGTGGGTGCAGGGTAGGGGCTGGAGTAGGCAGGAGGTCCCTCCCTACCCTGGCTTAGTCATCT	.....(((((((((((..((((((..........))))))..)))))))))))....((((((((((.(((((((((((..(((.(........).))).))))))))))))))))..)))))	-43.2	123	20	37	18	48	1410	410	3.43902
>FLJ44817	XM_001722954	5HSAR007532	BR365094	274	24	42	118	90	5'UTR in PREDICTED: Homo sapiens similar to pleckstrin homology domain protein (5V327) (FLJ44817) mRNA.	232	23	3	gaggt	gtcc	cc	ggg	CTCTCCGACGGCTCCGCCCTCGCCTCTCGCCCCGAGTCCCTGCTGACCCCGGGGAGGTGGGGTCCGGGCCGGGCACAGCCCCGCTGAGGCAGG	(((..((..((((..((((..((((...((((((..((((((.......))))))..))))))..)))).))))..)))).))..))).....	-45.6	93	8	12	40	33	870	1120	0.776786
>LOC100129185	XM_001720430	5HSAR007578	BR365244	291	51	56	81	103	5'UTR in PREDICTED: Homo sapiens hypothetical protein LOC100129185 (LOC100129185) mRNA.	37	23	3	ttgcca	ctca	a	ggg	AGCGCGCGTGGCCCCCTCTGTGTTGGGGTCACCCCGGGGTTGCCAGGGCTCAGGGAGGGTCGTAGTCTGGATTTTGTCACCCGCACGTCCCCACCCCCCAGCAGGTCTG	.......((((((((.........))))))))..((((.((((..(((....((..(((.(((.(..(((......)))..)..))).)))..)))))..)))).))))	-39.8	109	12	22	38	37	960	1530	0.627451
>LOC100129913	XM_001720561	5HSAR007579	BR365247	2225	492	462	692	579	5'UTR in PREDICTED: Homo sapiens hypothetical protein LOC100129913 (LOC100129913) mRNA.	911	22	3	tc	ggtgggg	a	ggg	AGTTCTGGCCCAGTATCAAACTAGGGTTAGGTCCAAGAGAGCAGTCAAGCGGGTCGGGGGTGGGGGGGAGGGCGGAGGGCAGCAGGCATTTTCCCCCAAGGAAACCATGAAAGTCCCCAGGG	...(((((((((((.....))).)))))))).((......((......)).....((((.((((((..((.((........)).....))..)))))).(....).........)))).)).	-41.6	122	30	18	27	47	1990	840	2.36905
>FLJ44817	XM_938052	5HSAR007580	BR365250	274	24	42	118	90	5'UTR in PREDICTED: Homo sapiens similar to pleckstrin homology domain protein (5V327) (FLJ44817) mRNA.	232	23	3	gaggt	gtcc	cc	ggg	CTCTCCGACGGCTCCGCCCTCGCCTCTCGCCCCGAGTCCCTGCTGACCCCGGGGAGGTGGGGTCCGGGCCGGGCACAGCCCCGCTGAGGCAGG	(((..((..((((..((((..((((...((((((..((((((.......))))))..))))))..)))).))))..)))).))..))).....	-45.6	93	8	12	40	33	870	1120	0.776786
>LOC642755	XM_001732876	5HSAR007608	BR365343	462	53	55	162	192	5'UTR in PREDICTED: Homo sapiens similar to DEXI (LOC642755) mRNA.	31	29	3	tgct	cctgcag	cgcggg	ggg	CCCGGAGGACGACGCCGCGGCCGCAGCCATGGGTGCTGGGCCTGCAGGGGCGCGGGGGGGAGGGGGACGCTAGGACCTGCGGGGCCGGGCGGGAGAGAGGGCTGCCGGG	(((((((..(..((((.(((((.(.((...((((.((((.(((((......)))))......(....).)))).))))))).))))))))).......)..)).)))))	-51.8	109	13	7	30	59	2480	510	4.86275
>LOC642755	XM_001732876	5HSAR007608	BR365343	462	53	55	162	192	5'UTR in PREDICTED: Homo sapiens similar to DEXI (LOC642755) mRNA.	82	28	3	ccgggc	agaga	ctgcc	ggg	GGTGCTGGGCCTGCAGGGGCGCGGGGGGGAGGGGGACGCTAGGACCTGCGGGGCCGGGCGGGAGAGAGGGCTGCCGGGACCGGCCCTAGACACTGAGCCGCGGTGGGATCCCCGCCGGCTCTGCGAGG	(((.((((.(((((......)))))......(....).)))).))).((((((((((.((((.((.(((((((.......)))))))...(((((.....)))))...))))))))))))))))....	-65.7	128	15	12	36	65	2580	730	3.53425
>LOC728125	XM_001718554	5HSAR007662	BR365540	2322	528	480	715	599	5'UTR in PREDICTED: Homo sapiens similar to colon cancer-associated antigen AgSK1-2HT-ECS (LOC728125) mRNA.	1993	18	3	tc	cg	ag	ggg	CCACTCCCATCCCTGCCCTTGCGGCTACCACTACCCCATTAGTTTAGACAGGGTCGGGCGGGGAGGGGTGTGGAGAAGAAATGAGCTTGCCTGTGGCCCCCAGGCTCCCTCTGTCCTA	((((.(((.(((((((((....((...))...((((..((......))..)))).))))))))).))).))))....((...(((...(((((.(....))))))...)))..))...	-49.8	118	20	25	39	34	880	1210	0.727273
>LOC100132449	XM_001722112	5HSAR007689	BR365618	1054	257	232	295	270	5'UTR in PREDICTED: Homo sapiens similar to colon cancer-associated antigen AgSK1-2HT-ECS (LOC100132449) mRNA.	725	18	3	tc	cg	ag	ggg	CCACTCCCATCCCTGCCCTCGCAGCTACCACTACCCCATTAGTTTAGACAGGGTCGGGCGGGGAGGGGTGTGGAGAAGAAATGAGCTTGCCTGTGGCCCCCAGGCTCCCTCTGTCCTA	((((.(((.(((((((((.(.(..(((..((((......)))).)))...).)..))))))))).))).))))....((...(((...(((((.(....))))))...)))..))...	-49	118	21	24	40	33	850	1220	0.696721
>LOC728459	XM_001129411	5HSAR007695	BR365635	175	42	31	33	69	5'UTR in PREDICTED: Homo sapiens hypothetical LOC728459 (LOC728459) mRNA.	146	22	3	gga	gaag	ccg	ggg	TCTCTGGGGAGCCAGGGGTTGGTAGCTGGGAAGACTTGGGTGGTGACCCTGGGGGAGGGGAAGGGGCCGGGGAGCGGGGA	.((((......((.(((((((.((.(..((....))..).)).)))))))...))......)))).((.(....).))..	-26.7	80	12	12	12	44	1880	230	8.17391
>LOC100132703	XM_001714789	5HSAR007710	BR365679	4956	1103	969	1429	1455	5'UTR in PREDICTED: Homo sapiens similar to colon cancer-associated antigen AgSK1-2HT-ECS (LOC100132703) mRNA.	1241	19	3	gga	tgg	t	ggg	GCTGGCCCAGGACCAGGAGGAGATGAAGGTAGGGTGTGCAACATCTCGGTGGGGGAGGGTGGGGGTGGGTGTGAACGTGCGTGCTGGCACCGGCATGGCAGCTAACACCCCTTCCTCCA	.(((((....).))))...((((((...(((.....)))..))))))......((((((.(((((((...((....((.(((((((....))))))))).))...))))))))))))).	-50.6	119	22	20	28	49	1480	590	2.50847
>LOC100132703	XM_001714789	5HSAR007710	BR365679	4956	1103	969	1429	1455	5'UTR in PREDICTED: Homo sapiens similar to colon cancer-associated antigen AgSK1-2HT-ECS (LOC100132703) mRNA.	2185	25	3	accct	gaaggca	a	ggg	AGCGCCAGAGGCCCCTCTCTGGGCAGTCAGAAAGCCCAGGGTCCACTGAAGGGACCCTGGGGAAGGCAGGGAGGGCAGGTAGCTAGATGCCACTGCCCATAGACTTATAAGTCTAAGAGGGGAAC	...........((((((...((((((........((((((((((.(....)))))))))))...((((.....(((.....)))...)))).)))))).((((((....)))))).))))))...	-61.3	125	33	17	32	43	1160	750	1.54667
>LOC100132703	XM_001714789	5HSAR007710	BR365679	4956	1103	969	1429	1455	5'UTR in PREDICTED: Homo sapiens similar to colon cancer-associated antigen AgSK1-2HT-ECS (LOC100132703) mRNA.	4627	18	3	tc	cg	ag	ggg	CCACTCCCATCCCTGCCCTCGCGGCTACCACTACCCCATTAGTTTAGACAGGGTCGGGCGGGGAGGGGTGTGGAGAAGAAATGAGCTTGCCTGTGGCCCCCAGGCTCCCTCTGTCCTA	((((.(((.(((((((((.(.(..(((..((((......)))).)))...).)..))))))))).))).))))....((...(((...(((((.(....))))))...)))..))...	-50.1	118	20	24	40	34	880	1220	0.721311
>LOC642755	XM_926382	5HSAR007719	BR365705	462	54	55	162	191	5'UTR in PREDICTED: Homo sapiens similar to DEXI transcript variant 1 (LOC642755) mRNA.	31	29	3	tgct	cctgcag	cgcggg	ggg	CCCGGAGGACGACGCCGCGGCCGCAGCCATGGGTGCTGGGCCTGCAGGGGCGCGGGGGGGAGGGGGACGCTAGGACCTGCGGAGCCGGGCGGGAGAGAGGGCTGCCGGG	(((((((..(..((((.((((.....((..((((.((((.(((((......)))))......(....).)))).))))..)).)))))))).......)..)).)))))	-48.1	109	14	7	30	58	2330	510	4.56863
>LOC642755	XM_926382	5HSAR007719	BR365705	462	54	55	162	191	5'UTR in PREDICTED: Homo sapiens similar to DEXI transcript variant 1 (LOC642755) mRNA.	87	23	3	c	agaga	ctgcc	ggg	TGGGCCTGCAGGGGCGCGGGGGGGAGGGGGACGCTAGGACCTGCGGAGCCGGGCGGGAGAGAGGGCTGCCGGGACCGGCCCTAGACACTGAGCCGCGGTGGGATCCCCGCCGGCTCTGCGAGG	....(((((......)))))......(((..(....)..)))((((((((((.((((.((.(((((((.......)))))))...(((((.....)))))...))))))))))))))))....	-60.2	123	16	11	35	61	2380	720	3.30556
>LOC100131930	XM_001720849	5HSAR007793	BR365940	2627	633	646	611	737	5'UTR in PREDICTED: Homo sapiens similar to hCG2004312 (LOC100131930) mRNA.	324	28	3	tcct	gacagg	cccaag	ggg	CCACTTCTGGTGGTTACCACTCACCTGGGGATGTGAGTCTTGGCTGGCCAGGGTCCTGGGGACAGGGGGCCCAAGGGGCAGTAGAGGGTAATTGTTAAGATTGTAGATGGACTGTTGGGTACTGGTTA	((((((((((..((((((.(((.....(((((....))))).((((.((.((((((((....))))..))))...)).)))).)))))))))..)).)))....)).)))..................	-43.3	128	24	33	23	48	1590	400	3.975
>LOC728459	XM_001723184	5HSAR007809	BR365991	175	42	31	33	69	5'UTR in PREDICTED: Homo sapiens hypothetical LOC728459 (LOC728459) mRNA.	146	22	3	gga	gaag	ccg	ggg	TCTCTGGGGAGCCAGGGGTTGGTAGCTGGGAAGACTTGGGTGGTGACCCTGGGGGAGGGGAAGGGGCCGGGGAGCGGGGA	.((((......((.(((((((.((.(..((....))..).)).)))))))...))......)))).((.(....).))..	-26.7	80	12	12	12	44	1880	230	8.17391
>LOC728459	XM_001132618	5HSAR007830	BR366056	175	42	31	33	69	5'UTR in PREDICTED: Homo sapiens hypothetical LOC728459 (LOC728459) mRNA.	146	22	3	gga	gaag	ccg	ggg	TCTCTGGGGAGCCAGGGGTTGGTAGCTGGGAAGACTTGGGTGGTGACCCTGGGGGAGGGGAAGGGGCCGGGGAGCGGGGA	.((((......((.(((((((.((.(..((....))..).)).)))))))...))......)))).((.(....).))..	-26.7	80	12	12	12	44	1880	230	8.17391
>LOC100134140	XM_001724811	5HSAR007848	BR366121	433	74	83	152	124	5'UTR in PREDICTED: Homo sapiens similar to LHPE306 transcript variant 2 (LOC100134140) mRNA.	242	24	3	tga	tggt	caccg	ggg	GCCTGCTTTGACTCCTCCTGCCTCACTCCCCCCCTGGCCTGTAGTCACGTGGGTGAGGGTGGTGGGCACCGGGGCTGGGCCCAGCCCCCGACCCTGCCCAGACAGACTTTCCTAAGGCACCCTT	(((..(..(((((.(....(((.............)))..).))))).)..)))(((((((.(((((((.(((((((....))))))).)....))))))......(((....))).)))))))	-49.32	124	15	25	49	35	850	1980	0.429293
>LOC100131582	XM_001720963	5HSAR007862	BR366171	831	141	117	281	292	5'UTR in PREDICTED: Homo sapiens hypothetical protein LOC100131582 (LOC100131582) mRNA.	133	29	3	tggggt	gtcag	cctcca	ggg	AGGCCATCGGGGCTGACACAGACTGAGCTGACGGGGCCCTCGTGCTCTGTGGGTGGGGTGGGGTCAGGGGCCTCCAGGGCCACCCCGGGGTGAGCCGCATGCTCAGGCTTCGGGTCCCCGACACCCCAG	.((...(((((((((((.(..(((..(((.(((((((......))))))).)))..)))..)))))).((((.....))))..((((((((((((.....))))..)))))))).))))))....))..	-61.2	129	17	19	42	51	1720	1070	1.60748
>LOC728138	XM_001128282	5HSAR007878	BR366227	521	141	115	121	144	5'UTR in PREDICTED: Homo sapiens hypothetical LOC728138 (LOC728138) mRNA.	448	24	3	cggcc	ccggt	ct	ggg	GCGGCGGGGGCCGGGGTGGGCGCCGCGGTCTGGGCCGGGCAGTGAGGCACGGGCGGCCGGGCCGGTGGGCTGGGCGGCGGGCCCGGCGGCCGCCCTCGCGCCCTTGCCCGCGCCTGGCGGCCCG	.((((....))))....((((((((.(((.(((((.((((.((((((....(((.((((((((.((.(......).)).)))))))).)))..))))))))))..))))).))))))).)))).	-85.3	124	3	10	46	65	1870	950	1.96842
>LOC728809	XM_001133004	5HSAR007886	BR366249	1414	255	289	432	438	5'UTR in PREDICTED: Homo sapiens hypothetical LOC728809 (LOC728809) mRNA.	704	21	3	t	cg	acagca	ggg	CTGTGGGCACTCGGACTGCTTTGCCTTTGGATTCCTGGTGATGAGATCCTGGGTGGGCGGGGACAGCAGGGGGTGAGGCTGCGCTTCTGCAGGTGTCCTGGCGGCAGGTGTAAAATCTCAC	..(((((........((((.(..(((..((((..(.......)..)))).)))..)((.(((((((((((((((......)).)))))))...)))))).)).)))).........)))))	-43.83	121	17	30	27	47	1300	350	3.71429
>LOC100131582	XM_001720183	5HSAR007954	BR366459	830	142	115	283	290	5'UTR in PREDICTED: Homo sapiens hypothetical protein LOC100131582 (LOC100131582) mRNA.	133	29	3	tggggt	gtcag	cctcca	ggg	AGGCCATCGGGGCTGACACAGACTGAGCTGACGGGGCCCTCGTGCTCTGTGGGTGGGGTGGGGTCAGGGGCCTCCAGGGCCACCCCGGGGTGAGCCGCATGCTCAGGCTTCGGGTCCCCGACACCCCAG	.((...(((((((((((.(..(((..(((.(((((((......))))))).)))..)))..)))))).((((.....))))..((((((((((((.....))))..)))))))).))))))....))..	-61.2	129	17	19	42	51	1720	1070	1.60748
>LOC728809	XM_001719546	5HSAR007963	BR366489	1408	252	290	425	441	5'UTR in PREDICTED: Homo sapiens hypothetical LOC728809 (LOC728809) mRNA.	704	21	3	t	cg	acagca	ggg	CTGTGGGCACTCGGACTGCTTTGCCTTTGGATTCCTGGTGATGAGATCCTGGGTGGGCGGGGACAGCAGGGGGTGAGGCTGCGCTTCTGCAGGTGTCCTGGCGGCAGGTGTAAAATCTCAC	..(((((........((((.(..(((..((((..(.......)..)))).)))..)((.(((((((((((((((......)).)))))))...)))))).)).)))).........)))))	-43.83	121	17	30	27	47	1300	350	3.71429
>LOC100134333	XM_001713762	5HSAR007982	BR366549	241	47	50	49	95	5'UTR in PREDICTED: Homo sapiens hypothetical protein LOC100134333 (LOC100134333) mRNA.	39	25	3	aagaa	gcttct	tg	ggg	CTTTCTGTTGATGGCCTTGGGGAGGGAGGAGCCTCGGTGGGAAGAAGGGGCTTCTGGGTGGGGAGTGGGAGAGAGACTTCCTTGGGGAGAGGAATTCAGCTGCACGCTGGAGT	..............(((..((((((......(((((.(.(((((......))))).).))))).............))))))..))).......((((((.....))))))..	-35.41	113	20	25	17	51	1530	230	6.65217
>LOC100130525	XM_001713763	5HSAR008016	BR366646	241	47	50	49	95	5'UTR in PREDICTED: Homo sapiens hypothetical protein LOC100130525 (LOC100130525) mRNA.	39	25	3	aagaa	gcttct	tg	ggg	CTTTCTGTTGATGGCCTTGGGGAGGGAGGAGCCTCGGTGGGAAGAAGGGGCTTCTGGGTGGGGAGTGGGAGAGAGACTTCCTTGGGGAGAGGAATTCAGCTGCACGCTGGAGT	..............(((..((((((......(((((.(.(((((......))))).).))))).............))))))..))).......((((((.....))))))..	-35.41	113	20	25	17	51	1530	230	6.65217
>LOC100131582	XM_001723500	5HSAR008052	BR366760	831	141	116	283	291	5'UTR in PREDICTED: Homo sapiens hypothetical protein LOC100131582 (LOC100131582) mRNA.	133	29	3	tggggt	gtcag	cctcca	ggg	AGGCCATCGGGGCTGACACAGACTGAGCTGACGGGGCCCTCGTGCTCTGTGGGTGGGGTGGGGTCAGGGGCCTCCAGGGCCACCCCGGGGTGAGCCGCATGCTCAGGCTTCGGGTCCCCGACACCCCAG	.((...(((((((((((.(..(((..(((.(((((((......))))))).)))..)))..)))))).((((.....))))..((((((((((((.....))))..)))))))).))))))....))..	-61.2	129	17	19	42	51	1720	1070	1.60748
>LOC727804	XM_001125843	5HSAR008080	BR366841	1277	397	359	230	291	5'UTR in PREDICTED: Homo sapiens hypothetical LOC727804 (LOC727804) mRNA.	1140	23	3	g	aggcg	ttggg	ggg	TAAATCTAGTTTTTTGCCACTTGATGTGCCCTCGCATTTCCCCTCTGTTTGGGGGGGAGGCGGGGTTGGGGGGAGATCGGAGCAGGATGCACAGCACACGAGTGAGCAAGGGGGGAGGGCAGA	....(((..((((((((((((((.(((((((((((.(((((((((.....)))))))))))))))................((.....))...))))))))))).))))))))..))).....	-50.5	123	24	27	24	48	2420	490	4.93878
>LOC100129395	XM_001725489	5HSAR008118	BR366879	1609	404	344	461	400	5'UTR in PREDICTED: Homo sapiens similar to NS5ATP13TP1 (LOC100129395) mRNA.	288	22	3	ggc	ac	agcag	ggg	CCCTGCTCCCTAGGAAGGGTCTGCTACATGGAAACAGGTTGGGATAGAAAGGGGGCGGGACGGGAGCAGGGGTGAGGTCTCCAGTCCCACCACCCAAGTCCCAAGTTGAGCTGGAGAAAGTG	.((.((.((((....))))...)).....))...(((.(((((((.....(((((.(((((.(((((.........).)))).))))).)).)))..))))))).))).(((......))).	-45.3	122	30	19	29	44	1280	680	1.88235
>LOC653419	XM_934478	5HSAR008174	BR366995	1322	273	221	414	411	5'UTR in PREDICTED: Homo sapiens similar to preproneuropeptide B transcript variant 6 (LOC653419) mRNA.	1062	28	3	ntg	agcttga	ggcgtt	ggg	TGCTGCCACTGCGGCCCACGCAAGCCGGGCCTGAAGGGCGCGAGCGGCATGGGNTGGGGAGCTTGAGGGGGCGTTGGGCTCCCACCAAGCGCCAGATCCTTGCGCGCCTCCAGCGCTCGCCCGCGCGG	.(((((....)))))........(((((((.....((((((((((((((.(((....((.(((((.((((((.....))))))..))))).))...))).))).)).)))..))))))))))).))..	-62.4	128	16	16	45	50	1300	820	1.58537
>LOC388444	XM_371097	5HSAR008175	BR366999	449	51	35	188	174	5'UTR in PREDICTED: Homo sapiens similar to notum pectinacetylesterase homolog (Drosophila) (LOC388444) mRNA.	129	21	3	c	agcgg	cga	ggg	CCCGAGCGCCTCGACGCCGAGCCGCGCGCGCCTTCTCCGCCAGGCCCGGCGGGCGGGAGCGGGGGCGAGGGAGCAGGAGCGGCCAGTGCCCCCGACACCCCCGGCCCGGCACCCCCGGCCC	..((.((((((((....))))..)))).))........(((..(((.(((.((.(((.(((((((((..((.((....))..))..)))))))).).))))).))).)))......)))..	-62.8	121	13	5	56	47	1120	1880	0.595745
>LOC100131170	XM_001721745	5HSAR008181	BR367016	1156	242	221	341	352	5'UTR in PREDICTED: Homo sapiens hypothetical LOC100131170 (LOC100131170) mRNA.	222	28	3	ggcag	ggtcggc	gatg	ggg	GAGGACCCTGGGGCTGGGGCTGCAAATGCTGTGTCCAATCTCAGCCTGACGGGGGCAGGGGGGTCGGCGGGGATGGGGAGAGCGCAGGCCAGAGCCCAAGGCTGGCTGGGACAGCAGGCCCACAAGGA	......(((.(((((.((.((((....(((.(.((((.((((.(((.(((............)))))).)))))))).).))))))).))..)))))..((((.((((...)))).))))....))).	-55.8	128	25	14	32	57	2160	590	3.66102
>LOC100131170	XM_001716812	5HSAR008240	BR367188	1156	243	221	341	351	5'UTR in PREDICTED: Homo sapiens hypothetical LOC100131170 (LOC100131170) mRNA.	222	28	3	ggcag	ggtcggc	gatg	ggg	GAGGACCCTGGGGCTGGGGCTGCAAATGCTGTGTCCAATCTCAGCCTGACGGGGGCAGGGGGGTCGGCGGGGATGGGGAGAGCGCAGGCCAGAGCCCAAGGCTGGCTGGGACAGCAGGCCCACAAGGA	......(((.(((((.((.((((....(((.(.((((.((((.(((.(((............)))))).)))))))).).))))))).))..)))))..((((.((((...)))).))))....))).	-55.8	128	25	14	32	57	2160	590	3.66102
>LOC100129395	XM_001722623	5HSAR008292	BR367337	1609	404	344	461	400	5'UTR in PREDICTED: Homo sapiens similar to NS5ATP13TP1 (LOC100129395) mRNA.	288	22	3	ggc	ac	agcag	ggg	CCCTGCTCCCTAGGAAGGGTCTGCTACATGGAAACAGGTTGGGATAGAAAGGGGGCGGGACGGGAGCAGGGGTGAGGTCTCCAGTCCCACCACCCAAGTCCCAAGTTGAGCTGGAGAAAGTG	.((.((.((((....))))...)).....))...(((.(((((((.....(((((.(((((.(((((.........).)))).))))).)).)))..))))))).))).(((......))).	-45.3	122	30	19	29	44	1280	680	1.88235
>LOC100133405	XM_001726774	5HSAR008330	BR367442	1010	196	236	292	286	5'UTR in PREDICTED: Homo sapiens hypothetical protein LOC100133405 (LOC100133405) mRNA.	131	25	3	agtct	cagc	acac	ggg	ACAGCTGCTTGGAAAGAAGCCACGGGCCTTGCAGCTCGGTGGAGTGAGGTGGGAGTCTGGGCAGCGGGACACGGGCGCAAGAAGTCAAAGCCAGAGGGTGTCTTGGAAGTCATTAACTTCAGCAG	....(((((.(((.....(((.(((((((..(.((((....))))...)..)).))))))))..((((((((.(((.............))).....))))))))............))))))))	-43.32	125	31	21	26	47	990	320	3.09375
>LOC100131170	XM_001732862	5HSAR008332	BR367448	1156	242	221	341	352	5'UTR in PREDICTED: Homo sapiens hypothetical LOC100131170 (LOC100131170) mRNA.	222	28	3	ggcag	ggtcggc	gatg	ggg	GAGGACCCTGGGGCTGGGGCTGCAAATGCTGTGTCCAATCTCAGCCTGACGGGGGCAGGGGGGTCGGCGGGGATGGGGAGAGCGCAGGCCAGAGCCCAAGGCTGGCTGGGACAGCAGGCCCACAAGGA	......(((.(((((.((.((((....(((.(.((((.((((.(((.(((............)))))).)))))))).).))))))).))..)))))..((((.((((...)))).))))....))).	-55.8	128	25	14	32	57	2160	590	3.66102
>LOC100129395	XM_001720520	5HSAR008341	BR367473	1609	404	344	461	400	5'UTR in PREDICTED: Homo sapiens similar to NS5ATP13TP1 (LOC100129395) mRNA.	288	22	3	ggc	ac	agcag	ggg	CCCTGCTCCCTAGGAAGGGTCTGCTACATGGAAACAGGTTGGGATAGAAAGGGGGCGGGACGGGAGCAGGGGTGAGGTCTCCAGTCCCACCACCCAAGTCCCAAGTTGAGCTGGAGAAAGTG	.((.((.((((....))))...)).....))...(((.(((((((.....(((((.(((((.(((((.........).)))).))))).)).)))..))))))).))).(((......))).	-45.3	122	30	19	29	44	1280	680	1.88235
>LOC100131178	XM_001718060	5HSAR008378	BR367589	224	38	42	65	79	5'UTR in PREDICTED: Homo sapiens hypothetical protein LOC100131178 (LOC100131178) mRNA.	127	22	3	a	cctg	cacct	ggg	CTGTGAGCTAGAAACTGGGCTTTTTGCCTGGTGGCAACCCGGAGGCTGCAGGGAGGGCCTGGGGCACCTGGGCTGAGCTGTGGGAGGGGACTCAGGGCCACTAGACCCGGGTACCAGTGCCT	((((.((((.....(((((....(((((....)))))))))).))))))))...((((((((...((((((((((....(((((((....)))....))))))).))))))).)))).))))	-56	122	20	22	31	49	1380	570	2.42105
>LOC100131178	XM_001721798	5HSAR008434	BR367761	224	38	42	65	79	5'UTR in PREDICTED: Homo sapiens hypothetical protein LOC100131178 (LOC100131178) mRNA.	127	22	3	a	cctg	cacct	ggg	CTGTGAGCTAGAAACTGGGCTTTTTGCCTGGTGGCAACCCGGAGGCTGCAGGGAGGGCCTGGGGCACCTGGGCTGAGCTGTGGGAGGGGACTCAGGGCCACTAGACCCGGGTACCAGTGCCT	((((.((((.....(((((....(((((....)))))))))).))))))))...((((((((...((((((((((....(((((((....)))....))))))).))))))).)))).))))	-56	122	20	22	31	49	1380	570	2.42105
>LOC100131178	XM_001721775	5HSAR008463	BR367848	224	38	42	65	79	5'UTR in PREDICTED: Homo sapiens hypothetical protein LOC100131178 (LOC100131178) mRNA.	127	22	3	a	cctg	cacct	ggg	CTGTGAGCTAGAAACTGGGCTTTTTGCCTGGTGGCAACCCGGAGGCTGCAGGGAGGGCCTGGGGCACCTGGGCTGAGCTGTGGGAGGGGACTCAGGGCCACTAGACCCGGGTACCAGTGCCT	((((.((((.....(((((....(((((....)))))))))).))))))))...((((((((...((((((((((....(((((((....)))....))))))).))))))).)))).))))	-56	122	20	22	31	49	1380	570	2.42105
>LOC100131655	XM_001721421	5HSAR008464	BR367849	309	46	34	113	116	5'UTR in PREDICTED: Homo sapiens hypothetical LOC100131655 (LOC100131655) mRNA.	25	27	3	gagcgc	ggtcacc	cc	ggg	CGCCGCGGGGCCTTAGCGGACGGAGGGGAGCGCGGGGGTCACCGGGCCGGGCCGGCAGCCCTAGAGCTCGGCCTGGCGGGGACCCTGGGCCAGCCCCGCGC	...(((((((((((..(.....)..))).((.(.((((((.((..(((((((((((.........)).))))))))).)))))))).)))..)))))))).	-57	101	10	7	37	47	1560	810	1.92593
>LOC100130084	XM_001718493	5HSAR008507	BR367983	5567	1977	1427	1110	1053	5'UTR in PREDICTED: Homo sapiens hypothetical protein LOC100130084 (LOC100130084) mRNA.	5272	27	3	ctcga	aactg	atggt	ggg	CTCAAGAGCCATAAAGTGGATTAGTGCTTGCCTGGGGCTGATCCTCAAATGGGCTCGAGGGAACTGGGGATGGTGGGATTGGTTGACGTAAACATTCTAAAAGTGGGTTGCGGTGATGGCTGTACAA	(((..(((((.......((((((((.((.....)).)))))))).......)))))..))).(((.((((((.......((.....))....))))))...)))....((((((....))))))...	-36.84	127	31	32	20	44	1140	260	4.38462
>LOC100132296	XM_001725801	5HSAR008511	BR367991	741	142	111	198	290	5'UTR in PREDICTED: Homo sapiens hypothetical protein LOC100132296 (LOC100132296) mRNA.	271	28	3	ctgga	caggggc	ccct	ggg	AAGACAAGGTCAGGTAGGCTGAGAGACGCAGGAAAGCGGGTCAAGGCGTAGGGCTGGAGGGCAGGGGCGGGCCCTGGGCGTGGGCTGGGGGTCCTGCCCCGGGGCGCACCCCGGGCGAGGGCTGCCCG	.......((((...((.(((..((..(((......)))..))..))).)).))))...((((((.((((((((((.(((....))).)))).))))))((((((....)))))).......)))))).	-65.1	128	21	12	33	62	1920	810	2.37037
>LOC100132296	XM_001725801	5HSAR008511	BR367991	741	142	111	198	290	5'UTR in PREDICTED: Homo sapiens hypothetical protein LOC100132296 (LOC100132296) mRNA.	284	21	3	gc	ccct	cgt	ggg	GTAGGCTGAGAGACGCAGGAAAGCGGGTCAAGGCGTAGGGCTGGAGGGCAGGGGCGGGCCCTGGGCGTGGGCTGGGGGTCCTGCCCCGGGGCGCACCCCGGGCGAGGGCTGCCCGGAGGAG	.((.(((..((..(((......)))..))..))).))........(.((.((((((((((((.(((....))).)))).))))))))...)).).(((((((((.....))))))).))..	-64.9	121	17	11	31	62	1920	790	2.43038
>C19orf29OS	XM_001726162	5HSAR008516	BR368004	1166	207	234	350	375	5'UTR in PREDICTED: Homo sapiens chromosome 19 open reading frame 29 opposite strand (C19orf29OS) mRNA.	151	24	3	gtgtct	ag	ctgt	ggg	CACCTACAAGTCTTTTTAGAGAAACAAACGGAACTATTTCCAGATGAGGCGGGGTGTCTGGGAGGGGCTGTGGGTGGTCTGGGGCTGGTGACTGGTGAGGTTGGGTGGCCCTCTGGGGGTCCGG	((((((((..((((((((((.(..(....((((....)))).(......).)..).))))))))))..)))))))).((..(((..(((.(((.(......).))).))))))..)).......	-39.2	124	21	30	22	51	1660	350	4.74286
>LOC100133882	XM_001725888	5HSAR008548	BR368104	822	189	132	271	230	5'UTR in PREDICTED: Homo sapiens hypothetical protein LOC100133882 (LOC100133882) mRNA.	134	27	3	acccca	agaaca	cct	ggg	TCAACCTCAGACACTAAGATATCAAAGAGTGCAGGGGGGCTACTAAACGGGGGACCCCAGGGAGAACAGGGCCTGGGAGGGGTGAGCATCAGAGAAGGCGGGGAGCGCCGGCGTCTCTCTCCATGCA	(((.((((.(.((((............)))))....(((((.......(((....))).(......)..)))))..))))..)))((((.(((((.((((.....))))....)))))....)))).	-37.1	127	34	16	31	46	1770	550	3.21818
>LOC100130365	XM_001726654	5HSAR008563	BR368153	1644	473	315	437	419	5'UTR in PREDICTED: Homo sapiens hypothetical protein LOC100130365 (LOC100130365) mRNA.	167	29	3	ggaaga	tgagga	aaaga	ggg	CCAATCCCCAGCACAGCACAGTAACAAATGGACAGACCCGGGAGCCCGCAGGGGGAAGAGGGTGAGGAGGGAAAGAGGGACTGTGGCTCAAGGCCAGTCTGGGTCCACAGCCCTGGGTAGGGGAGAAGG	((..(((((.((........................(((....((((.(........).)))).....)))....((((.((((((((((.((....)))))).))))))))))..)).)))))...))	-45.8	129	36	12	31	50	1480	740	2
>LOC100128718	XM_001719043	5HSAR008570	BR368174	477	88	116	120	153	5'UTR in PREDICTED: Homo sapiens hypothetical protein LOC100128718 (LOC100128718) mRNA.	274	22	3	ca	cct	tctgg	ggg	CCGGTCTCCACCTGGGGAAACTGAGGTTGCACAGTTGCGTGGTGGAGTGAGGGCAGGGCCTGGGTCTGGGGGCGGGGCCTGGGTCTGACCCCAGGGACTGGTTTTTGTGTTCAGGTGTCTCT	((...(((((((..((....))......(((....)))..)))))))...)).....(((((..(.(..((((.((.((((((......))))))..)).))))..).)..)))))......	-49.8	122	14	30	27	51	1600	530	3.01887
>LOC100128718	XM_001719043	5HSAR008570	BR368174	477	88	116	120	153	5'UTR in PREDICTED: Homo sapiens hypothetical protein LOC100128718 (LOC100128718) mRNA.	285	22	3	tct	ggcg	cct	ggg	CTGGGGAAACTGAGGTTGCACAGTTGCGTGGTGGAGTGAGGGCAGGGCCTGGGTCTGGGGGCGGGGCCTGGGTCTGACCCCAGGGACTGGTTTTTGTGTTCAGGTGTCTCTGTGGTGACGAG	..(((((..((((....((((((..((.((((....((.(((..(((((..(((((.(...).)))))..)))))..)))))...))))))..))))))))))...)))))...........	-44.8	122	15	30	22	55	1640	420	3.90476
>LOC100130084	XM_001719171	5HSAR008619	BR368324	5568	1978	1426	1111	1053	5'UTR in PREDICTED: Homo sapiens hypothetical protein LOC100130084 (LOC100130084) mRNA.	5273	27	3	ctcga	aactg	atggt	ggg	CTCAAGAGCCATAAAGTGGATTAGTGCTTGCCTGGGGCTGATCCTCAAATGGGCTCGAGGGAACTGGGGATGGTGGGATTGGTTGACGTAAACATTCTAAAAGTGGGTTGCGGTGATGGCTGTACAA	(((..(((((.......((((((((.((.....)).)))))))).......)))))..))).(((.((((((.......((.....))....))))))...)))....((((((....))))))...	-36.84	127	31	32	20	44	1140	260	4.38462
>C19orf29OS	XM_001722769	5HSAR008622	BR368333	1166	207	234	350	375	5'UTR in PREDICTED: Homo sapiens chromosome 19 open reading frame 29 opposite strand (C19orf29OS) mRNA.	151	24	3	gtgtct	ag	ctgt	ggg	CACCTACAAGTCTTTTTAGAGAAACAAACGGAACTATTTCCAGATGAGGCGGGGTGTCTGGGAGGGGCTGTGGGTGGTCTGGGGCTGGTGACTGGTGAGGTTGGGTGGCCCTCTGGGGGTCCGG	((((((((..((((((((((.(..(....((((....)))).(......).)..).))))))))))..)))))))).((..(((..(((.(((.(......).))).))))))..)).......	-39.2	124	21	30	22	51	1660	350	4.74286
>LOC100130365	XM_001724947	5HSAR008640	BR368395	1643	473	317	434	419	5'UTR in PREDICTED: Homo sapiens hypothetical protein LOC100130365 (LOC100130365) mRNA.	167	29	3	ggaaga	tgagga	aaaga	ggg	CCAATCCCCAGCACAGCACAGTAACAAATGGACAGACCCGGGAGCCCGCAGGGGGAAGAGGGTGAGGAGGGAAAGAGGGACTGTGGCTCAAGGCCAGTCTGGGTCCACAGCCCTGGGTAGGGGAGAAGG	((..(((((.((........................(((....((((.(........).)))).....)))....((((.((((((((((.((....)))))).))))))))))..)).)))))...))	-45.8	129	36	12	31	50	1480	740	2
>LOC100130084	XM_001718528	5HSAR008692	BR368560	5567	1977	1426	1111	1053	5'UTR in PREDICTED: Homo sapiens hypothetical protein LOC100130084 (LOC100130084) mRNA.	5272	27	3	ctcga	aactg	atggt	ggg	CTCAAGAGCCATAAAGTGGATTAGTGCTTGCCTGGGGCTGATCCTCAAATGGGCTCGAGGGAACTGGGGATGGTGGGATTGGTTGACGTAAACATTCTAAAAGTGGGTTGCGGTGATGGCTGTACAA	(((..(((((.......((((((((.((.....)).)))))))).......)))))..))).(((.((((((.......((.....))....))))))...)))....((((((....))))))...	-36.84	127	31	32	20	44	1140	260	4.38462
>LOC100128997	XM_001721816	5HSAR008706	BR368602	2234	457	378	731	668	5'UTR in PREDICTED: Homo sapiens hypothetical protein LOC100128997 (LOC100128997) mRNA.	1978	29	3	ctcccg	gaccgac	ccct	ggg	GCGGGGGCGTGGGAGCGAGCCGCGCCGGCCGGGGTGGGGCTGCGCCTCCAGGGCTCCCGGGGGACCGACGGGCCCTGGGAGCCGGGAACGAGGAAGAGGCGGGAGGCGGAAGTGGGGGAGGGGCGGTGG	.(((.(((((((.......)))))))..))).......(((((.(((((..(((((((((((..((...)).)))))))))))......................((....))...))))).)))))..	-65.8	129	16	8	32	73	2670	600	4.45
>EBF4	XM_001713721	5HSAR008717	BR368637	268	13	29	112	114	5'UTR in PREDICTED: Homo sapiens early B-cell factor 4 (EBF4) mRNA.	13	28	3	cggcgc	aacc	ccccgg	ggg	GCGGCCGCGGCGGGGCGGCGCGGGAACCGGGCCCCGGGGGGAGTCGGCCGGGCTGCTGCTGCTGCTGCTCCAGGTGCTGCCGCCCGGGGC	......(((((((((((((.(((...((((.(((....)))..))))))).)))))).))))))).(((((.((((....)))).)))))	-51.3	90	4	9	32	45	1520	650	2.33846
>EBF4	XM_001713721	5HSAR008717	BR368637	268	13	29	112	114	5'UTR in PREDICTED: Homo sapiens early B-cell factor 4 (EBF4) mRNA.	98	26	3	cc	acgccg	cacgcg	ggg	CCGGGCTGCTGCTGCTGCTGCTCCAGGTGCTGCCGCCCGGGGCTACGGCAGGGCCGGGACGCCGGGGCACGCGGGGCGCTGGCGCTGGCGGCGGCGGCGTCTGCTGGCCCGGCGCGGCCCCAGCCT	..((((((...((((((..(((((.((((....)))).)))))..))))))(((((...(((((((.((.(((((.(((((.(((.....))).)))))))))))).)))))))))))).))))))	-82.9	126	6	15	48	57	1460	900	1.62222
>LOC100128997	XM_001722206	5HSAR008754	BR368759	2234	457	379	730	668	5'UTR in PREDICTED: Homo sapiens hypothetical protein LOC100128997 (LOC100128997) mRNA.	1978	29	3	ctcccg	gaccgac	ccct	ggg	GCGGGGGCGTGGGAGCGAGCCGCGCCGGCCGGGGTGGGGCTGCGCCTCCAGGGCTCCCGGGGGACCGACGGGCCCTGGGAGCCGGGAACGAGGAAGAGGCGGGAGGCGGAAGTGGGGGAGGGGCGGTGG	.(((.(((((((.......)))))))..))).......(((((.(((((..(((((((((((..((...)).)))))))))))......................((....))...))))).)))))..	-65.8	129	16	8	32	73	2670	600	4.45
>EBF4	XM_001713722	5HSAR008770	BR368812	268	13	29	112	114	5'UTR in PREDICTED: Homo sapiens early B-cell factor 4 (EBF4) mRNA.	13	28	3	cggcgc	aacc	ccccgg	ggg	GCGGCCGCGGCGGGGCGGCGCGGGAACCGGGCCCCGGGGGGAGTCGGCCGGGCTGCTGCTGCTGCTGCTCCAGGTGCTGCCGCCCGGGGC	......(((((((((((((.(((...((((.(((....)))..))))))).)))))).))))))).(((((.((((....)))).)))))	-51.3	90	4	9	32	45	1520	650	2.33846
>EBF4	XM_001713722	5HSAR008770	BR368812	268	13	29	112	114	5'UTR in PREDICTED: Homo sapiens early B-cell factor 4 (EBF4) mRNA.	98	26	3	cc	acgccg	cacgcg	ggg	CCGGGCTGCTGCTGCTGCTGCTCCAGGTGCTGCCGCCCGGGGCTACGGCAGGGCCGGGACGCCGGGGCACGCGGGGCGCTGGCGCTGGCGGCGGCGGCGTCTGCTGGCCCGGCGCGGCCCCAGCCT	..((((((...((((((..(((((.((((....)))).)))))..))))))(((((...(((((((.((.(((((.(((((.(((.....))).)))))))))))).)))))))))))).))))))	-82.9	126	6	15	48	57	1460	900	1.62222
>LOC100128997	XM_001721784	5HSAR008794	BR368880	2234	457	379	730	668	5'UTR in PREDICTED: Homo sapiens hypothetical protein LOC100128997 (LOC100128997) mRNA.	1978	29	3	ctcccg	gaccgac	ccct	ggg	GCGGGGGCGTGGGAGCGAGCCGCGCCGGCCGGGGTGGGGCTGCGCCTCCAGGGCTCCCGGGGGACCGACGGGCCCTGGGAGCCGGGAACGAGGAAGAGGCGGGAGGCGGAAGTGGGGGAGGGGCGGTGG	.(((.(((((((.......)))))))..))).......(((((.(((((..(((((((((((..((...)).)))))))))))......................((....))...))))).)))))..	-65.8	129	16	8	32	73	2670	600	4.45
>LOC100134323	XM_001724941	5HSAR008813	BR368946	1252	303	246	361	342	5'UTR in PREDICTED: Homo sapiens hypothetical protein LOC100134323 (LOC100134323) mRNA.	1193	22	3	gt	ggcg	aagg	ggg	ACTGCCCCGAGGCGCCATCGAACATCCGCTCTGGTCACTTTAACGTCCCAGGGGTGGGGGCGGGGAAGGGGGTGCCCGACAGTCCCTTCCTCTGGACTGGAAGGTTCGAA	...(((....)))....((((((.((((.((..(.........((((((.......)))))).((((((((.((.....)).)))))))).)..)).))))..)))))).	-46.6	110	19	20	33	38	1400	760	1.84211
>LOC100128716	XM_001726275	5HSAR008845	BR369054	321	82	63	78	98	5'UTR in PREDICTED: Homo sapiens hypothetical protein LOC100128716 (LOC100128716) mRNA.	220	28	3	gga	gagggga	ggcacg	ggg	GGCAGATGGTTGCACCACTCTCAGGGTCAGCATCCTCCCCAGTGTGGCATGGGGGAGGGGAGGGGAGGGGGCACGGGGCCTGGGAGGCTGTAGCCTAAAGGCACGCAGCGGGCAAGAGACTACTGGGC	..(((.(((((((.((.((((((((.((.((..(((((((.....................)))))))..))...)).))))))))(((((.(((....)))..))))))))))....)))))))...	-52.5	128	25	17	31	55	2010	550	3.65455
>LOC100128716	XM_001726275	5HSAR008845	BR369054	321	82	63	78	98	5'UTR in PREDICTED: Homo sapiens hypothetical protein LOC100128716 (LOC100128716) mRNA.	231	23	3	ga	ggcacg	cct	ggg	GCACCACTCTCAGGGTCAGCATCCTCCCCAGTGTGGCATGGGGGAGGGGAGGGGAGGGGGCACGGGGCCTGGGAGGCTGTAGCCTAAAGGCACGCAGCGGGCAAGAGACTACTGGGCGGACCC	((.((.(((((..........((((((((.(((...))).))))))))...))))).))))..(((((((...((((....))))..)))).(((..(((...........))).)))..)))	-49.52	123	24	14	33	52	1960	640	3.0625
>LOC728212	XM_001128268	5HSAR008849	BR369067	963	326	188	223	226	5'UTR in PREDICTED: Homo sapiens hypothetical LOC728212 (LOC728212) mRNA.	467	22	3	gt	gggaggg	a	ggg	GAGATCACATGGACACAGGAAGGGGAATATCACATTCTGGGGACTGTTGTGGGGTGGGGGGAGGGGGGAGGGATAGCATCGGGAGATATACCTAATGCTAGATGATGAGTTAGTGGGTGCAG	...(((.(((.(((.((............(((((....(....)...))))).....................((((((..((.......))..)))))).....)).))).))))))....	-22.5	122	32	25	14	51	2120	160	13.25
>LOC100132029	XM_001719312	5HSAR008856	BR369091	647	221	127	147	152	5'UTR in PREDICTED: Homo sapiens hypothetical protein LOC100132029 (LOC100132029) mRNA.	314	22	3	gt	gggaggg	a	ggg	GAGATCACATGGACACAGGAAGGGGAATATCACATTCTGGGGACTGTTGTGGGGTGGGGGGAGGGGGGAGGGATAGCATCGGGAGATATACCTAATGCTAGATGATGAGTTAGTGGGTGCAG	...(((.(((.(((.((............(((((....(....)...))))).....................((((((..((.......))..)))))).....)).))).))))))....	-22.5	122	32	25	14	51	2120	160	13.25
>LOC649095	XM_001131851	5HSAR008868	BR369132	567	80	98	181	208	5'UTR in PREDICTED: Homo sapiens hypothetical LOC649095 (LOC649095) mRNA.	89	21	3	ctaa	ccc	ac	ggg	CTGCACGCGGCCGAGGTGCGCAGGAACAAGGAGCAGCGAGAGGAGATGTCGGGCTAAGGGCCCGGGACGGGCGGCGCCCATCCTGCGAGAGAACACGTTCGGGTTTTGGTTTTGTTTCGTT	....(((..(((((..(.(((((((......(((..(((.(.....).))).)))..(((((((.......))).)))).)))))))...(((....)))..)..)))))..)))......	-40.6	121	22	22	29	48	970	470	2.06383
>LOC649095	XM_001131851	5HSAR008868	BR369132	567	80	98	181	208	5'UTR in PREDICTED: Homo sapiens hypothetical LOC649095 (LOC649095) mRNA.	542	24	3	a	gcaacgg	aggc	ggg	GCGAGGCTACAGTACCTGCTGTCTTTCCAGGAGGAAGGGGCTCCCCATGAGGGAGGGGCAACGGGGGAGGCGGGTG	............((((((((..((((((....)))))).(((((((.....)).))))).........))))))))	-28.3	76	14	11	17	34	1180	370	3.18919
>LOC100129803	XM_001715297	5HSAR008885	BR369177	303	46	54	87	116	5'UTR in PREDICTED: Homo sapiens hypothetical protein LOC100129803 (LOC100129803) mRNA.	9	24	3	gcat	accggct	c	ggg	GCGGCCGCGGGGCATGGGACCGGCTGGGCGGGAACTGTCACTACCCGGGTCCGCCGTCCCCTAGGAAAGAGCTCCGACGATT	.....((((((((..(((((.(((.(((((((...........)))..))))))))))))((.....)).)))))).))...	-32	82	13	11	27	31	810	600	1.35
>LOC100129803	XM_001715297	5HSAR008885	BR369177	303	46	54	87	116	5'UTR in PREDICTED: Homo sapiens hypothetical protein LOC100129803 (LOC100129803) mRNA.	91	23	3	ggcc	gatgg	tg	ggg	CTACCCGGGTCCGCCGTCCCCTAGGAAAGAGCTCCGACGATTGGAGCTTTGGGGGCCGGGGATGGGGGTGGGGTGGAGAGGTCGCCGTCGGCCTAGCTGGGGCTGCAGGGTAGGATCTATCAG	((((((..((((.(((.((((((.....(((((((((...))))))))))))))).)))))))..))))))....((.((((((((.(((((((.....)))))).).)))..))))).))..	-62.3	123	18	22	30	53	1870	650	2.87692
>LOC649095	XM_001722989	5HSAR008901	BR369242	567	80	98	181	208	5'UTR in PREDICTED: Homo sapiens hypothetical LOC649095 (LOC649095) mRNA.	542	24	3	a	gcaacgg	aggc	ggg	GCGAGGCTACAGTACCTGCTGTCTTTCCAGGAGGAAGGGGCTCCCCATGAGGGAGGGGCAACGGGGGAGGCGGGTG	............((((((((..((((((....)))))).(((((((.....)).))))).........))))))))	-28.3	76	14	11	17	34	1180	370	3.18919
>LOC100129803	XM_001717354	5HSAR008917	BR369282	303	46	54	87	116	5'UTR in PREDICTED: Homo sapiens hypothetical protein LOC100129803 (LOC100129803) mRNA.	9	24	3	gcat	accggct	c	ggg	GCGGCCGCGGGGCATGGGACCGGCTGGGCGGGAACTGTCACTACCCGGGTCCGCCGTCCCCTAGGAAAGAGCTCCGACGATT	.....((((((((..(((((.(((.(((((((...........)))..))))))))))))((.....)).)))))).))...	-32	82	13	11	27	31	810	600	1.35
>LOC100129803	XM_001717354	5HSAR008917	BR369282	303	46	54	87	116	5'UTR in PREDICTED: Homo sapiens hypothetical protein LOC100129803 (LOC100129803) mRNA.	91	23	3	ggcc	gatgg	tg	ggg	CTACCCGGGTCCGCCGTCCCCTAGGAAAGAGCTCCGACGATTGGAGCTTTGGGGGCCGGGGATGGGGGTGGGGTGGAGAGGTCGCCGTCGGCCTAGCTGGGGCTGCAGGGTAGGATCTATCAG	((((((..((((.(((.((((((.....(((((((((...))))))))))))))).)))))))..))))))....((.((((((((.(((((((.....)))))).).)))..))))).))..	-62.3	123	18	22	30	53	1870	650	2.87692
>LOC649095	XM_001726182	5HSAR008933	BR369344	567	80	98	181	208	5'UTR in PREDICTED: Homo sapiens hypothetical LOC649095 (LOC649095) mRNA.	542	24	3	a	gcaacgg	aggc	ggg	GCGAGGCTACAGTACCTGCTGTCTTTCCAGGAGGAAGGGGCTCCCCATGAGGGAGGGGCAACGGGGGAGGCGGGTG	............((((((((..((((((....)))))).(((((((.....)).))))).........))))))))	-28.3	76	14	11	17	34	1180	370	3.18919
>LOC100129803	XM_001719131	5HSAR008948	BR369380	303	46	54	87	116	5'UTR in PREDICTED: Homo sapiens hypothetical protein LOC100129803 (LOC100129803) mRNA.	9	24	3	gcat	accggct	c	ggg	GCGGCCGCGGGGCATGGGACCGGCTGGGCGGGAACTGTCACTACCCGGGTCCGCCGTCCCCTAGGAAAGAGCTCCGACGATT	.....((((((((..(((((.(((.(((((((...........)))..))))))))))))((.....)).)))))).))...	-32	82	13	11	27	31	810	600	1.35
>LOC100129803	XM_001719131	5HSAR008948	BR369380	303	46	54	87	116	5'UTR in PREDICTED: Homo sapiens hypothetical protein LOC100129803 (LOC100129803) mRNA.	91	23	3	ggcc	gatgg	tg	ggg	CTACCCGGGTCCGCCGTCCCCTAGGAAAGAGCTCCGACGATTGGAGCTTTGGGGGCCGGGGATGGGGGTGGGGTGGAGAGGTCGCCGTCGGCCTAGCTGGGGCTGCAGGGTAGGATCTATCAG	((((((..((((.(((.((((((.....(((((((((...))))))))))))))).)))))))..))))))....((.((((((((.(((((((.....)))))).).)))..))))).))..	-62.3	123	18	22	30	53	1870	650	2.87692
>LOC100128716	XM_001720920	5HSAR008962	BR369430	321	82	63	78	98	5'UTR in PREDICTED: Homo sapiens hypothetical protein LOC100128716 (LOC100128716) mRNA.	220	28	3	gga	gagggga	ggcacg	ggg	GGCAGATGGTTGCACCACTCTCAGGGTCAGCATCCTCCCCAGTGTGGCATGGGGGAGGGGAGGGGAGGGGGCACGGGGCCTGGGAGGCTGTAGCCTAAAGGCACGCAGCGGGCAAGAGACTACTGGGC	..(((.(((((((.((.((((((((.((.((..(((((((.....................)))))))..))...)).))))))))(((((.(((....)))..))))))))))....)))))))...	-52.5	128	25	17	31	55	2010	550	3.65455
>LOC100128716	XM_001720920	5HSAR008962	BR369430	321	82	63	78	98	5'UTR in PREDICTED: Homo sapiens hypothetical protein LOC100128716 (LOC100128716) mRNA.	231	23	3	ga	ggcacg	cct	ggg	GCACCACTCTCAGGGTCAGCATCCTCCCCAGTGTGGCATGGGGGAGGGGAGGGGAGGGGGCACGGGGCCTGGGAGGCTGTAGCCTAAAGGCACGCAGCGGGCAAGAGACTACTGGGCGGACCC	((.((.(((((..........((((((((.(((...))).))))))))...))))).))))..(((((((...((((....))))..)))).(((..(((...........))).)))..)))	-49.52	123	24	14	33	52	1960	640	3.0625
>LOC100133431	XM_001713711	5HSAR008972	BR369458	474	74	104	148	148	5'UTR in PREDICTED: Homo sapiens hypothetical protein LOC100133431 (LOC100133431) mRNA.	109	25	3	cc	atggcgt	gaga	ggg	GGGCAACCCAACCCGCGCCTGAAGCGGCTTGGCTTGACCTGCGGAAGCGCGGGCCGGGATGGCGTGGGGAGAGGGAGGTAGGTGCCACTGGGCTGCAGATGACGAGTGGGTTGGGGGCTTGCTGT	.(((((((((((((((.(((.(.((.((((((((((....((....)).))))))))).).)).).)))........((..(((((....))).))..)).....))))))))))...)))))..	-54	125	19	20	29	57	1570	510	3.07843
>LOC100132163	XM_001720512	5HSAR008977	BR369474	791	190	205	209	187	5'UTR in PREDICTED: Homo sapiens hypothetical protein LOC100132163 (LOC100132163) mRNA.	460	26	3	cgatt	ggtg	tgggt	ggg	GATGGCAGGGACTTCAAAAGCTAAGTCACCTTGAAAGATAATGGCACAAAGGGCGATTGGGGGTGGGGTGGGTGGGAGGCTTTTGTACCCTTTTGCAACAAGGAAGCAGAAAAGACAAAAGCTATT	((((((.(((....((((((((.(.((((((((.....((((.((.......)).))))....)))))))).)....))))))))..))).(((((.........)))))..........))))))	-35.4	126	40	26	19	41	1230	280	4.39286
>LOC729148	XM_001716317	5HSAR008982	BR369501	81	12	10	11	48	5'UTR in PREDICTED: Homo sapiens similar to chromosome 6 open reading frame 68 (LOC729148) mRNA.	46	26	3	gttc	ctcggg	cggg	ggg	TGGGAAGATGGCGGCGGGGGCGAGGTGAGATGTTGGCAGTGGAAAGGGGTTCGGGCTCGGGGGGCGGGGGGACGCGGAGCG	..(((...(..(.((...(.(((.((...)).))).).)).)..)....)))..((((.(.(..(....)..).).)))).	-15.9	81	12	10	11	48	2080	110	18.9091
>LOC100128952	XM_001718963	5HSAR009012	BR369622	2080	603	491	514	472	5'UTR in PREDICTED: Homo sapiens hypothetical protein LOC100128952 (LOC100128952) mRNA.	1762	21	3	ga	taggat	a	ggg	TTACCTACTATGTCCCACTCCACTTATGTAACTGGAAGATCGCCGGCGAAGGGGAGGGTAGGATGGGAGGGTGCTCACATTCCGAGGCCACAGCACTCCAAAGAACCTCTGAGCACCCTGG	...((((((...((((..((((.((....)).))))...(((....))).))))..)))))).....((((((((((..(((.(((((....)).)))....)))....))))))))))..	-42.8	121	30	23	34	34	810	620	1.30645
>LOC648605	XM_001719765	5HSAR009013	BR369627	171	31	29	46	65	5'UTR in PREDICTED: Homo sapiens similar to trimethyllysine hydroxylase epsilon (LOC648605) mRNA.	32	24	3	ct	ggag	agcgtg	ggg	GGGGCCTACAGGCTCTCCGCTGGGCCCGAGCGGGCTGGGGGAGGGGAGCGTGGGGCCGACAGTTTTGGGGGTGAAAAGGCAAAAGGCGGGTGAAAGGCTGCCTCC	..(((((.((.(((((((.((.(((((....))))).))...))))))).)))))))....(((((.........)))))...((((((.(....).))))))..	-48.6	105	18	14	24	49	1860	410	4.53659
>LOC100132347	XM_001713703	5HSAR009014	BR369630	212	21	16	77	98	5'UTR in PREDICTED: Homo sapiens hypothetical protein LOC100132347 (LOC100132347) mRNA.	133	24	3	gccgt	gcgga	cg	ggg	CCCGCGCGCGCGCTAGCCGCTGTCGGCCGCAGGAGCCCCGGGAATCTGGAGGGGCCGTGGGGCGGAGGGCGGGGCCTGCGGGCGGACGGCGGCCGAAGCCGCACGGGAGACGACGAGGAGGAGC	((((.(((.((....(((((((((.((((((((.((((((((..((....))..)).))))))...........))))).))).)))))))))....))))).)))).................	-67.1	124	17	7	39	61	1550	740	2.09459
>LOC100128952	XM_001721659	5HSAR009039	BR369734	2080	603	491	514	472	5'UTR in PREDICTED: Homo sapiens hypothetical protein LOC100128952 (LOC100128952) mRNA.	1762	21	3	ga	taggat	a	ggg	TTACCTACTATGTCCCACTCCACTTATGTAACTGGAAGATCGCCGGCGAAGGGGAGGGTAGGATGGGAGGGTGCTCACATTCCGAGGCCACAGCACTCCAAAGAACCTCTGAGCACCCTGG	...((((((...((((..((((.((....)).))))...(((....))).))))..)))))).....((((((((((..(((.(((((....)).)))....)))....))))))))))..	-42.8	121	30	23	34	34	810	620	1.30645
>LOC100132163	XM_001721793	5HSAR009044	BR369752	791	190	205	209	187	5'UTR in PREDICTED: Homo sapiens hypothetical protein LOC100132163 (LOC100132163) mRNA.	460	26	3	cgatt	ggtg	tgggt	ggg	GATGGCAGGGACTTCAAAAGCTAAGTCACCTTGAAAGATAATGGCACAAAGGGCGATTGGGGGTGGGGTGGGTGGGAGGCTTTTGTACCCTTTTGCAACAAGGAAGCAGAAAAGACAAAAGCTATT	((((((.(((....((((((((.(.((((((((.....((((.((.......)).))))....)))))))).)....))))))))..))).(((((.........)))))..........))))))	-35.4	126	40	26	19	41	1230	280	4.39286
>LOC100132625	XM_001720431	5HSAR009055	BR369792	1051	212	272	296	271	5'UTR in PREDICTED: Homo sapiens hypothetical protein LOC100132625 (LOC100132625) mRNA.	1023	28	3	aaa	cgaggcg	aagtct	ggg	GCCTAGCGTGGCTGCAAGCGAGGCAGAGCGCAAGGCACCGCCAGAGCCACGGGAAAGGGCGAGGCGGGGAAGTCTGGGG	((((.((((..((((.......)))).)))).)))).(((((...(((.(......))))..)))))............	-35.1	79	18	5	20	36	900	280	3.21429
>LOC729148	XM_001129792	5HSAR009062	BR369824	81	12	10	11	48	5'UTR in PREDICTED: Homo sapiens similar to chromosome 6 open reading frame 68 (LOC729148) mRNA.	46	26	3	gttc	ctcggg	cggg	ggg	TGGGAAGATGGCGGCGGGGGCGAGGTGAGATGTTGGCAGTGGAAAGGGGTTCGGGCTCGGGGGGCGGGGGGACGCGGAGCG	..(((...(..(.((...(.(((.((...)).))).).)).)..)....)))..((((.(.(..(....)..).).)))).	-15.9	81	12	10	11	48	2080	110	18.9091
>LOC729148	XM_001721713	5HSAR009071	BR369861	81	12	10	11	48	5'UTR in PREDICTED: Homo sapiens hypothetical LOC729148 (LOC729148) mRNA.	46	26	3	gttc	ctcggg	cggg	ggg	TGGGAAGATGGCGGCGGGGGCGAGGTGAGATGTTGGCAGTGGAAAGGGGTTCGGGCTCGGGGGGCGGGGGGACGCGGAGCG	..(((...(..(.((...(.(((.((...)).))).).)).)..)....)))..((((.(.(..(....)..).).)))).	-15.9	81	12	10	11	48	2080	110	18.9091
>LOC728611	XM_001720819	5HSAR009145	BR370128	443	158	145	53	87	5'UTR in PREDICTED: Homo sapiens similar to BMS1-like ribosome assembly protein (yeast) (LOC728611) mRNA.	64	25	3	tct	agcatct	tga	ggg	GTCATTTAAAAGAATGAAGTTCCTGTTCTCCCTAATATTTCTTTAGAACAGGGTCTGGGAGCATCTGGGTGAGGGACATGTCTGTTATTTTTATTCTAGTTTGTGTTCCCAGCCAGCTTAAGGAA	.((((((....))))))....((((((((...............)))))))).(((..((((...(((.((.((((((((.(((..((....))..)))..)))))))))).)))))))..))).	-35.26	125	30	45	21	29	590	390	1.51282
>LOC100134445	XM_001720526	5HSAR009151	BR370147	1083	296	252	247	288	5'UTR in PREDICTED: Homo sapiens hypothetical protein LOC100134445 (LOC100134445) mRNA.	868	28	3	ctgga	caggggc	ccct	ggg	AAGACAAGGTCAGGTAGGCTGAGAGACGCAGGAAAGCGGGTCAAGCTGTAGGGCTGGAGGGCAGGGGCGGGCCCTGGGCCTGGGCTGGGGGTCCTGCCCCGGGGCGCACCCAGGGCGAGGGCTGCCCG	.......((((.....((((..((..(((......)))..)).))))....))))...((((((....(((((((.(((....))).))))))).((((.(((.....))).)))).....)))))).	-64.3	128	22	13	33	60	1880	740	2.54054
>LOC100134445	XM_001720526	5HSAR009151	BR370147	1083	296	252	247	288	5'UTR in PREDICTED: Homo sapiens hypothetical protein LOC100134445 (LOC100134445) mRNA.	881	21	3	gc	ccct	cct	ggg	GTAGGCTGAGAGACGCAGGAAAGCGGGTCAAGCTGTAGGGCTGGAGGGCAGGGGCGGGCCCTGGGCCTGGGCTGGGGGTCCTGCCCCGGGGCGCACCCAGGGCGAGGGCTGCCCGGAGGAG	...((((..((..(((......)))..)).))))...((((.((..(((.((((((((((((.(((....))).)))).))))))))...)).)..))..(((....))))))).......	-61.1	121	18	12	31	60	1880	720	2.61111
>LOC100133775	XM_001719961	5HSAR009166	BR370194	845	230	190	192	233	5'UTR in PREDICTED: Homo sapiens similar to Chromosome 7 open reading frame 28B (LOC100133775) mRNA.	446	22	3	cca	cc	cgcgg	ggg	TGAACATGTGGCAATGGCGAGGTTCCCGTGAAACTTTGTTTAGAAAAAGAGGGCCAGGGCCGGGCGCGGGGGCTCACGCCTGTAATCCCTGCACTTTGGGAGGCCAAGGCGGGTGGATCACA	......(((((....((((.((((((((((...((((........))))..(((....)))...))))))))))..)))).....(((((((.(((.((....)))))))))).)).)))))	-45.4	122	27	23	28	44	1210	500	2.42
>FAM108A2	XM_001724669	5HSAR009214	BR370345	1049	177	168	286	418	5'UTR in PREDICTED: Homo sapiens family with sequence similarity 108 member A2 (FAM108A2) mRNA.	301	25	3	ggtga	tgcccct	t	ggg	TTGTAACTGGTGCTGGATCAGCTGGGTCAGGGGCCGCACACCAATGACCTGGGGGTGAGGGTGCCCCTGGGTGGGAGCTGGTGGTGCTGAGGTGGCCGAGGACTTGTCCACTCCCAAGGGAAGGT	......((((.((((...))))....)))).((((((.(((((.(.(((..(((((......)))))..))).)....)))))........))))))..(((....)))..(((....)))....	-49.3	125	20	25	28	52	1490	610	2.44262
>FAM108A2	XM_001724669	5HSAR009214	BR370345	1049	177	168	286	418	5'UTR in PREDICTED: Homo sapiens family with sequence similarity 108 member A2 (FAM108A2) mRNA.	524	23	3	ggt	caa	ctgca	ggg	ATTGGGTGGAGACATTTGGGGACACAGCTGCCTGAATTCCTCATGGCCAAGGGGGTGGGCAAGGGCTGCAGGGAGGAAGAGTGTCCGCTGTCCTGGCCAGTGCACCAGGAACGGCTTTCTAAC	.(..((((....))))..)((((((..((.((((...((((..((.(((......))).))))))...)))).)).....))))))((((((((((........))))).)))))........	-46.8	123	26	24	28	45	1310	420	3.11905
>LOC650770	XM_001718594	5HSAR009245	BR370430	455	42	151	110	152	5'UTR in PREDICTED: Homo sapiens similar to hCG2039185 (LOC650770) mRNA.	291	17	3	t	gt	ct	ggg	GGTCCCCCTGGTGGGCGTGGGCTTTCCCCGGGTGGGTGTGGGTTTTCCCTGGGTGGGGTGGGCTGGGCTCCCTTGCTGGGGTTGGCAAGTTTTGGCTGGGATTGACCTTTCTCTTCA	((((..((..((.((..(..(((..((((((..(((.((.((((..((((....))))..)))).).).)))...))))))..)))..)..)).))..))...))))..........	-48.5	117	5	37	27	48	1510	890	1.69663
>C2orf67	NM_152519	5HSAR009259	BR370476	208	31	17	66	94	5'UTR in Homo sapiens chromosome 2 open reading frame 67 (C2orf67) mRNA.	79	20	3	t	ggaggc	c	ggg	CGGCCGGGGCGGGAGCGGGGCGCGCTCTGGAGACGAGTCAGCGGCGCCCCGGGTGGGGGAGGCGGGCGGGCAGCTAGAGATCACCTCAGCAGCCCCCACCACGGCCGGACCGAAGGTGCG	((((((..((....))(((((((((((((....).))..))).))))))).((((((((..((.(((.....))).(((.....))).))..)))))))).)))))).............	-63.8	120	18	8	39	55	1590	950	1.67368
>C19orf26	NM_152769	5HSAR009273	BR370516	275	30	25	127	93	5'UTR in Homo sapiens chromosome 19 open reading frame 26 (C19orf26) mRNA.	8	24	3	ggcggc	ccg	acc	ggg	GCGCAGCGGGGGCGGCGGGCCGGGGACCGGGCAGCACCGGGCGCGCGGAGCGGGCGCGCCGCCAACGCGGTCACGTGCGCG	((((((((..(((((((.(((.(...(((.((.((.....)))).)))..).))).)))))))..))).......))))).	-49.61	81	8	2	29	42	1220	390	3.12821
>C6orf168	NM_032511	5HSAR009299	BR370592	283	20	28	133	102	5'UTR in Homo sapiens chromosome 6 open reading frame 168 (C6orf168) mRNA.	238	24	3	cggcgc	ccct	ag	ggg	CTCCGCGCGCCTCTGAGCCCGCGCCGGGCCGCGCCGGCCCCTTCCCATGCGGGCGGCGCGGGCCCTGGGAGGGGCGCCCGGAGCCAGCCGCGCAGC	(((((.(((((((((.(((((((((((((((...))))))...(((....))).))))))))).)....)))))))).))))).............	-58	96	6	7	44	39	890	1020	0.872549
>FAM113A	NM_022760	5HSAR009305	BR370610	497	63	72	172	190	5'UTR in Homo sapiens family with sequence similarity 113 member A (FAM113A) mRNA.	165	26	3	cactgg	tcgctca	c	ggg	CTGGCTCCTGCGCCCTGTGGCGGCCACCTCCATCGCCTTGCTTTCCCTTCGGGCACTGGGGGTCGCTCAGGGCGGGACATGGGTGAACGGAAGTGGAAGCTGTGAGCGTCGCAGCCCGAGGCGCCG	..(((.(((.(((((((.((((...(((((((..((((............))))..))))))))))))))))))......((....((....))....((((((.....)))))))).))).))).	-56	126	15	23	41	47	1170	740	1.58108
>S100PBP	NM_022753	5HSAR009345	BR370728	234	51	46	53	84	5'UTR in Homo sapiens S100P binding protein (S100PBP) transcript variant 1 mRNA.	23	25	3	gta	gaggtcg	agg	ggg	CTGGTGTTGGCCCGGCTGACTCGGGGTAGGGGAGGTCGGGGAGGGGGCGATAAAATGGCGCAGGGGGCGGAGTGAGGCGCAGTCGTTCGCCCAGGCT	..(((.....(((((((..(((......)))..)))))))....((((((....(((((.....(.((........)).).)))))))))))..)))	-36.2	97	14	15	20	48	1720	340	5.05882
>H2AFY	NM_138609	5HSAR009404	BR370898	210	35	16	71	88	5'UTR in Homo sapiens H2A histone family member Y (H2AFY) transcript variant 1 mRNA.	31	31	3	cggagg	agagcgc	ccgcgc	ggg	ACTGGTTCCAGTTCACTCGGCAGCGGCGCCGGGCGGAGGGGGAGAGCGCGGGCCGCGCGGGCGGGAAGCGAAGAGGCGGGCGGGCCAGCGAGGAGCGCGGAGAGAAAAGGC	.((((((((......((((.(.(((((.(((.((...........)).))))))))...).))))..((.....(((......))).))..))))).)))...........	-43.6	111	21	6	28	56	1440	360	4
>TAF5L	NM_014409	5HSAR009439	BR370993	166	22	10	51	83	5'UTR in Homo sapiens TAF5-like RNA polymerase II p300/CBP-associated factor (PCAF)-associated factor 65kDa (TAF5L) transcript variant 1 mRNA.	22	28	3	ggcggc	gcgcg	cgcgg	ggg	GCGGCCGCCCAGAGCGGCGGCGGGGGCGGCGGGGCGCGGGGCGCGGGGGCCCAGCTGAGCCGGCCGTCGGAGTGAGACCCTGCGGCAGAGACGACGGAG	((.(((((.....))))).))..((.((((..(((...((((......)))).)))..)))).))((((.((.(....))).)))).............	-46.3	99	12	4	31	52	1600	580	2.75862
>TAF5L	NM_001025247	5HSAR009439	BR371004	166	22	10	51	83	5'UTR in Homo sapiens TAF5-like RNA polymerase II p300/CBP-associated factor (PCAF)-associated factor 65kDa (TAF5L) transcript variant 2 mRNA.	22	28	3	ggcggc	gcgcg	cgcgg	ggg	GCGGCCGCCCAGAGCGGCGGCGGGGGCGGCGGGGCGCGGGGCGCGGGGGCCCAGCTGAGCCGGCCGTCGGAGTGAGACCCTGCGGCAGAGACGACGGAG	((.(((((.....))))).))..((.((((..(((...((((......)))).)))..)))).))((((.((.(....))).)))).............	-46.3	99	12	4	31	52	1600	580	2.75862
>CACNG3	NM_006539	5HSAR009445	BR371010	1200	244	217	380	359	5'UTR in Homo sapiens calcium channel voltage-dependent gamma subunit 3 (CACNG3) mRNA.	375	21	3	ggaa	cg	tga	ggg	GTGGGCTTGACTGGGCAGAGCCGAGCCGGCTGGCTGACCCGGGAAGGAACGGGGGAAGGGCGGGGTGAGGGAAGAAAGACCCTTTAGCACCCCGGGTTTCTAGCCCGGGCGGCGGTGTGCA	((.((((((.((......)).)))))).))..((((.((((((..(((((((((.....((.....(((((........)))))..)).)))))...))))..))))))))))........	-54.8	121	22	16	29	54	1590	700	2.27143
>KCTD11	NM_001002914	5HSAR009454	BR371037	1054	156	204	402	292	5'UTR in Homo sapiens potassium channel tetramerisation domain containing 11 (KCTD11) mRNA.	205	26	4	gc	gc	cgccaa	gggg	CGAGACTCGCCTCCAGCCTCCCACCTCCGCCCGGGCCGCGCGAGCCTCGCGGGGGCGGGGGCGGGGCGCCAAGGGGCGGGGCTGTCTCTTAAAGGGCCCCGGGCCGCTGCCCTTAGGCCACTTCCT	.((((((((((((..((.((((.(((((((((...(((((.......)))))))))))))).)))).))...)))))))....)))))...(((((((..((((....))))...)))).)))...	-70	126	12	16	51	47	1780	1100	1.61818
>CENPB	NM_001810	5HSAR009460	BR371053	207	7	10	97	93	5'UTR in Homo sapiens centromere protein B 80kDa (CENPB) mRNA.	181	27	3	cccc	gcggg	cgcgcc	ggg	CCCCCGCCACGGGCCCGGGCCCCCCGCCCCGGGGCGGCGGCGGCGGCGCCGGGCCCCGGGGCGGGGGGCGCGCCGGG	..((((...))))((((((((((((((((((((((..(((((....))))).)))))))))))))))))...)))))	-69.1	77	1	0	37	39	1510	1560	0.967949
>PPP2R1B	NM_181699	5HSAR009462	BR371059	84	13	8	23	40	5'UTR in Homo sapiens protein phosphatase 2 (formerly 2A) regulatory subunit A beta isoform (PPP2R1B) transcript variant 2 mRNA.	21	21	3	cgc	gcg	cct	ggg	GGCCTTCGTCCCTACTGCCTGGGCGCGGGGCGGGGCCTGGGCGCGGGGCGGGAGGCGGTGACCAGCAGCAGGAGGAGAAAGAAC	.(((((((((((...((((..(((.(......).)))..)))).))))).)))))).....((.......))............	-36.5	84	13	8	23	40	1190	380	3.13158
>PPP2R1B	NM_181699	5HSAR009462	BR371059	84	13	8	23	40	5'UTR in Homo sapiens protein phosphatase 2 (formerly 2A) regulatory subunit A beta isoform (PPP2R1B) transcript variant 2 mRNA.	32	21	3	gcct	cgcg	c	ggg	GGCCTTCGTCCCTACTGCCTGGGCGCGGGGCGGGGCCTGGGCGCGGGGCGGGAGGCGGTGACCAGCAGCAGGAGGAGAAAGAAC	.(((((((((((...((((..(((.(......).)))..)))).))))).)))))).....((.......))............	-36.5	84	13	8	23	40	1190	380	3.13158
>PPP2R1B	NM_002716	5HSAR009462	BR371062	84	13	8	23	40	5'UTR in Homo sapiens protein phosphatase 2 (formerly 2A) regulatory subunit A beta isoform (PPP2R1B) transcript variant 1 mRNA.	21	21	3	cgc	gcg	cct	ggg	GGCCTTCGTCCCTACTGCCTGGGCGCGGGGCGGGGCCTGGGCGCGGGGCGGGAGGCGGTGACCAGCAGCAGGAGGAGAAAGAAC	.(((((((((((...((((..(((.(......).)))..)))).))))).)))))).....((.......))............	-36.5	84	13	8	23	40	1190	380	3.13158
>PPP2R1B	NM_002716	5HSAR009462	BR371062	84	13	8	23	40	5'UTR in Homo sapiens protein phosphatase 2 (formerly 2A) regulatory subunit A beta isoform (PPP2R1B) transcript variant 1 mRNA.	32	21	3	gcct	cgcg	c	ggg	GGCCTTCGTCCCTACTGCCTGGGCGCGGGGCGGGGCCTGGGCGCGGGGCGGGAGGCGGTGACCAGCAGCAGGAGGAGAAAGAAC	.(((((((((((...((((..(((.(......).)))..)))).))))).)))))).....((.......))............	-36.5	84	13	8	23	40	1190	380	3.13158
>HOXC4	NM_014620	5HSAR009484	BR371123	680	145	175	166	194	5'UTR in Homo sapiens homeobox C4 (HOXC4) transcript variant 1 mRNA.	185	33	4	gcagct	agggt	atggga	gggg	ATTTTTCCCCCATTTAATTTTTTTTCCTCCCAGGTGGAGTTGCCGAAGCTGGGGGCAGCTGGGGAGGGTGGGGATGGGAGGGGAGAGACAGAAGTTGAGGGCATCTCTCTCTTCCTTCCCGACCCTCTGGCCC	.......((((.............(((.(....).)))((((((.........)))))).)))).((((((((.((((((((((((((.(((.((.....)).))).)))))))))))))).))))...))))	-59.6	133	21	36	33	43	1480	970	1.52577
>HOXC4	NM_014620	5HSAR009484	BR371123	680	145	175	166	194	5'UTR in Homo sapiens homeobox C4 (HOXC4) transcript variant 1 mRNA.	196	22	3	a	tggggat	ag	ggg	ATTTAATTTTTTTTCCTCCCAGGTGGAGTTGCCGAAGCTGGGGGCAGCTGGGGAGGGTGGGGATGGGAGGGGAGAGACAGAAGTTGAGGGCATCTCTCTCTTCCTTCCCGACCCTCTGGCCC	...............(((((((.(((.....)))...)))))))..(((..(((((((.((((.(((((((((((((...............))))))))))))))))).))))))))))..	-56.76	122	20	31	28	43	1480	620	2.3871
>KCNA7	NM_031886	5HSAR009506	BR371187	356	47	27	124	158	5'UTR in Homo sapiens potassium voltage-gated channel shaker-related subfamily member 7 (KCNA7) mRNA.	105	18	3	gca	ca	c	ggg	GGACCCCGGGACGGGAAAGGCGCAGAGCAGGCGCGGGCGGCGGCGGCGGCGGGGCAGGGCAGGGCGGGCGTCCCGGCAGAGGGCGCGCGGTCGCCCTGTCGCCCTCCGCCCCGCCGGG	....((((...))))....((((.......))))...((((((.(((((.(((((..(((((((((((((((((......))).))))..))))))))))))))))))))))))))..	-74.5	118	12	5	42	59	1490	990	1.50505
>INSM1	NM_002196	5HSAR009517	BR371220	147	17	8	56	66	5'UTR in Homo sapiens insulinoma-associated 1 (INSM1) mRNA.	61	26	3	caat	ccgg	cactga	ggg	CTGGGCCGAGCCGTCGCCGGCGCCACGCGAGTCCCGCAGCCGCCGCGCCCGGGCAATGGGCCGGGGGCACTGAGGGCCGCCGGGGCCGAGCGCGGAGGGGGGACCGAGCCAGTGCCGTGCCCTCGG	..((((((..(((.(((((((.((..(((.((((((..(((.(((.(((((.....)))))))).)))..)).))))))).)).)))).))))))..((....))..........)).))))....	-70	126	13	8	48	57	1810	950	1.90526
>RGS9BP	NM_207391	5HSAR009520	BR371229	857	143	116	277	321	5'UTR in Homo sapiens regulator of G protein signaling 9 binding protein (RGS9BP) mRNA.	316	25	3	gcgaa	gaggga	at	ggg	AAAATAGAACGGGTTGGATCTCCCGAGCGCTAACATTCCAGAACTCGGATGGGGCGAAGGGGAGGGAGGGATGGGCCACCCACACGTGACCTCCCCGCGTGGAGCCCCGCCTACCACTGATCCAG	..........((((..(.....(((((..((........))..)))))..(((((...(((((((.(.(..((((...))))..).)..))))))).......)))))........)..))))..	-50.1	125	30	17	38	40	1060	960	1.10417
>RGS9BP	NM_207391	5HSAR009520	BR371229	857	143	116	277	321	5'UTR in Homo sapiens regulator of G protein signaling 9 binding protein (RGS9BP) mRNA.	409	21	3	acgagc	gt	c	ggg	CCCGCGTGGAGCCCCGCCTACCACTGATCCAGGGGGTGGCAGCTCCGGCCGGGACGAGCGGGGTGGGCGGGTCCTAGGAAACCCTACCCGGCCGCCCTTGGCAGCGCCTAAGGCGGAGCGC	...(((((((((.((((((....(((...))).))))))..))))).((((((.((.((.(((((((.(..((....))..)))))))).)))))))..)))..((((...))))..))))	-62.3	121	17	13	44	47	1300	1040	1.25
>SLC25A42	NM_178526	5HSAR009553	BR371324	151	16	17	46	72	5'UTR in Homo sapiens solute carrier family 25 member 42 (SLC25A42) mRNA.	53	25	3	ggcgc	gggcgcc	g	ggg	GGCCGTGGCGGCTGGAGGTAGCGGCGGCGGCGACGCGTCCAGGCCGGTGAGGGGGCGCGGGGGGCGCCGGGGGGGCCCAAGCGTCAGCGGCCCGCGCCTGTCGGGCTGAACTGAGGACCGAGTCT	.(((((.((.((((....)))).)).)))))..((.((((((..((((..(((((((((((((((.((...)).))))..((....))..))))))))).))..))))..))..)))))).....	-67.2	125	13	12	37	63	2450	630	3.88889
>ERF	NM_006494	5HSAR009554	BR371327	158	21	8	48	81	5'UTR in Homo sapiens Ets2 repressor factor (ERF) mRNA.	79	20	3	cgc	ac	acg	ggg	GGAGAGGCTCTGAGAGGCGAGGCCGGGTGAGGCGGCGAGGGCGGCCCGACGGGCGCGGGACGGGACGGGGCAGCGAGGGCGCCGGGAGCCGCGGCCCGGAATCGGGGCGCTTCGCCCCGG	.....(((..((.....))..)))......((.(((((((.((.((((((((((((((.......(((.((.......)).)))....)))).)))))...))))).)))))))))))..	-60.6	120	15	6	35	64	1650	710	2.32394
>ERF	NM_006494	5HSAR009554	BR371327	158	21	8	48	81	5'UTR in Homo sapiens Ets2 repressor factor (ERF) mRNA.	90	25	3	ac	gcagcga	cgcc	ggg	GAGAGGCGAGGCCGGGTGAGGCGGCGAGGGCGGCCCGACGGGCGCGGGACGGGACGGGGCAGCGAGGGCGCCGGGAGCCGCGGCCCGGAATCGGGGCGCTTCGCCCCGGGCCCCCCAGC	.....((..((..((((..((.(((((((.((.((((((((((((((.......(((.((.......)).)))....)))).)))))...))))).)))))))))))..))))))..))	-64.6	119	14	4	40	61	1630	1200	1.35833
>SEMA5B	NM_001031702	5HSAR009630	BR371545	304	33	42	107	122	5'UTR in Homo sapiens sema domain seven thrombospondin repeats (type 1 and type 1-like) transmembrane domain (TM) and short cytoplasmic domain (semaphorin) 5B (SEMA5B) transcript variant 1 mRNA.	94	20	3	cgc	ccc	tg	ggg	CCGGGCGGGTCGGCAGCGCATCCAGCGGCTGCTGGGAGCCCGAGCGCAGCGGGCGCGGGCCCGGGTGGGGACTGCACCGGAGCGCTGAGAGCTGGAGGCCGTTCCTGCGCGGCCGCCCCA	.(((((...((((((((((.....)).))))))))..)))))........(((.((((..(((.(..(((((.((.((((..(.....)..))))..)).)))))..).)))))))))).	-66.9	120	13	11	42	54	1240	840	1.47619
>SEMA5B	NM_001031702	5HSAR009630	BR371545	304	33	42	107	122	5'UTR in Homo sapiens sema domain seven thrombospondin repeats (type 1 and type 1-like) transmembrane domain (TM) and short cytoplasmic domain (semaphorin) 5B (SEMA5B) transcript variant 1 mRNA.	218	27	3	agtc	agccgcg	aacc	ggg	CAGACCGGCCGCCAGCCCATCTGGTTAGCTCCCGCCGCTCCGCGCCGCCCGGGAGTCGGGAGCCGCGGGGAACCGGGCACCTGCACCCGCCTCTGGGAGTGAGTGGTTCCAGCTGGTGCCTGGCCTG	(((.((((.(((((((.....(((.......((((((((((.((.....((((.(.((((.(((.(((....)))))).))))).))))....)))))))).))))..)))))))))).)))).)))	-62.2	127	14	18	49	46	1000	1030	0.970874
>EBF4	NM_001110514	5HSAR009662	BR371641	268	13	29	112	114	5'UTR in Homo sapiens early B-cell factor 4 (EBF4) mRNA.	13	28	3	cggcgc	aacc	ccccgg	ggg	GCGGCCGCGGCGGGGCGGCGCGGGAACCGGGCCCCGGGGGGAGTCGGCCGGGCTGCTGCTGCTGCTGCTCCAGGTGCTGCCGCCCGGGGC	......(((((((((((((.(((...((((.(((....)))..))))))).)))))).))))))).(((((.((((....)))).)))))	-51.3	90	4	9	32	45	1520	650	2.33846
>EBF4	NM_001110514	5HSAR009662	BR371641	268	13	29	112	114	5'UTR in Homo sapiens early B-cell factor 4 (EBF4) mRNA.	98	26	3	cc	acgccg	cacgcg	ggg	CCGGGCTGCTGCTGCTGCTGCTCCAGGTGCTGCCGCCCGGGGCTACGGCAGGGCCGGGACGCCGGGGCACGCGGGGCGCTGGCGCTGGCGGCGGCGGCGTCTGCTGGCCCGGCGCGGCCCCAGCCT	..((((((...((((((..(((((.((((....)))).)))))..))))))(((((...(((((((.((.(((((.(((((.(((.....))).)))))))))))).)))))))))))).))))))	-82.9	126	6	15	48	57	1460	900	1.62222
>ZNF628	NM_033113	5HSAR009746	BR371893	565	100	86	175	204	5'UTR in Homo sapiens zinc finger protein 628 (ZNF628) mRNA.	223	19	3	a	tccgg	c	ggg	ATGCCGCGCACCGCCTGCGCCCGAGCTCGACGAGGCCTCGCACAGCCAATGGGAGGGTCCGGGGGCGGGAACTCGGAGTACGTGCGTTGTGACGCACCGACGGCGACGTCGGGGTTTGT	((((((..(.((((((((.((((..(((..(.((((........)))..).)..)))..)))).)))))....))).)..)).))))...(((.(.((((((....))))))))))...	-52.6	119	18	17	37	47	1200	580	2.06897
>FLJ14213	NM_024841	5HSAR009774	BR371974	355	66	81	84	124	5'UTR in Homo sapiens protor-2 (FLJ14213) mRNA.	1	25	3	gcagct	ccgg	cgg	ggg	GGGGCAGCTGGGCCGGGGGCGGGGGTCGGCTGCAGATCTCCCGTTGTGTGAGAGAAACGCAAGCACGGAGCTCCC	(((((((((((.((........)).))))))))....((((..((((((.......))))))....))))..)))	-29.3	75	12	10	20	33	1200	360	3.33333
>LRRC4C	NM_020929	5HSAR009776	BR371980	1964	517	474	400	573	5'UTR in Homo sapiens leucine rich repeat containing 4C (LRRC4C) mRNA.	756	23	3	tgct	ggtgg	cg	ggg	TGATCCCGGCCCCGACCGCGGAGTTCTGCAACACCTGGAGGATCTGGACCGGGTGCTGGGGGTGGGGGCGGGGACAGAGGAAGGAAAGGCACCCCGAGCCTTAAAAAGAAAAAAAAAAAGTAG	((.((((.(((((.(((((((....))))..(((((((..........))))))).....))).))))).)))))).........(((((.......))))).....................	-47.2	123	36	14	28	45	1440	750	1.92
>TRIM41	NM_033549	5HSAR009778	BR371986	694	110	124	197	263	5'UTR in Homo sapiens tripartite motif-containing 41 (TRIM41) transcript variant 1 mRNA.	597	29	3	ctgg	tggagcc	tcgcca	ggg	GTCGGCAGGACATCTCTCTGGCTGCTCTTGGGGCGAGGTGTGGAGGGGCAGGGCTGGGGGTGGAGCCGGGTCGCCAGGGCGTCGGTAGGGAAGACCCCCGCCCCTCGCCCCCCCACCGAACCTCTACAC	(((((.(((.....)))))))).(((.....)))(((((.(((.((((..((((.((((((((.(((((..(((....)))))))).(((....))))))))))).)))))))).))).))))).....	-64.7	129	17	19	43	50	1540	1740	0.885057
>TRIM41	NM_201627	5HSAR009778	BR371996	694	110	124	197	263	5'UTR in Homo sapiens tripartite motif-containing 41 (TRIM41) transcript variant 2 mRNA.	597	29	3	ctgg	tggagcc	tcgcca	ggg	GTCGGCAGGACATCTCTCTGGCTGCTCTTGGGGCGAGGTGTGGAGGGGCAGGGCTGGGGGTGGAGCCGGGTCGCCAGGGCGTCGGTAGGGAAGACCCCCGCCCCTCGCCCCCCCACCGAACCTCTACAC	(((((.(((.....)))))))).(((.....)))(((((.(((.((((..((((.((((((((.(((((..(((....)))))))).(((....))))))))))).)))))))).))).))))).....	-64.7	129	17	19	43	50	1540	1740	0.885057
>PMS2L3	NM_005395	5HSAR001303	BR372026	544	87	62	166	229	5'UTR in Homo sapiens postmeiotic segregation increased 2-like 3 (PMS2L3) transcript variant 1 mRNA.	161	22	3	gccaga	gcc	a	ggg	GGAGGCTCAAGCGGGGACCCCGGAGCGTGAGCCCCGGAGTCGGCGGCGCTGGGGCCAGAGGGGCCGGGAGGGAGTCGGCTGAGGTGGCGGCGGAGGCGAAGTGGCGGCGGAGGCGAAGGGGC	....((((...((((...))))))))....(((((...(((..((.((((..((((.....))))......(..((.((((......)))).))..).....)))).))..)))...)))))	-51.4	122	18	8	29	67	1770	650	2.72308
>UBL7	NM_032907	5HSAR009797	BR372041	162	31	22	37	72	5'UTR in Homo sapiens ubiquitin-like 7 (bone marrow stromal cell-derived) (UBL7) transcript variant 1 mRNA.	56	22	3	ac	tga	cgctg	ggg	GGCCAGAGTGAGTGTTTACACCGGCGGCAGTGCGGCCGGGTTCCTTCCGCGGGACGGGTGAGGGCGCTGGGGCCCTGGGCAGCGCGGGCTCGATGTGTGTCAGCCAAGTAGCTGGTCCCACT	((((..(((..((.(((((.(((((.((...)).)))))(((((......)))))..))))).)))))..)))).((((((((...((((.(((....))))))).....))))..))))..	-52.7	122	15	22	34	51	1190	600	1.98333
>UBL7	NM_032907	5HSAR009797	BR372041	162	31	22	37	72	5'UTR in Homo sapiens ubiquitin-like 7 (bone marrow stromal cell-derived) (UBL7) transcript variant 1 mRNA.	67	27	3	cgct	gccct	cagcgc	ggg	GTGTTTACACCGGCGGCAGTGCGGCCGGGTTCCTTCCGCGGGACGGGTGAGGGCGCTGGGGCCCTGGGCAGCGCGGGCTCGATGTGTGTCAGCCAAGTAGCTGGTCCCACTGGAGCGGGAGAAAGAG	.........(((((.((...)).)))))....((((((((((((.(((....(((((...(((...)))))))).((((.(((....))))))).....))).)))))......)))))))......	-55	127	18	21	33	55	1300	570	2.2807
>SOX15	NM_006942	5HSAR009828	BR372134	494	105	102	136	151	5'UTR in Homo sapiens SRY (sex determining region Y)-box 15 (SOX15) mRNA.	205	23	3	tc	gaga	accgg	ggg	GGGGTTTATGGTTTACCCCCTCCACGGAAGGTCGGTCTGATCGCAGCTGCGGGTCGGGGAGAGGGACCGGGGGTCCCCCAGTCAGTAGGCCTCAGAACACCTCTTCAGTGCCGGGGCACCAGA	(((((((..((((((((((((((.(((..((((.....))))....))).)))..)))).(.((((((...)))))).).....)))))))...)))).))).....((((....))))....	-45.2	123	21	22	36	44	1460	1080	1.35185
>SHISA5	NM_016479	5HSAR009845	BR372183	134	14	11	49	60	5'UTR in Homo sapiens shisa homolog 5 (Xenopus laevis) (SHISA5) mRNA.	26	25	3	cc	gcggggc	gcga	ggg	CGGACAGAGGTTCCGGGAACCAGCCGGGCCGGGGCGGGGCGGGGCGAGGGAGAGGGGCGGCCGCGCGGATCACTGAGGCTGTGGCGGCACTGCGCCCGGC	.........(((((((...((....)).)))))))...((.(((((.((....(..((((((...(((....))).))))))..)....)).))))).))	-41	100	13	7	29	51	1520	460	3.30435
>SHISA5	NM_016479	5HSAR009845	BR372183	134	14	11	49	60	5'UTR in Homo sapiens shisa homolog 5 (Xenopus laevis) (SHISA5) mRNA.	37	21	3	c	gcga	agag	ggg	CGGACAGAGGTTCCGGGAACCAGCCGGGCCGGGGCGGGGCGGGGCGAGGGAGAGGGGCGGCCGCGCGGATCACTGAGGCTGTGGCGGCACTGCGCCCGGCGCTCGCG	........(((.((((.......)))))))...(((((((.(((((.((....(..((((((...(((....))).))))))..)....)).))))).)).))))).	-48.7	107	13	8	32	54	1550	490	3.16327
>GPR35	NM_005301	5HSAR009847	BR372188	575	78	135	158	204	5'UTR in Homo sapiens G protein-coupled receptor 35 (GPR35) mRNA.	254	23	3	ta	cttgct	ctg	ggg	GGTAAGGCTGGTGGCCCTTTGGGCTCCCTGTCCAGGATTTGTGCTCTGGAGGGTAGGGCTTGCTGGGCTGGGGACTGGAGGGGAACGTGGAGCTCCTTCTGCCTCCTTTCCTGCCCCATGACA	((((((.((....((((((..(((.((((....)))....).)).)..)))))).)).))))))....(((((...((((((((..(..(((....)))..).))))))))..))))).....	-52.4	123	14	32	32	45	1210	720	1.68056
>EMILIN3	NM_052846	5HSAR009857	BR372216	224	24	8	90	102	5'UTR in Homo sapiens elastin microfibril interfacer 3 (EMILIN3) mRNA.	95	30	3	gccgaa	gacccc	accctc	ggg	CGCGGGACGCAGCCGCCGCGAAGCGCCAGGCGGCCGGGCCAGCGAGCTCGGGGGCCGAAGGGGACCCCGGGACCCTCGGGGCGGGACCCGGGCCGACCAGCGGCGGGGGCGGCGCGGCGCTGCAGGCGGA	.(((...)))..(((((....((((((.((((((((((((.((...(((((((.((....))..))))))).((....)))).)).))).))))).)).((.((....)).))..))))))...))))).	-76.5	130	16	3	47	64	2050	930	2.2043
>EMILIN3	NM_052846	5HSAR009857	BR372216	224	24	8	90	102	5'UTR in Homo sapiens elastin microfibril interfacer 3 (EMILIN3) mRNA.	113	24	3	accctc	gc	accc	ggg	CGAAGCGCCAGGCGGCCGGGCCAGCGAGCTCGGGGGCCGAAGGGGACCCCGGGACCCTCGGGGCGGGACCCGGGCCGACCAGCGGCGGGGGCGGCGCGGCGCTGCAGGCGGACACCCGGCGGGG	.(.((((((.((((((((((((.((...(((((((.((....))..))))))).((....)))).)).))).))))).)).((.((....)).))..)))))).).(.(((....))).)....	-68.2	124	15	3	44	62	2140	930	2.30108
>ZBTB1	NM_014950	5HSAR009875	BR372268	391	64	59	132	136	5'UTR in Homo sapiens zinc finger and BTB domain containing 1 (ZBTB1) transcript variant 2 mRNA.	62	24	3	tgggc	cgaga	ag	ggg	GTTGCAACAAACAGGCGACCGCGGGTGCCCCTAGCAGCCAGCGGCAGAGTGGGTGGGCGGGCGAGAGGGAGGGGAAGGCTGGCGGACGCCGCAGCGAACTGGTGGGCAGACCCGGAGTCGCCGC	(((......))).((((((..(((((((((((((..((..(((((.......((..((.(((...............))).))..))))))).))...)))).))))..)))))..))))))..	-51.57	124	24	10	34	56	1280	650	1.96923
>LASS2	NM_022075	5HSAR009930	BR372428	347	38	31	124	154	5'UTR in Homo sapiens LAG1 homolog ceramide synthase 2 (LASS2) transcript variant 2 mRNA.	201	23	3	a	cgagggc	cgc	ggg	TCGACTGGGCTCGGCGGGCGGCGGCGGCGGCGCCGGCGGCTGGCGGAGGAGGGAGGGCGAGGGCGGGCGCGGGCCGGCGGGCGGGCGGAAGAGGGAGGAGAGGCGCGGGGAGCCAGGCCTCGG	((..((...(((.((.(((.((((((....)))).)).))).)).)))..))..)).(((((.(.(((.((.(((..........(....)..........))).))....))).).))))).	-54.85	123	13	5	31	74	1920	390	4.92308
>LASS2	NM_022075	5HSAR009930	BR372428	347	38	31	124	154	5'UTR in Homo sapiens LAG1 homolog ceramide synthase 2 (LASS2) transcript variant 2 mRNA.	215	21	3	cgc	ccggc	c	ggg	CGGGCGGCGGCGGCGGCGCCGGCGGCTGGCGGAGGAGGGAGGGCGAGGGCGGGCGCGGGCCGGCGGGCGGGCGGAAGAGGGAGGAGAGGCGCGGGGAGCCAGGCCTCGGGGCCTCGGAGCA	(((.((.(((((....))))).)).))).(.((((...((((.(...(((...(.((.(((..........(....)..........))).)).)..))).).))))....)))).)....	-53.35	121	14	3	31	73	1980	410	4.82927
>LASS2	NM_181746	5HSAR009931	BR372431	387	42	43	144	158	5'UTR in Homo sapiens LAG1 homolog ceramide synthase 2 (LASS2) transcript variant 1 mRNA.	201	23	3	a	cgagggc	cgc	ggg	TCGACTGGGCTCGGCGGGCGGCGGCGGCGGCGCCGGCGGCTGGCGGAGGAGGGAGGGCGAGGGCGGGCGCGGGCCGGCGGGCGGGCGGAAGAGGGAGGAGAGGCGCGGGGAGCCAGGCCTCGG	((..((...(((.((.(((.((((((....)))).)).))).)).)))..))..)).(((((.(.(((.((.(((..........(....)..........))).))....))).).))))).	-54.85	123	13	5	31	74	1920	390	4.92308
>LASS2	NM_181746	5HSAR009931	BR372431	387	42	43	144	158	5'UTR in Homo sapiens LAG1 homolog ceramide synthase 2 (LASS2) transcript variant 1 mRNA.	215	21	3	cgc	ccggc	c	ggg	CGGGCGGCGGCGGCGGCGCCGGCGGCTGGCGGAGGAGGGAGGGCGAGGGCGGGCGCGGGCCGGCGGGCGGGCGGAAGAGGGAGGAGAGGCGCGGGGAGCCAGGCCTCGGGGCCTCGGAGCA	(((.((.(((((....))))).)).))).(.((((...((((.(...(((...(.((.(((..........(....)..........))).)).)..))).).))))....)))).)....	-53.35	121	14	3	31	73	1980	410	4.82927
>RAB11FIP4	NM_032932	5HSAR009946	BR372475	229	16	25	95	93	5'UTR in Homo sapiens RAB11 family interacting protein 4 (class II) (RAB11FIP4) mRNA.	184	25	3	cgcggc	cgag	tcc	ggg	GACGGGCGGCCCCGGAGGGCGCGCGGCGATGGCGGCGGCGGGCAGGCGGCGGGCGCGGCGGGCGAGGGGTCCGGGCTGAGCTGCGGGCCGGCCCGG	..(((((((((((((...((((.((.((...((........))...)).)).))))..(((((.....))))).......))).))))).))))).	-52.1	96	6	4	30	56	1430	570	2.50877
>C9orf86	NM_024718	5HSAR009961	BR372518	268	23	26	107	112	5'UTR in Homo sapiens chromosome 9 open reading frame 86 (C9orf86) mRNA.	169	21	3	g	ccg	ccgcc	ggg	GCGCTCCGCCGCCGGGACCCCGGCCTCTGGCCGCGCCGGCTCCGGCCTCCGGGGGGGCCGGGGCCGCCGGGACATGGTGCCAGTCGCACCCCTTCCCCGCCGCCGCTGAGCTCGCCGGCCG	(((...))).(((((....)))))....(((((.((.((((((((((((....))))))).(((.((.((((...(((((.....)))))...)))).)).)))...))))).))))))).	-70.9	121	6	12	57	46	1650	1390	1.18705
>ARF3	NM_001659	5HSAR009971	BR372546	253	54	30	70	99	5'UTR in Homo sapiens ADP-ribosylation factor 3 (ARF3) mRNA.	37	23	3	agcc	gagt	cca	ggg	TCGCGGCTTCCGGTGCTAGGTGGAGGGAAGGAAGGAGGGAGCCGGGGAGTGGGCCAGGGCAGCAGCCGGGCTGAAGTCGGCTTGGGGAGCCAGAGGGAGCGGAGCGGAA	((((.((((((...........................(((((((....(.((((..(((....))).)))).)..)))))))((....))...))))))...))))..	-38.8	109	21	11	21	56	1480	310	4.77419
>MARCH8	NM_145021	5HSAR009983	BR372583	750	119	122	232	277	5'UTR in Homo sapiens membrane-associated ring finger (C3HC4) 8 (MARCH8) transcript variant 8 mRNA.	271	23	3	ct	ctgggct	ct	ggg	CCCCGGCCCGGGCAGGGGGTGTGGCTGCCGGCAGCGCGTCGGCTACAGGTGGGCTGGGCTGGGCTGGGCTGGGCTGGGCTGGGTGGGGGCGGCCGCCAAGGACCCATCCCTGCGCTGCGGGCC	....(((((((((.(((((((((((.((((.(..(((.((((((.(((.(.((((.(((...))).)))).).))))))))))))..).)))).))))......)))))))..))).))))))	-70	123	8	16	39	60	1970	840	2.34524
>MARCH8	NM_145021	5HSAR009983	BR372583	750	119	122	232	277	5'UTR in Homo sapiens membrane-associated ring finger (C3HC4) 8 (MARCH8) transcript variant 8 mRNA.	286	24	3	ct	ctgggct	tgg	ggg	GGGGTGTGGCTGCCGGCAGCGCGTCGGCTACAGGTGGGCTGGGCTGGGCTGGGCTGGGCTGGGCTGGGTGGGGGCGGCCGCCAAGGACCCATCCCTGCGCTGCGGGCCCGGCGTGGAGCCCGCG	....((((((((.((......)).)))))))).((((((((.((((((((.(.(.(.((.(((.(((((...(((....)))....))))).))).)).).)).)))))))).)..))))))).	-68.8	124	8	17	37	62	1800	710	2.53521
>MARCH8	NM_001002265	5HSAR009984	BR372585	843	137	148	258	300	5'UTR in Homo sapiens membrane-associated ring finger (C3HC4) 8 (MARCH8) transcript variant 6 mRNA.	271	23	3	ct	ctgggct	ct	ggg	CCCCGGCCCGGGCAGGGGGTGTGGCTGCCGGCAGCGCGTCGGCTACAGGTGGGCTGGGCTGGGCTGGGCTGGGCTGGGCTGGGTGGGGGCGGCCGCCAAGGACCCATCCCTGCGCTGCGGGCC	....(((((((((.(((((((((((.((((.(..(((.((((((.(((.(.((((.(((...))).)))).).))))))))))))..).)))).))))......)))))))..))).))))))	-70	123	8	16	39	60	1970	840	2.34524
>MARCH8	NM_001002265	5HSAR009984	BR372585	843	137	148	258	300	5'UTR in Homo sapiens membrane-associated ring finger (C3HC4) 8 (MARCH8) transcript variant 6 mRNA.	286	24	3	ct	ctgggct	tgg	ggg	GGGGTGTGGCTGCCGGCAGCGCGTCGGCTACAGGTGGGCTGGGCTGGGCTGGGCTGGGCTGGGCTGGGTGGGGGCGGCCGCCAAGGACCCATCCCTGCGCTGCGGGCCCGGCGTGGAGCCCGCG	....((((((((.((......)).)))))))).((((((((.((((((((.(.(.(.((.(((.(((((...(((....)))....))))).))).)).).)).)))))))).)..))))))).	-68.8	124	8	17	37	62	1800	710	2.53521
>ZFPL1	NM_006782	5HSAR009986	BR372591	165	34	21	47	63	5'UTR in Homo sapiens zinc finger protein-like 1 (ZFPL1) mRNA.	18	30	3	ataatc	gcggccg	ctgaa	ggg	AGAGACGTGGCAGCGGAGGGATAATCGGGGCGGCCGGGGCTGAAGGGAGAGGCGCAGGAGCCCTGGGGAGAGTGGTCCCTGCCCTTCCGCGCCTCGA	.....((.(((.((((((((.....((((((..((.(.(((.........))).).)).))))))((((......))))...))))))))))).)).	-46.6	97	17	11	25	44	1180	520	2.26923
>CA11	NM_001217	5HSAR010007	BR372653	562	167	60	71	264	5'UTR in Homo sapiens carbonic anhydrase XI (CA11) mRNA.	518	24	3	gggca	cgtt	cag	ggg	AGTCCTGGAGGGACAGGGTCCCAGAAGGAGGGGACAGAGGAGCTGAGAGAGGGGGGCAGGGCGTTGGGCAGGGGTCCCTCGGAGGCCTCCTGGGG	..(((((......))))).(((...((((((...(((.....))).....(((((((...((.....))....))))))).....)))))).)))	-38.3	95	18	10	19	48	1780	390	4.5641
>SDCCAG3	NM_006643	5HSAR010023	BR372701	205	22	13	65	105	5'UTR in Homo sapiens serologically defined colon cancer antigen 3 (SDCCAG3) transcript variant 2 mRNA.	90	25	3	cgac	ggc	cgacgg	ggg	GAGCGGAAGCAGCGGCGAGAGGCTCGGAGGCGCGGGGGCGGCCGAGCGGCGGGCGACGGGGGCGGGCGACGGGGGCGGGCGACGCGGGCCGCGGCACGGGCGGAGCCGGGGCCATGGAGCCGCCG	..((....))..((((....(((((.(.(((.(.((..((.(((.((.((((.(..((..(.(.(.(......).).).)..))..).)))).)).))).))...)).).))).).)))))))))	-62.5	125	15	2	36	72	2330	480	4.85417
>SDCCAG3	NM_006643	5HSAR010023	BR372701	205	22	13	65	105	5'UTR in Homo sapiens serologically defined colon cancer antigen 3 (SDCCAG3) transcript variant 2 mRNA.	103	25	3	cgac	ggc	cgacgc	ggg	GGCGAGAGGCTCGGAGGCGCGGGGGCGGCCGAGCGGCGGGCGACGGGGGCGGGCGACGGGGGCGGGCGACGCGGGCCGCGGCACGGGCGGAGCCGGGGCCATGGAGCCGCCGCTGCCGGGCTAGG	.......(((((((.(((((....)).))).((((((((.(..((...(((.((..((....)).))..))).((((.((((.(.....).)))).)))).))..))))))))).)))))))...	-62.7	125	12	4	37	72	2400	510	4.70588
>SDCCAG3	NM_001039707	5HSAR010023	BR372710	205	22	13	65	105	5'UTR in Homo sapiens serologically defined colon cancer antigen 3 (SDCCAG3) transcript variant 1 mRNA.	90	25	3	cgac	ggc	cgacgg	ggg	GAGCGGAAGCAGCGGCGAGAGGCTCGGAGGCGCGGGGGCGGCCGAGCGGCGGGCGACGGGGGCGGGCGACGGGGGCGGGCGACGCGGGCCGCGGCACGGGCGGAGCCGGGGCCATGGAGCCGCCG	..((....))..((((....(((((.(.(((.(.((..((.(((.((.((((.(..((..(.(.(.(......).).).)..))..).)))).)).))).))...)).).))).).)))))))))	-62.5	125	15	2	36	72	2330	480	4.85417
>SDCCAG3	NM_001039707	5HSAR010023	BR372710	205	22	13	65	105	5'UTR in Homo sapiens serologically defined colon cancer antigen 3 (SDCCAG3) transcript variant 1 mRNA.	103	25	3	cgac	ggc	cgacgc	ggg	GGCGAGAGGCTCGGAGGCGCGGGGGCGGCCGAGCGGCGGGCGACGGGGGCGGGCGACGGGGGCGGGCGACGCGGGCCGCGGCACGGGCGGAGCCGGGGCCATGGAGCCGCCGCTGCCGGGCTAGG	.......(((((((.(((((....)).))).((((((((.(..((...(((.((..((....)).))..))).((((.((((.(.....).)))).)))).))..))))))))).)))))))...	-62.7	125	12	4	37	72	2400	510	4.70588
>SDCCAG3	NM_001039708	5HSAR010023	BR372722	205	22	13	65	105	5'UTR in Homo sapiens serologically defined colon cancer antigen 3 (SDCCAG3) transcript variant 3 mRNA.	90	25	3	cgac	ggc	cgacgg	ggg	GAGCGGAAGCAGCGGCGAGAGGCTCGGAGGCGCGGGGGCGGCCGAGCGGCGGGCGACGGGGGCGGGCGACGGGGGCGGGCGACGCGGGCCGCGGCACGGGCGGAGCCGGGGCCATGGAGCCGCCG	..((....))..((((....(((((.(.(((.(.((..((.(((.((.((((.(..((..(.(.(.(......).).).)..))..).)))).)).))).))...)).).))).).)))))))))	-62.5	125	15	2	36	72	2330	480	4.85417
>SDCCAG3	NM_001039708	5HSAR010023	BR372722	205	22	13	65	105	5'UTR in Homo sapiens serologically defined colon cancer antigen 3 (SDCCAG3) transcript variant 3 mRNA.	103	25	3	cgac	ggc	cgacgc	ggg	GGCGAGAGGCTCGGAGGCGCGGGGGCGGCCGAGCGGCGGGCGACGGGGGCGGGCGACGGGGGCGGGCGACGCGGGCCGCGGCACGGGCGGAGCCGGGGCCATGGAGCCGCCGCTGCCGGGCTAGG	.......(((((((.(((((....)).))).((((((((.(..((...(((.((..((....)).))..))).((((.((((.(.....).)))).)))).))..))))))))).)))))))...	-62.7	125	12	4	37	72	2400	510	4.70588
>C19orf41	NM_152358	5HSAR010050	BR372778	87	8	15	33	31	5'UTR in Homo sapiens chromosome 19 open reading frame 41 (C19orf41) mRNA.	38	20	3	aggc	gc	cc	ggg	GTGATGCTCCCTGGGCCTCCTGACCGCGCCCTCGCCTGGGAGGCGGGGCGGGCCGGGTTCTCTCTGTGACGTCACAAAGGCCCCGCC	............((((((((((.((.(((((.((((.....))))))))))).)))).......((((....)))).))))))....	-41.3	87	8	15	33	31	790	750	1.05333
>TMEM184A	NM_001097620	5HSAR010058	BR372799	317	56	41	102	118	5'UTR in Homo sapiens transmembrane protein 184A (TMEM184A) mRNA.	90	23	3	a	gacagga	gac	ggg	GGAGCCAGCTGCCACCCAGCAAACAACCGGGAGGATAGGGTGTCAGCCGTGGGAGGGGACAGGAGGGGACGGGCCTGCAGCCTGGGGCCCAGGTGGGCCACTGGGGACGTGAGGCACTGGCCG	.(.(((((.((((.((((.(......((....))...((((.(((((.(..((.(....)....(....)...))..).).)))).)))).).)))).(((.(....)))).)))))))))).	-54.3	123	24	11	33	55	1660	630	2.63492
>EMX1	NM_004097	5HSAR010059	BR372802	378	42	40	133	163	5'UTR in Homo sapiens empty spiracles homeobox 1 (EMX1) mRNA.	65	31	3	cggccg	ctgggca	cagtgc	ggg	CAATGGGCGAGCGCGGGGCAGGTGCCCGCTAACTCGCGCCTCGCAGCGCTGGGCGGCCGGGGCTGGGCAGGGCAGTGCGGGGACACCGGGGGCTGGGGTCGGTCCCAGCGGGACTCCGAAAGGAGGGAGAC	......(((((.(((((.(....))))))...))))).(((((((((.(((..((((....))))..))).))..)))))))...((((((((((....)))))))..)))..((((....))))......	-66.4	131	19	12	38	62	2060	600	3.43333
>EMX1	NM_004097	5HSAR010059	BR372802	378	42	40	133	163	5'UTR in Homo sapiens empty spiracles homeobox 1 (EMX1) mRNA.	79	27	3	ca	cagtgcg	acaccg	ggg	GGGGCAGGTGCCCGCTAACTCGCGCCTCGCAGCGCTGGGCGGCCGGGGCTGGGCAGGGCAGTGCGGGGACACCGGGGGCTGGGGTCGGTCCCAGCGGGACTCCGAAAGGAGGGAGACGAGCTCAACC	.((((..((.(((((..(((.((.((((.((((.((((....)))).)))).).))))))))))))).)).((((((((((....)))))))..)))..((((....))))........))))....	-65.8	127	19	12	38	58	1950	620	3.14516
>EMX1	NM_004097	5HSAR010059	BR372802	378	42	40	133	163	5'UTR in Homo sapiens empty spiracles homeobox 1 (EMX1) mRNA.	341	29	3	cgggcg	gaggtga	gtgc	ggg	CACCCCTCGCCGCTCCGCGCCTGGCTCGCCCGCGGGGGCCGAGCGCGAGCGGGCGGGCGGGGGAGGTGAGGGGTGCGGGCGGGTGTGC	((((((((((.(((((.(((((..(((((((((.(....)..((....))..)))))))))..))))).)))))))))).)))))...	-58	88	5	8	30	45	1530	610	2.5082
>ANKRD20A4	NM_001098805	5HSAR010109	BR372941	112	20	19	19	54	5'UTR in Homo sapiens ankyrin repeat domain 20 family member A4 (ANKRD20A4) mRNA.	1	26	3	gattt	gct	tcggcc	ggg	GGGGATTTGGGGCTGGGTCGGCCGGGGTCGGGGAGGGGGGTGGTGAAAAGGTGACAGGGAGCTGCCCTCGCTCAAG	...(((((.((.(......).)).)))))...((((((((..((.....(....).....))..))))).)))...	-26.4	76	11	12	13	40	1680	220	7.63636
>ANKRD20A4	NM_001098805	5HSAR010109	BR372941	112	20	19	19	54	5'UTR in Homo sapiens ankyrin repeat domain 20 family member A4 (ANKRD20A4) mRNA.	15	26	3	tcggcc	gtcg	aggg	ggg	GGGGATTTGGGGCTGGGTCGGCCGGGGTCGGGGAGGGGGGTGGTGAAAAGGTGACAGGGAGCTGCCCTCGCTCAAGAGCCGGTGGTTGGG	...........(((((.((..(((....))).((((((((..((.....(....).....))..))))).)))..)).))))).......	-30.9	90	12	15	15	48	1870	260	7.19231
>DHRS4L2	NM_198083	5HSAR010240	BR373329	130	21	21	45	43	5'UTR in Homo sapiens dehydrogenase/reductase (SDR family) member 4 like 2 (DHRS4L2) mRNA.	22	23	3	c	aagg	caggca	ggg	AGACGACTCCCAGCTGGCCGAGGGCGGGAAGGGGGCAGGCAGGGAAGCGGCCCGCCCTTCGTCCTGCCCCTTCGCCCTACTCTGTCACCTCCGC	.((((....((....))...(((((((...(((((((((..(.((((.((....)))))).)))))))))))))))))....))))........	-41.9	94	13	13	37	31	880	890	0.988764
>SYCP2L	NM_001040274	5HSAR010252	BR373361	296	61	58	76	101	5'UTR in Homo sapiens synaptonemal complex protein 2-like (SYCP2L) mRNA.	205	21	3	c	ggtctt	cg	ggg	CGACTCGAAGAGCGGTCCGCCACCAGGGCTCTTTCCGCAGCGCCCCCAGCGGGCGGGGGTCTTGGGCGGGGAAGCAGGAGAGGGCCGACCGAGCGCAACAAAGCTGAGCGGCGCGTCGCTT	.........((((((..((((.....((((((((((((..(.((((((..((((....)))))))).)).)..)).)))))))))).....(((........)))....))))..))))))	-54	121	21	13	39	48	1280	810	1.58025
>TRAPPC5	NM_174894	5HSAR010278	BR373437	187	13	30	77	67	5'UTR in Homo sapiens trafficking protein particle complex 5 (TRAPPC5) transcript variant 1 mRNA.	68	24	3	cgtgt	tccc	ctg	ggg	CACCCCCCTGCCCGCGCCGGGCCTCGTCCGCTCCCCGGCCCCTTCCCCGCGGGCGTGTGGGTCCCGGGCTGGGGTCTCGGCGTCCGCGATCCCGAGCCCGCTCGCTTCGGCCCCCCTCAGGAGG	.((((.(.((((((((..(((((.............)))))......)))))))).).))))..((((((((((((.(((...))).)))))).))))))(((.((..((....))..))))).	-59.02	124	5	18	60	41	950	2320	0.409483
>BAG5	NM_001015049	5HSAR010280	BR373443	270	49	41	91	89	5'UTR in Homo sapiens BCL2-associated athanogene 5 (BAG5) transcript variant 1 mRNA.	177	24	3	taaa	ccaaga	aa	ggg	GCCACCTCAGCCACGGGACGCCAAGACCGCATCCAATTCAGACTTCTTTTGGGTAAAGGGCCAAGAGGGAAGGGCGAGGCGGGGAGGAAGCAGCTCGGGCCGCCTTCCCTCCGTGGCCTCCAGG	....(((..(((((((..((((....((..((((((...((....)).))))))...)).((....))....))))....(((((((..((.......))..))))))).)))))))....)))	-46	124	26	17	39	42	1080	700	1.54286
>TRAPPC5	NM_001042461	5HSAR010283	BR373452	161	10	22	70	59	5'UTR in Homo sapiens trafficking protein particle complex 5 (TRAPPC5) transcript variant 2 mRNA.	65	24	3	cgtgt	tccc	ctg	ggg	CACCCCCCTGCCCGCGCCGGGCCTCGTCCGCTCCCCGGCCCCTTCCCCGCGGGCGTGTGGGTCCCGGGCTGGGGTCTCGGCGTCCGCGATCCCGAGCCCGCTCGCTTCGGCCCCCCTCAGGAGG	.((((.(.((((((((..(((((.............)))))......)))))))).).))))..((((((((((((.(((...))).)))))).))))))(((.((..((....))..))))).	-59.02	124	5	18	60	41	950	2320	0.409483
>AGBL5	NM_001035507	5HSAR010319	BR373557	217	32	30	65	90	5'UTR in Homo sapiens ATP/GTP binding protein-like 5 (AGBL5) transcript variant 3 mRNA.	84	24	3	ggccc	tgga	ccc	ggg	TTGTTTCCTGGCAGAGCGGGGTCCCGGCACCGCGGCGCTCGGGTGTTTTTGGGGGCCCGGGTGGAGGGCCCGGGTGCCGGGGCCCAAGGTGCGGCCTCGCTAGCGGGAGAGGGAGCGGGATCAC	(((((((((..(..(((((((((...(((((....(((((((((.((....)).)))))))))..((((((.(....).))))))..)))))))))))))).....)..)))))))))......	-68.7	124	12	20	34	58	1810	700	2.58571
>SYPL2	NM_001040709	5HSAR010327	BR373581	366	55	38	147	126	5'UTR in Homo sapiens synaptophysin-like 2 (SYPL2) mRNA.	24	25	3	agcaga	ggc	agga	ggg	AAGGTGCCCGGCGAGCGGAGAAAGGGAGCAGAGGGGGCGGGAGGAGGGTTCGGGAGCGCACGCCACGTGACCCGGCGGCCAAGTTCGCTGCGAGTTTG	.........(((..((((.(((..((.((...(((.(((((.(..(.(((....))).).).)).)))..))).))..))...))).))))..)))..	-31.3	98	19	10	23	46	1160	410	2.82927
>SYPL2	NM_001040709	5HSAR010327	BR373581	366	55	38	147	126	5'UTR in Homo sapiens synaptophysin-like 2 (SYPL2) mRNA.	35	20	3	c	agga	ttc	ggg	AAGGTGCCCGGCGAGCGGAGAAAGGGAGCAGAGGGGGCGGGAGGAGGGTTCGGGAGCGCACGCCACGTGACCCGGCGGCCAAGTTCGCTGCGAGTTTGACAGAA	....((.(..((..((((.(((..((.((...(((.(((((.(..(.(((....))).).).)).)))..))).))..))...))).))))..))..).))...	-32.8	104	23	10	24	47	1170	420	2.78571
>S100PBP	NM_001017406	5HSAR009345	BR373775	234	51	46	53	84	5'UTR in Homo sapiens S100P binding protein (S100PBP) transcript variant 2 mRNA.	23	25	3	gta	gaggtcg	agg	ggg	CTGGTGTTGGCCCGGCTGACTCGGGGTAGGGGAGGTCGGGGAGGGGGCGATAAAATGGCGCAGGGGGCGGAGTGAGGCGCAGTCGTTCGCCCAGGCT	..(((.....(((((((..(((......)))..)))))))....((((((....(((((.....(.((........)).).)))))))))))..)))	-36.2	97	14	15	20	48	1720	340	5.05882
>TP53I13	NM_138349	5HSAR010404	BR373798	38	2	3	12	21	5'UTR in Homo sapiens tumor protein p53 inducible protein 13 (TP53I13) mRNA.	8	22	3	cggc	cc	cccg	ggg	AGCGGCTGGGCGGCGGGCCGGGCCCGGGGCCGCTTGGA	.....(..((((((((((...))))...))))))..).	-20.5	38	2	3	12	21	640	230	2.78261
>LRRC1	NM_018214	5HSAR010409	BR373808	277	43	21	86	127	5'UTR in Homo sapiens leucine rich repeat containing 1 (LRRC1) mRNA.	68	22	3	c	ggtaca	acg	ggg	GCGGGGGCGGCGACGGCGACTGGCGGGTGGGAGTGGAGGCACCGGCTGGCGGGCGGGGGTACAGGGACGGGGCAGGGGCTCCCGCTCCAGGTTCCTTGAAGCACTTCCGACCGCGAAGCCCG	....((((.((....)).....((((.((((((((...((.(((.....))))).((((.((..(((((((((....)).)))).)))..)).))))....)))))))).))))...)))).	-56.4	122	16	13	35	58	1940	590	3.28814
>FGD3	NM_001083536	5HSAR010428	BR373845	628	105	114	213	196	5'UTR in Homo sapiens FYVE RhoGEF and PH domain containing 3 (FGD3) transcript variant 1 mRNA.	157	21	3	gc	cca	aggc	ggg	GCCGGGAGAGGAGGAGACAGGGCGGCTGCCTGTGGGTGCCGCGGACCTTCGGGGCGGGCCAGGGAGGCGGGACCGCTCCTCAGAACCCCAGGGGCTTCAGTCCTGGGCTGATTGGCGCGGG	.(((.(..((..((...((((((....((((.((((.(((.(((....))).)))......(((..(((....)))..))).....)))).))))....))))))..))..))..).))).	-55	121	16	15	34	56	1560	660	2.36364
>SLC12A8	NM_024628	5HSAR010435	BR373863	111	16	15	34	46	5'UTR in Homo sapiens solute carrier family 12 (potassium/chloride transporters) member 8 (SLC12A8) mRNA.	15	24	3	gc	gacc	cgggcc	ggg	AGCCACGTGGCGGCGGGGCGGGGACCGGGCGGGCCGGGCGCTGGGAGCTGGCTGTCCCAGGAGCAGAGCAGTCTCCCTGTCCAGATCA	.(((....)))....(((((((((...(((..(((..((.((((((.(.....)))))))..)).).)).))))))))))))......	-39.3	88	12	10	27	39	1070	490	2.18367
>SLC12A8	NM_024628	5HSAR010435	BR373863	111	16	15	34	46	5'UTR in Homo sapiens solute carrier family 12 (potassium/chloride transporters) member 8 (SLC12A8) mRNA.	27	19	3	c	cc	cgct	ggg	AGCCACGTGGCGGCGGGGCGGGGACCGGGCGGGCCGGGCGCTGGGAGCTGGCTGTCCCAGGAGCAGAGCAGTCTCCCTGTCCAGATCACCAGGAT	.....(.(((.(((.(((((((((...(((..(((..((.((((((.(.....)))))))..)).).)).)))))))))))).).)).))).)..	-41	95	14	11	29	41	1110	530	2.09434
>FAM83F	NM_138435	5HSAR010456	BR373921	94	5	6	36	47	5'UTR in Homo sapiens family with sequence similarity 83 member F (FAM83F) mRNA.	57	22	3	gcc	gcca	ccg	ggg	CCCCGCCCCTCGGCGGCTCCAGGTGCGGCTGTGGGACCTCGGACCGCGGCGGGGCCGGGGCCAGGGCCGGGGCCGGGGCCGGGGCGCC	((((((((((((((((((((.(((.(.(((((((..(...)..))))))).).)))))))))...)))))....)))).)))))....	-56.9	88	4	6	35	43	1490	850	1.75294
>FAM83F	NM_138435	5HSAR010456	BR373921	94	5	6	36	47	5'UTR in Homo sapiens family with sequence similarity 83 member F (FAM83F) mRNA.	70	21	3	cc	gccg	ccg	ggg	CGGCTCCAGGTGCGGCTGTGGGACCTCGGACCGCGGCGGGGCCGGGGCCAGGGCCGGGGCCGGGGCCGGGGCGCC	.((((((.(((.(.(((((((..(...)..))))))).).))))))))).(((((..(((....)))..))).))	-46.1	75	4	5	26	40	1440	440	3.27273
>PKNOX2	NM_022062	5HSAR010459	BR373929	314	67	68	74	105	5'UTR in Homo sapiens PBX/knotted 1 homeobox 2 (PKNOX2) mRNA.	8	20	3	g	tccggg	c	ggg	GTGTGAAGGGGGGGTCCGGGGGGCGGGTCCCTGTGCCGCTGACGTCCCGAGCAGTGCTGGGAAGTATAGGCTGTGTT	........((((.(((.(.((.((((....)))).)).).))).)))).(((.(((((....)))))..))).....	-30.4	77	9	16	16	36	1730	340	5.08824
>RUFY2	NM_017987	5HSAR010534	BR374134	327	47	38	99	143	5'UTR in Homo sapiens RUN and FYVE domain containing 2 (RUFY2) transcript variant 1 mRNA.	136	27	3	cg	actgcct	actcgg	ggg	TGGGGGAGACGCCGAGGCCGCCAGTCGGAACTGGGGCCCGAACCCAGGATGGGCGGGGACTGCCTGGGACTCGGGGGCTCCCGGGGTCGTCATGGCAACGCGCCCCCTCCCTTGTTCCGGCCCGTTC	.((((....)..((.((((.(((((....)))))))))))..))).((((((((.(((((.....((((...((((((...((..(((.....)))..)).))))))))))..))))).))))))))	-68.5	127	15	18	44	50	1820	1190	1.52941
>RUFY2	NM_017987	5HSAR010534	BR374134	327	47	38	99	143	5'UTR in Homo sapiens RUN and FYVE domain containing 2 (RUFY2) transcript variant 1 mRNA.	301	25	3	tcg	agcaggc	gag	ggg	GTGCCACGGCGTCCAGGAGCGAGGACAGGGCCAGGCAGGGTGTCACTCCCGGGTCGGGGAGCAGGCGGGGAGGGGCG	.((((..(((((((........))))...))).))))....(((.(((((..(((.(....).))).))))).))).	-29.5	77	12	6	20	39	1180	330	3.57576
>PGM5	NM_021965	5HSAR010559	BR374204	229	35	16	73	105	5'UTR in Homo sapiens phosphoglucomutase 5 (PGM5) mRNA.	77	21	3	c	tgca	cgca	ggg	AGAGTCAGCCGAGCGGCCGCGCGGAGAGGAGGGGCGGGCGGTCCCCAGGCGGGCGGGTGCAGGGCGCAGGGCGCCGACCTGCTGGAGAGGGGGCCCGGGCGCGAGGCGGAGTCCCGGCGCG	.((.((.(((..(((.((.(((...........)))...(((((((...(.(((((((....(((((...))))).))))))).)...))))))).)).)))..))).)).))........	-59.3	121	15	6	36	64	1700	740	2.2973
>SLMO2	NM_016045	5HSAR010573	BR374244	116	10	20	40	46	5'UTR in Homo sapiens slowmo homolog 2 (Drosophila) (SLMO2) mRNA.	27	24	3	gtgct	ggcg	cag	ggg	AGCGCCTGCGCACTGCGCCGCCGGCTGGGGTGCTGGGGGCGGGGCAGGGGCAGGTGTAGCCTCTGTGCCTCGTTGTCCCCTGGCGCTACCCGGACATCTC	((((((...(((((.((((...))).).))))).((((((((.((((((((.......)))))))).)).....)))))).)))))).............	-51.3	100	8	18	34	40	1260	670	1.8806
>C1orf144	NM_015609	5HSAR010577	BR374258	177	32	28	43	74	5'UTR in Homo sapiens chromosome 1 open reading frame 144 (C1orf144) transcript variant 2 mRNA.	133	23	3	ga	ggtgg	agga	ggg	GCCTTGCGTGCCTGCGCCCGCGACGGAGGCGCGCTTCAAAGCGCAGGCGCGGGGAGGGGGTGGGGGAGGAGGGAAAGCGGCGAGTAAGATGGAAG	.((((.(.(((((.(.((((((.(....((((........)))).).))))))..).))))).).))))..........................	-36.9	95	18	9	21	47	1420	320	4.4375
>ZNF358	NM_018083	5HSAR010579	BR374263	170	13	12	55	90	5'UTR in Homo sapiens zinc finger protein 358 (ZNF358) mRNA.	97	30	3	cgcggc	ccgggca	gcgag	ggg	TGGCGGGCGGGGGGCTTCCTGCGGGCCCGGGGGGAGCCGGCGGCCGGCGCGGGCGCGGCGGGCCGGGCAGGGGCGAGGGGCGCCGGGTCTTGCCCCAGAAGCTGCGGGCACATCCACGCCTGAA	...((((((.(((....(((((((..(.(((((((.((((((.((..(((..((.(((....))).))....)))..)).)))))).)))..)))).)...)))))))....))).))))))..	-71.4	124	11	10	40	63	2420	770	3.14286
>ZNF358	NM_018083	5HSAR010579	BR374263	170	13	12	55	90	5'UTR in Homo sapiens zinc finger protein 358 (ZNF358) mRNA.	111	23	3	ca	gcgag	cgcc	ggg	CTTCCTGCGGGCCCGGGGGGAGCCGGCGGCCGGCGCGGGCGCGGCGGGCCGGGCAGGGGCGAGGGGCGCCGGGTCTTGCCCCAGAAGCTGCGGGCACATCCACGCCTGAA	.(((((((.((((((.((....)).(((.(((...))).)))..))))))..)))))))....(((((..((((..((((((((...))).))))).)))).)))))...	-58	110	11	9	38	52	1780	750	2.37333
>SHB	NM_003028	5HSAR010586	BR374282	568	69	57	210	232	5'UTR in Homo sapiens Src homology 2 domain containing adaptor protein B (SHB) mRNA.	9	22	3	ac	cac	cgcgc	ggg	GCGCCGCCGGGACGGGCACGGGCGCGCGGGCTCCGGCGGGCGCCGGCTGCCTTCCTCCGTCGCTCGCTGTCTCTCCCGGC	.....(((((((.(((((((((((((.((((.(((((....)))))..)))).....)).)))))).))))).)))))))	-48.5	80	2	11	35	32	730	560	1.30357
>CCDC18	NM_206886	5HSAR010603	BR374330	168	25	24	67	52	5'UTR in Homo sapiens coiled-coil domain containing 18 (CCDC18) mRNA.	55	21	3	ta	actct	cg	ggg	CCGCGGCGGCGGCGAACACTCCCTCCGAAAGAGAAGCGCAGTTCTCCAAAGGGTAGGGACTCTGGGCGGGGCTAGCAGTCCTATTCCGCAACCGCCTCAGTCTCGGCCCCCTCAGGCCAGG	..(.(((((..(((......((((......(((((......)))))...))))..((((((((((......)))).))))))....)))..))))).)......((((......))))...	-45.1	121	23	17	43	38	870	960	0.90625
>VWA3B	NM_144992	5HSAR010607	BR374341	264	47	46	87	84	5'UTR in Homo sapiens von Willebrand factor A domain containing 3B (VWA3B) mRNA.	155	26	3	tcaggc	ccc	aggat	ggg	GGAATCGCTGCCTTATCCACCAGCGGGATGCTTACCTCGCCCGCCCTCTCGGGTCAGGCGGGCCCGGGAGGATGGGAGGGTGGCTGCTGAGCGGGAGCCGCCACGTCTTCCACCCGACATATTGCC	(((..(((((..........))))).((((.........((((.(((((((((((.....))))))))))).))))..(((((((.((....)).))))))).)))).)))...............	-55.7	126	18	22	43	43	1000	870	1.14943
>KIAA0430	NM_014647	5HSAR010612	BR374352	193	49	24	28	92	5'UTR in Homo sapiens KIAA0430 (KIAA0430) mRNA.	68	21	3	cct	gg	cggg	ggg	GTGCGCTTGGCGGCGGCGGCGGGAGCTGCGGAGTCGGGAATCAAAACAAAGGGCCTGGGGGGGGCGGGGGGAAGGCGGCGGGGCCGGAATGTGAGCGGAGGTGGAGCCGGCGGCAGAGGGT	.(((.((((((..(.(((((....))))).).))))))..............((((.....))))........(.((((...(((....((....))..)))...)))).).)))......	-40.2	121	20	11	23	67	2930	290	10.1034
>KIAA2018	NM_001009899	5HSAR010613	BR374355	411	85	56	124	146	5'UTR in Homo sapiens KIAA2018 (KIAA2018) mRNA.	92	27	3	ggcgg	gagagga	cct	ggg	CTTGAGGGCTCGGGCTCGCAGCGGCTGCGGTGGCCGCAAAAAGAGGCGGCGGGGGCGGGGGGAGAGGAGGGCCTGGGCCCGCGCTCCCCCAGCCCCGGAGGAGCAGGCGGTGGCCGCGGACGGAGAG	..((.((((....)))).)).((.(((((((.(((((........((..(.(((((.(((((((....((((....))))...))))))).))))).)....))..))))).))))))).)).....	-74.4	127	18	9	37	63	1910	960	1.98958
>SELO	NM_031454	5HSAR010645	BR374440	58	2	5	17	34	5'UTR in Homo sapiens selenoprotein O (SELO) mRNA.	5	22	3	gc	gcttcc	cg	ggg	GCGCGGGGCGGGGCTTCCGGGCGGGGCAGGCTGGCTTCCGGCGGGAGCGGGGCCGCGG	.(((((.((.((.((.((......)).)).)).))..((.((....)).)).))))).	-27.6	58	2	5	17	34	1200	230	5.21739
>C6orf201	NM_001085401	5HSAR010666	BR374499	768	128	134	293	213	5'UTR in Homo sapiens chromosome 6 open reading frame 201 (C6orf201) mRNA.	73	30	3	cccgc	acgcacg	ccgcca	ggg	TCGCCGCCGGCCGCCCAGGCGCGGAGCCTCTCGGGGGTCACCCGGCCGCCGGGCCCGCGGGACGCACGGGGCCGCCAGGGGAGGACAACAAGCCTCAGGCCCTGTCCCTGCGCCCCGCCCGGCCTCCCCC	..((((..((((.(((((((.....))))...)))))))...)))).(((((((..(.(((.((((.(((((.(((....((((........)))).)))...)))))))))))))))))))).......	-67.9	130	13	9	61	47	1370	1690	0.810651
>ANKRD43	NM_175873	5HSAR010681	BR374540	281	40	18	121	102	5'UTR in Homo sapiens ankyrin repeat domain 43 (ANKRD43) mRNA.	46	26	3	cccggc	gcgctgg	t	ggg	GCCCATTGGACAGAATACAAAGGCAGAAACCTACCCCGAAGGCCGGGGCCCGGCGGGGCGCTGGGGGTGGGCGCTCCCCGCGGCCCCCGGCGCCCTTCGCCCCGAGACGCCCCGGCCCAGC	(((..(((.........))).)))................(((((((((..(((((((((((((((((.(.((.....))).)))))))))))))..)))).......)))))))))....	-65.7	121	19	9	50	43	1260	1760	0.715909
>AGTRAP	NM_001040197	5HSAR001605	BR374606	124	11	18	38	57	5'UTR in Homo sapiens angiotensin II receptor-associated protein (AGTRAP) transcript variant 5 mRNA.	28	23	3	c	gcggggc	gcc	ggg	CTGCGCTGGGGTTGGAGTGGCCGCAACGGGCGGGGCGGGGCGGGGCCGGGCAAGTTTGTTCCCCGAGTTCGGAGCCTAGGAGCCCCCCGCGGCTGCGGCG	...((((........))))((((((.((((.(((((.((((.((((((((.((.....)).)))).))))...))))....))))))).))..)))))).	-47	100	9	14	30	47	1370	960	1.42708
>RAB3IP	NM_175625	5HSAR002494	BR374649	447	83	75	119	170	5'UTR in Homo sapiens RAB3A interacting protein (rabin3) (RAB3IP) transcript variant beta 2 mRNA.	15	26	3	c	cgcggcc	agcgga	ggg	GGTTACCTGGCGGCGGGCGGGCGCGGCCGGGAGCGGAGGGCCGCGGTCGCGAAGAGGATGAAGAGAGAGTTCCCGAACAAGTCGGAAGCA	.(((.((.(((...(..((((((((((((.(.((.....))).))))))))....................))))..)..))))).))).	-32.15	90	19	8	21	42	860	340	2.52941
>C7orf41	NM_152793	5HSAR010721	BR374651	201	22	8	82	89	5'UTR in Homo sapiens chromosome 7 open reading frame 41 (C7orf41) mRNA.	162	28	3	agggc	cggcggc	aggc	ggg	GGCCGAGCCGAGCGCCGCGCTGCCCGCCCGGGAGGAGGGCGCCTAGGAGCGGGAGGGCGGGCGGCGGCGGGAGGCGGGCGCGGGGCCGCG	.(((...(((..((((((.((((((.((((..(((......))).....)))).)))))))))))).)))..)))...((((....))))	-52.8	90	8	2	29	51	1280	530	2.41509
>CCDC28B	NM_024296	5HSAR010726	BR374665	132	30	18	44	40	5'UTR in Homo sapiens coiled-coil domain containing 28B (CCDC28B) mRNA.	44	26	3	aggaga	cgga	cgga	ggg	AAATGAACTCCCTCCAGCTTAGCTTTCACCCGGTGGTGTTCCCGGGAGGAGAGGGCGGAGGGCGGAGGGAACTTGCACCGAAGCATCACTCGAGACCCCAAACCTCCAGGCCTGAGGCC	.........((((((.(((...(((((.(((((........)))))..)))))))))))))).(((((..........(((........)))..........))))).((((...))))	-42.95	119	27	18	37	37	790	860	0.918605
>HOXC6	NM_153693	5HSAR010729	BR374673	749	162	199	183	205	5'UTR in Homo sapiens homeobox C6 (HOXC6) transcript variant 2 mRNA.	185	33	4	gcagct	agggt	atggga	gggg	ATTTTTCCCCCATTTAATTTTTTTTCCTCCCAGGTGGAGTTGCCGAAGCTGGGGGCAGCTGGGGAGGGTGGGGATGGGAGGGGAGAGACAGAAGTTGAGGGCATCTCTCTCTTCCTTCCCGACCCTCTGGCCC	.......((((.............(((.(....).)))((((((.........)))))).)))).((((((((.((((((((((((((.(((.((.....)).))).)))))))))))))).))))...))))	-59.6	133	21	36	33	43	1480	970	1.52577
>HOXC6	NM_153693	5HSAR010729	BR374673	749	162	199	183	205	5'UTR in Homo sapiens homeobox C6 (HOXC6) transcript variant 2 mRNA.	196	22	3	a	tggggat	ag	ggg	ATTTAATTTTTTTTCCTCCCAGGTGGAGTTGCCGAAGCTGGGGGCAGCTGGGGAGGGTGGGGATGGGAGGGGAGAGACAGAAGTTGAGGGCATCTCTCTCTTCCTTCCCGACCCTCTGGCCC	...............(((((((.(((.....)))...)))))))..(((..(((((((.((((.(((((((((((((...............))))))))))))))))).))))))))))..	-56.76	122	20	31	28	43	1480	620	2.3871
>SPIN4	NM_001012968	5HSAR010738	BR374698	520	107	107	163	143	5'UTR in Homo sapiens spindlin family member 4 (SPIN4) mRNA.	191	24	3	gactt	gtcg	ttg	ggg	CCGCCGTGCCGCAGCCGCACCAGCATCGACAACAGCTAAGTGGCCGATTCGGGGACTTGGGGTCGGGGTTGGGGCGGACGCAAGGCACGAACAGCACTCGCGAGCCCGCCATCTCTACGTCAGC	..((((((((((..((((.(((((..((((.....((((((..(((...)))..)))))).))))..))))).))))..))..))))))....))....(((....)))...............	-47.2	124	24	16	42	42	1120	630	1.77778
>RAB12	NM_001025300	5HSAR010767	BR374780	283	28	18	99	138	5'UTR in Homo sapiens RAB12 member RAS oncogene family (RAB12) mRNA.	234	27	3	gggc	cggcggc	cggc	ggg	CCCGCGCGCGGCGGAGGCCGAGGGGGCGCCGGGGCCCGGGGCGCGCAGCCGGGGGGCGGGCGGCGGCGGGCGGCGGGCCGAGCGGGAGCCGCATGCGTGT	...(((((((((((...(((....(((.(((..(((((..((.(((.(((....)))..)))))..)))))..))))))...)))...)))).)))))))	-57.7	100	6	3	33	58	2040	570	3.57895
>CCDC88C	NM_001080414	5HSAR010779	BR374813	99	7	9	35	48	5'UTR in Homo sapiens coiled-coil domain containing 88C (CCDC88C) mRNA.	46	27	3	ggaac	gacgcg	cggg	ggg	CCCCGCGCCCGCTGCTCGCTGCGGAGCCGTTTTGTGCCGCGGCGCGGGGGAACGGGGACGCGGGGCGGGGGGCGCGGAGCCGGCGGGCGCAGCCTCAGC	..((((((((.((((.(.(((((...(((((((((((....)))))...))))))...)))))))))).))))))))....(((.......))).....	-55.3	99	7	9	35	48	1690	660	2.56061
>MEIS3	NM_001009813	5HSAR010831	BR374955	447	37	44	188	178	5'UTR in Homo sapiens Meis homeobox 3 (MEIS3) transcript variant 2 mRNA.	137	19	3	gaa	acg	g	ggg	TGCGGTCCCCGGTGTGTCCGTCTCGGGACGGTTCGATTCCCTCCAGAGCCGGGGAAGGGACGGGGGGGGCCCAGAGGAGGGGGCCTCGGGCGCCCCGCCTGCGCCTGCTGCCCCCGCCC	((.(((((((......((((((((....((((((...........)))))).....)))))))))))))))))..((.((((((..(((((((.......)))))))..)))))).)).	-66.4	119	10	16	44	49	2360	1390	1.69784
>MEIS3	NM_020160	5HSAR010831	BR374958	447	37	44	188	178	5'UTR in Homo sapiens Meis homeobox 3 (MEIS3) transcript variant 1 mRNA.	137	19	3	gaa	acg	g	ggg	TGCGGTCCCCGGTGTGTCCGTCTCGGGACGGTTCGATTCCCTCCAGAGCCGGGGAAGGGACGGGGGGGGCCCAGAGGAGGGGGCCTCGGGCGCCCCGCCTGCGCCTGCTGCCCCCGCCC	((.(((((((......((((((((....((((((...........)))))).....)))))))))))))))))..((.((((((..(((((((.......)))))))..)))))).)).	-66.4	119	10	16	44	49	2360	1390	1.69784
>NUP210	NM_024923	5HSAR010839	BR374978	83	8	2	23	50	5'UTR in Homo sapiens nucleoporin 210kDa (NUP210) mRNA.	11	24	3	c	agcgga	caacg	ggg	GCGCGCGCGCGGGCGGGAGCGGAGGGCAACGGGGCGGCGCGGGCGGCCGGGCGCAGGGTCGCGGGAGGTGACGCGCGGCGAGG	((.(((((((..((....))....(....)...)).))))).)).((((.((.....(((((.....))))))).))))....	-38.1	83	8	2	23	50	1270	250	5.08
>NUP210	NM_024923	5HSAR010839	BR374978	83	8	2	23	50	5'UTR in Homo sapiens nucleoporin 210kDa (NUP210) mRNA.	24	28	3	caac	gcggcgc	cggcc	ggg	GCGCGCGCGCGGGCGGGAGCGGAGGGCAACGGGGCGGCGCGGGCGGCCGGGCGCAGGGTCGCGGGAGGTGACGCGCGGCGAGG	((.(((((((..((....))....(....)...)).))))).)).((((.((.....(((((.....))))))).))))....	-38.1	83	8	2	23	50	1270	250	5.08
>NUP210	NM_024923	5HSAR010839	BR374978	83	8	2	23	50	5'UTR in Homo sapiens nucleoporin 210kDa (NUP210) mRNA.	41	25	3	cggcc	cgca	tcgc	ggg	GCGCGCGCGCGGGCGGGAGCGGAGGGCAACGGGGCGGCGCGGGCGGCCGGGCGCAGGGTCGCGGGAGGTGACGCGCGGCGAGG	((.(((((((..((....))....(....)...)).))))).)).((((.((.....(((((.....))))))).))))....	-38.1	83	8	2	23	50	1270	250	5.08
>PIGV	NM_017837	5HSAR010893	BR375127	331	48	55	108	120	5'UTR in Homo sapiens phosphatidylinositol glycan anchor biosynthesis class V (PIGV) mRNA.	10	23	3	gaggtc	ac	cag	ggg	GTCCCCGCCGGGGAGGTCGGGACGGGCAGGGGCTGAGGACCCCGCGCCAGCTTGGGAGCCCTGGAGTTCTGGCGGGAGGGAA	.((((((((((((...(((((...(((.(((((....).))))..))).(((....))))))))..)))))))))).))...	-39.9	82	11	9	23	39	1140	660	1.72727
>RANBP1	NM_002882	5HSAR010958	BR375311	149	24	6	51	68	5'UTR in Homo sapiens RAN binding protein 1 (RANBP1) mRNA.	9	27	3	tcgt	gcgga	aagagc	ggg	CGAGGTTCGGGTCGTGGGGCGGAGGGAAGAGCGGGCGGGCGGGAGGCGCCGGCGCCAGACGCGGAGGGAAGGAGCTACGAGTAGC	((.(((((...((.(...(((...((....((.(((.(.(....).)))).)).))...)))...).))..))))).))......	-28.4	85	15	6	18	46	1160	220	5.27273
>KPNA4	NM_002268	5HSAR010975	BR375360	306	37	36	95	138	5'UTR in Homo sapiens karyopherin alpha 4 (importin alpha 3) (KPNA4) mRNA.	115	27	3	gtta	cgggg	cgggcg	ggg	TTGCCGCCGCCCGGCCCCACAGTTGTCTTTGCCGGAGCTGCAGTCGCGCTGGGGTTAGGGCGGGGGGGCGGGCGGGGAGAGGAGAAGGCCGCGGCGGAGGCAGGTGAGAGGAGGAAGGAAGCGGCGG	...(((((((((..((((.((.((((((((((((..(((.(..((((.(((....))).)))).).))).(((..............))).)))))))))))).))...)).))..))..)))))))	-59.54	127	19	14	30	64	2130	610	3.4918
>CDC16	NM_003903	5HSAR011000	BR375431	198	16	25	55	102	5'UTR in Homo sapiens cell division cycle 16 homolog (S. cerevisiae) (CDC16) transcript variant 1 mRNA.	18	23	3	gcct	tggg	tgc	ggg	GAGCCTGGGCAGTGCACGGGGCCTGGGTGGGGGGTGCGGGTGTGGGTGGGGACCTGCGGCCTTCGAGTCCGCGGCCTTCGAGTCCTGGGG	...((..((....((.(((((((((((((((((.(((((((.(......).))))))).))))))..)))).)))).))).))))..)).	-42.1	90	6	16	22	46	1700	360	4.72222
>CDC16	NM_003903	5HSAR011000	BR375431	198	16	25	55	102	5'UTR in Homo sapiens cell division cycle 16 homolog (S. cerevisiae) (CDC16) transcript variant 1 mRNA.	29	23	3	gggtgc	tgt	tg	ggg	GAGCCTGGGCAGTGCACGGGGCCTGGGTGGGGGGTGCGGGTGTGGGTGGGGACCTGCGGCCTTCGAGTCCGCGGCCTTCGAGTCCTGGGGCGGCGGCGGCG	..(((..(((.(....)...)))..)))(((((.(((((((.(......).))))))).)))))..(.((((.((((..(....)..)))).)))))....	-47.9	101	6	16	26	53	1830	400	4.575
>CDC16	NM_003903	5HSAR011000	BR375431	198	16	25	55	102	5'UTR in Homo sapiens cell division cycle 16 homolog (S. cerevisiae) (CDC16) transcript variant 1 mRNA.	113	21	3	cac	cacg	cg	ggg	TCGAGTCCGCGGCCTTCGAGTCCTGGGGCGGCGGCGGCGGCTGCAGGCACGGGCACGGGCACGGGGCGGGGTGCTTAGGGTGCAGGAGGCGCGCGCCTAGCGGCGGAGTGTGGCGTGAGGC	(((.((((((.((((((..((((((.(((.((....)).))).)))).))..((((((((((........))))))...)))).))))))...((((....))))..))).))).)))...	-54	121	12	15	33	61	1540	410	3.7561
>CDC16	NM_001078645	5HSAR011000	BR375437	198	16	25	55	102	5'UTR in Homo sapiens cell division cycle 16 homolog (S. cerevisiae) (CDC16) transcript variant 2 mRNA.	18	23	3	gcct	tggg	tgc	ggg	GAGCCTGGGCAGTGCACGGGGCCTGGGTGGGGGGTGCGGGTGTGGGTGGGGACCTGCGGCCTTCGAGTCCGCGGCCTTCGAGTCCTGGGG	...((..((....((.(((((((((((((((((.(((((((.(......).))))))).))))))..)))).)))).))).))))..)).	-42.1	90	6	16	22	46	1700	360	4.72222
>CDC16	NM_001078645	5HSAR011000	BR375437	198	16	25	55	102	5'UTR in Homo sapiens cell division cycle 16 homolog (S. cerevisiae) (CDC16) transcript variant 2 mRNA.	29	23	3	gggtgc	tgt	tg	ggg	GAGCCTGGGCAGTGCACGGGGCCTGGGTGGGGGGTGCGGGTGTGGGTGGGGACCTGCGGCCTTCGAGTCCGCGGCCTTCGAGTCCTGGGGCGGCGGCGGCG	..(((..(((.(....)...)))..)))(((((.(((((((.(......).))))))).)))))..(.((((.((((..(....)..)))).)))))....	-47.9	101	6	16	26	53	1830	400	4.575
>CDC16	NM_001078645	5HSAR011000	BR375437	198	16	25	55	102	5'UTR in Homo sapiens cell division cycle 16 homolog (S. cerevisiae) (CDC16) transcript variant 2 mRNA.	113	21	3	cac	cacg	cg	ggg	TCGAGTCCGCGGCCTTCGAGTCCTGGGGCGGCGGCGGCGGCTGCAGGCACGGGCACGGGCACGGGGCGGGGTGCTTAGGGTGCAGGAGGCGCGCGCCTAGCGGCGGAGTGTGGCGTGAGGC	(((.((((((.((((((..((((((.(((.((....)).))).)))).))..((((((((((........))))))...)))).))))))...((((....))))..))).))).)))...	-54	121	12	15	33	61	1540	410	3.7561
>COL15A1	NM_001855	5HSAR011014	BR375471	206	23	30	78	75	5'UTR in Homo sapiens collagen type XV alpha 1 (COL15A1) mRNA.	21	24	3	tgactc	gcgc	cc	ggg	GGAGTCGGGTTTCAGAGCGCGGGTGACTCGGGGCGCGGGCCGGGAGCCGGGATTCTGCCCGCCGCCGCCGCTGCCGAGCGCCGCCTTTGTTCCC	......(((...(((((.((((.((.((((((((((((..(((....((((......)))))))))).)))).))))))))))))))))..)))	-45.7	94	7	15	33	39	920	630	1.46032
>C2orf29	NM_017546	5HSAR011044	BR375549	82	13	6	22	41	5'UTR in Homo sapiens chromosome 2 open reading frame 29 (C2orf29) mRNA.	42	25	3	cccctc	cc	aagag	ggg	AGCGCGCTTTACGGCCGCGGGGACGGAGCGAGCCGGCGCCAGGGCCCCTCGGGCCGGGAAGAGGGGAAGGGGAGCGAGGTTG	(((.(((((..((((((((....)...))).))))...((....((((((..........))))))...)))))))..))).	-32.6	82	13	6	22	41	1180	460	2.56522
>C11orf24	NM_022338	5HSAR011057	BR375582	442	73	73	155	141	5'UTR in Homo sapiens chromosome 11 open reading frame 24 (C11orf24) mRNA.	14	19	3	c	gccc	ca	ggg	ATTTCCGGCGTTTGGGCGGGGCCCGGGCAGGGCGCGCTGCCCGGAGCTGCCTGGGTTGCGCTGCCGGCCACGTCCCCGCGCC	......(((((..(((((.((((..(((((.(((....((((((......))))))))).))))))))).)))))..)))))	-47.8	82	4	13	31	34	840	710	1.1831
>LARP1	NM_033551	5HSAR011075	BR375632	429	48	56	145	180	5'UTR in Homo sapiens La ribonucleoprotein domain family member 1 (LARP1) transcript variant 2 mRNA.	75	31	3	aagccc	ccgcccc	ggcggg	ggg	GCTCGCCGCGCCTCTCCCCCGTCCGTCCATATTGCTGCAGCCCCCGAGCCGGGAAGCCCGGGCCGCCCCGGGGGCGGGGGGGAGGGAGGGACGGGACTAGAAGCCTGCCGGGCTCGGGGTGGGGGCGTCTT	((((.((((.((.....(((((((.(((...((.((.(.(((((((.(((.((....)).))).....))))))).).)).)).))).)))))))......((((.....)))).)).)))))))).....	-73.2	131	13	16	46	56	2510	1450	1.73103
>LARP1	NM_033551	5HSAR011075	BR375632	429	48	56	145	180	5'UTR in Homo sapiens La ribonucleoprotein domain family member 1 (LARP1) transcript variant 2 mRNA.	94	26	3	ggc	gggga	agggac	ggg	CGTCCGTCCATATTGCTGCAGCCCCCGAGCCGGGAAGCCCGGGCCGCCCCGGGGGCGGGGGGGAGGGAGGGACGGGACTAGAAGCCTGCCGGGCTCGGGGTGGGGGCGTCTTGCGAGGAACGGGCG	(((((((((...((((....(((((((..(((...(((((((.((.(((((....))))).)).........((((........))))))))))))))..))))))).....)))))).)))))))	-68.7	126	16	13	37	60	2640	1020	2.58824
>C7orf46	NM_199136	5HSAR011089	BR375672	89	12	12	24	41	5'UTR in Homo sapiens chromosome 7 open reading frame 46 (C7orf46) transcript variant 1 mRNA.	18	23	3	a	aacg	cgggtc	ggg	GGAGGGGGCGCGGTACCGGGAGGGAACGGGGCGGGTCGGGCTTCGAGGTCAGCTGGTCCGCAGGGAAGCCTTTGGCTTCCCCACCGGCA	.......((.((((.(((........))).((((..(((.((........)))))..)))).((((((((...)))))))).)))))).	-39.9	89	12	12	24	41	1340	480	2.79167
>ZFP36L2	NM_006887	5HSAR011172	BR375897	291	26	42	140	83	5'UTR in Homo sapiens zinc finger protein 36 C3H type-like 2 (ZFP36L2) mRNA.	37	26	3	g	gcgggcc	cacccc	ggg	GAGTTCCAGCAGTCCGCGAGCTGCCGTCGGCTCCGCGGGGGGGGCGGGCCGGGCACCCCGGGGCGCGGAGGAGCGCTCCTCGCTTCTCTCCTTCCCCCCTGCCGCACTCCGC	((((..(.((...((((((((((....))))).)))))((((((.((((((((...))))).....(((((((((.....)))))))))))).)))))).)).).))))...	-56.3	112	8	16	47	41	1890	1250	1.512
>C6orf145	NM_183373	5HSAR011188	BR375941	481	51	45	182	203	5'UTR in Homo sapiens chromosome 6 open reading frame 145 (C6orf145) mRNA.	430	25	3	cgggc	cggcg	ctg	ggg	CCCGGCCACGGACAGACCCGGGACGACCCCGGCCGGGGCGCGCCTCCTGCGGGCGGGCGGGCGGCGGGGCTGGGGAGCCCTTGGCGGGGGCATGCGTGCGAC	(((.((((.((.....)).(((.(..((((((((..(.(((.((.((((....)))).))))).)..)))))))).)))).)))).)))(((....)))...	-53.8	102	9	7	37	49	1650	820	2.0122
>RSPO4	NM_001040007	5HSAR011189	BR375944	97	8	8	43	38	5'UTR in Homo sapiens R-spondin family member 4 (RSPO4) transcript variant 2 mRNA.	34	27	3	acgt	gccctt	ccgtc	ggg	CACAGCAGCCCCCGCGCCCGCCGTGCCGCCGCCGGGACGTGGGGCCCTTGGGCCGTCGGGCCGCCTGGGGAGCGCCAGCCCGGATCCGGCTGCCCAG	.........(((((((((((.((......)).)))).)))))))....(((((.(((((((((.((((......))))..))).)))))).))))).	-51.9	97	8	8	43	38	950	1190	0.798319
>PLEKHA3	NM_019091	5HSAR011215	BR376018	398	57	40	135	166	5'UTR in Homo sapiens pleckstrin homology domain containing family A (phosphoinositide binding specific) member 3 (PLEKHA3) mRNA.	296	25	3	ggccc	cgggcc	ag	ggg	GCCACGTCCCTGCGGCGCGCGCAGGCAGAAAGCGGCTTCGTGCCGGCGGAGGGGGCCCGGGCGGGCCGGGAGGGGCTGCCCCAGGCCCTGCGCCTACCCCATCACCGCGGCCGGCGCCGGGCCGG	.......((((.((.((.((((((((........)))).)))))).)).))))(((((((((.(((((((.((((...)))).(((.....)))..........)).))))).)).)))))))..	-70	125	12	9	50	54	1460	1190	1.22689
>APCDD1	NM_153000	5HSAR011220	BR376030	354	53	18	126	157	5'UTR in Homo sapiens adenomatosis polyposis coli down-regulated 1 (APCDD1) mRNA.	74	21	3	gc	acgcg	cc	ggg	TGCGGTGGCGGTGGCGGCCACTGCAGCTCAGAGCGGCGCACGCGGCGGCCGGGGCGGGACGCGGGGCCGGGCGCGGAGAAGTCGGGGCGGGCGGCAGAGAGGCCGGGACGCGGACCGGGCC	(((((((((.......))))))))).(((.(..((((.(.((((.(.((....)).)..))))).))))..)...)))..(((.(((((..((((......))))...)))...)).))).	-57.3	121	14	6	36	65	1720	480	3.58333
>MAK10	NM_024635	5HSAR011227	BR376052	137	19	20	33	65	5'UTR in Homo sapiens MAK10 homolog amino-acid N-acetyltransferase subunit (S. cerevisiae) (MAK10) mRNA.	31	24	3	ct	ctgagag	agg	ggg	GGGCATACGCATGCGTGCACGCTGCCGGTCGGGCTGGGCTGAGAGGGGAGGGGGCGGCGGCGGCCGAGGCGGCGTCGTTATTTCCGTGGTCCGGACAGTGCGTG	..((((..(((.(((....)))))).....(..((((((((...((..(...(((((((.(.((....)).)))))))).)..)).)))))))).).))))...	-42.6	104	11	17	26	50	1330	340	3.91176
>UBP1	NM_014517	5HSAR011234	BR376072	530	46	62	184	238	5'UTR in Homo sapiens upstream binding protein 1 (LBP-1a) (UBP1) transcript variant 1 mRNA.	106	20	3	ggc	tgac	c	ggg	GCGGTGTGGCGCTAGAGCCTGGGCGGGCCGGGGGCAAGGAGTCAAGGCTTGGGGGCGGGTGACGGGCGGGCGGAGGGCTTGCCCCCGTGTGGTCCTCGGAGCGGCCCGAGGTCCAGCCTC	.......(((....(..(((((((.(.((((((((...((((....))))((((((((((..((......))....)))))))))).....))))))))..).)))).)))..).)))..	-58.2	120	12	16	33	59	1790	800	2.2375
>TMEM139	NM_153345	5HSAR011271	BR376181	493	106	107	111	169	5'UTR in Homo sapiens transmembrane protein 139 (TMEM139) mRNA.	34	27	3	tgcga	tcggga	tcat	ggg	GACAGGTGAGCGACGAACTTCTGAGACAGGTGTGGGTGCGAGGGTCGGGAGGGTCATGGGATTGGGACCGAGGTGTGAGGAGGGAATCTGCAATTCCTTGCTACACAGAG	.....(((((((.....(((((.(.((.(((.(.(((.(.(((.((....)).)).).).))).).)))...)).).)))))(((((.....))))).)))).)))....	-30.7	110	25	21	18	46	1030	220	4.68182
>TMEM139	NM_153345	5HSAR011271	BR376181	493	106	107	111	169	5'UTR in Homo sapiens transmembrane protein 139 (TMEM139) mRNA.	47	20	3	a	tcat	att	ggg	GACAGGTGAGCGACGAACTTCTGAGACAGGTGTGGGTGCGAGGGTCGGGAGGGTCATGGGATTGGGACCGAGGTGTGAGGAGGGAATCTGCAATTCCTTGCTACACAGAGCGCTGG	........((((..((.(((((..(((...(((....)))...))).))))).))..((........))...((((.((.(((((((.....))))))).))))))....))))..	-32.4	116	25	22	20	49	1080	240	4.5
>SNX10	NM_013322	5HSAR011285	BR376221	215	18	31	79	87	5'UTR in Homo sapiens sorting nexin 10 (SNX10) mRNA.	33	31	3	gagcgc	gagcgcg	agcgcg	ggg	GCTGAGCGCGGGCGCGGGGCCGCTACGTGCGCGGGGAGCGCGGGGAGCGCGGGGAGCGCGGGGCTGCGCTCGTGTGCGCTCCTGGGCGCTCGCCGCCGCCGCTGCCGCCGCGC	((.....))..(((((((((.((...(((.((((.((((((.(((((((((.((((((((....))))))).).))))))))).).))))).))))))).)).))).))))))	-77.2	113	5	11	41	56	1500	550	2.72727
>MEPCE	NM_019606	5HSAR011290	BR376235	113	24	12	30	47	5'UTR in Homo sapiens methylphosphate capping enzyme (MEPCE) mRNA.	21	24	3	aaa	gggaa	agca	ggg	GCAGAGCTGCGCGCGCACTCGGGAAAGGGGGGAAGGGAGCAGGGTCCAGGCAGGGGGGGTTAGGCCCCCTGATCCCCCTCGTTACCCCGACTGG	(((....))).....((.(((((...(((((((..(((......)))...(((((((.......))))))).)))))))......))))).)).	-41.3	94	16	11	28	39	1870	1060	1.76415
>PATZ1	NM_014323	5HSAR011306	BR376279	661	64	83	250	264	5'UTR in Homo sapiens POZ (BTB) and AT hook containing zinc finger 1 (PATZ1) transcript variant 1 mRNA.	604	19	3	gaa	agg	c	ggg	ACGTGTGGGGAGTGTGGACACGTCTGCTGCGCCCCGCTTCTCGCTGCTGAGGGGAAGGGAGGGGGCGGGCAGGTGCAGCGGCCGGGCTAGTGGGAGGGGGCGGCGGCC	((((((...........))))))(((((.((((((.(((((..((.(...).))..)))))))))))))))).....((.((((..((........))..)))).)).	-43.9	108	12	15	26	55	1850	460	4.02174
>PATZ1	NM_032050	5HSAR011306	BR376284	661	64	83	250	264	5'UTR in Homo sapiens POZ (BTB) and AT hook containing zinc finger 1 (PATZ1) transcript variant 2 mRNA.	389	20	3	aa	gaggc	c	ggg	TGCAGGAGGGGCGCACCTCTTCGCTCGCGCACCCCCCCGGAAGGTAGACCGGGAAGGGGAGGCGGGCGGGCGGAGAGGAGAGAGTGGCGCGCAGTCCAGCGAGGGCGGGGGTTGGCTATG	.((.(((.(.((((.(((((((((((((((.(((((((((........)))))..))))..))..)))))))))))))........)))).)..))).))...(((........)))...	-59.1	120	20	12	31	57	1630	1140	1.42982
>PATZ1	NM_032050	5HSAR011306	BR376284	661	64	83	250	264	5'UTR in Homo sapiens POZ (BTB) and AT hook containing zinc finger 1 (PATZ1) transcript variant 2 mRNA.	604	19	3	gaa	agg	c	ggg	ACGTGTGGGGAGTGTGGACACGTCTGCTGCGCCCCGCTTCTCGCTGCTGAGGGGAAGGGAGGGGGCGGGCAGGTGCAGCGGCCGGGCTAGTGGGAGGGGGCGGCGGCC	((((((...........))))))(((((.((((((.(((((..((.(...).))..)))))))))))))))).....((.((((..((........))..)))).)).	-43.9	108	12	15	26	55	1850	460	4.02174
>PATZ1	NM_032051	5HSAR011306	BR376290	661	64	83	250	264	5'UTR in Homo sapiens POZ (BTB) and AT hook containing zinc finger 1 (PATZ1) transcript variant 4 mRNA.	389	20	3	aa	gaggc	c	ggg	TGCAGGAGGGGCGCACCTCTTCGCTCGCGCACCCCCCCGGAAGGTAGACCGGGAAGGGGAGGCGGGCGGGCGGAGAGGAGAGAGTGGCGCGCAGTCCAGCGAGGGCGGGGGTTGGCTATG	.((.(((.(.((((.(((((((((((((((.(((((((((........)))))..))))..))..)))))))))))))........)))).)..))).))...(((........)))...	-59.1	120	20	12	31	57	1630	1140	1.42982
>PATZ1	NM_032051	5HSAR011306	BR376290	661	64	83	250	264	5'UTR in Homo sapiens POZ (BTB) and AT hook containing zinc finger 1 (PATZ1) transcript variant 4 mRNA.	604	19	3	gaa	agg	c	ggg	ACGTGTGGGGAGTGTGGACACGTCTGCTGCGCCCCGCTTCTCGCTGCTGAGGGGAAGGGAGGGGGCGGGCAGGTGCAGCGGCCGGGCTAGTGGGAGGGGGCGGCGGCC	((((((...........))))))(((((.((((((.(((((..((.(...).))..)))))))))))))))).....((.((((..((........))..)))).)).	-43.9	108	12	15	26	55	1850	460	4.02174
>PATZ1	NM_032052	5HSAR011306	BR376301	661	64	83	250	264	5'UTR in Homo sapiens POZ (BTB) and AT hook containing zinc finger 1 (PATZ1) transcript variant 3 mRNA.	389	20	3	aa	gaggc	c	ggg	TGCAGGAGGGGCGCACCTCTTCGCTCGCGCACCCCCCCGGAAGGTAGACCGGGAAGGGGAGGCGGGCGGGCGGAGAGGAGAGAGTGGCGCGCAGTCCAGCGAGGGCGGGGGTTGGCTATG	.((.(((.(.((((.(((((((((((((((.(((((((((........)))))..))))..))..)))))))))))))........)))).)..))).))...(((........)))...	-59.1	120	20	12	31	57	1630	1140	1.42982
>PATZ1	NM_032052	5HSAR011306	BR376301	661	64	83	250	264	5'UTR in Homo sapiens POZ (BTB) and AT hook containing zinc finger 1 (PATZ1) transcript variant 3 mRNA.	604	19	3	gaa	agg	c	ggg	ACGTGTGGGGAGTGTGGACACGTCTGCTGCGCCCCGCTTCTCGCTGCTGAGGGGAAGGGAGGGGGCGGGCAGGTGCAGCGGCCGGGCTAGTGGGAGGGGGCGGCGGCC	((((((...........))))))(((((.((((((.(((((..((.(...).))..)))))))))))))))).....((.((((..((........))..)))).)).	-43.9	108	12	15	26	55	1850	460	4.02174
>UBE3C	NM_014671	5HSAR011337	BR376367	312	26	35	125	126	5'UTR in Homo sapiens ubiquitin protein ligase E3C (UBE3C) mRNA.	138	17	3	ca	ct	a	ggg	GGCAGGCGAGGCAGGGCCGCCCCTCCAGTATTGCCGCCCCTCCCGCCCCAGGGCAGGGCTGGGAGGGTACAGCCCGGGGGCGGGCTCGGGTCGCCTCCCGGCCGCCGCGTCCTCGCT	(((.(((((((.((((....))))))....)))))..(((((((((((.......)))).)))))))....)))((((((((((((((((......)))))..))).))))))))..	-64.6	117	10	13	48	46	1330	1310	1.01527
>MRPS33	NM_053035	5HSAR011365	BR376445	98	20	16	23	39	5'UTR in Homo sapiens mitochondrial ribosomal protein S33 (MRPS33) nuclear gene encoding mitochondrial protein transcript variant 2 mRNA.	22	23	3	c	ccttcc	acga	ggg	GCGAGCTTGGAGCCGGGTAGAGGGCGGGCCTTCCGGGACGAGGGCGCGTGGGTGAGGAAGGTCAGGTCTAGGAACTCTAACTCCTTGCCACTCA	....(((((....))))).(((.(((.((((((......)))))).))).((..((((..((.((((......)).)).))))))..)).))).	-33.8	94	17	16	23	38	900	330	2.72727
>PPP2R3B	NM_013239	5HSAR011376	BR376474	201	13	17	91	80	5'UTR in Homo sapiens protein phosphatase 2 (formerly 2A) regulatory subunit B'' beta (PPP2R3B) transcript variant 1 mRNA.	150	20	3	gc	gcg	cgc	ggg	CGGGCCGTGCTCGCATCACCGAGGTCGGTCCGGGGCGGACCGAAGCCCCCGGGGCGGGGCGGGGCGCGGGCGTCCGGGGGCGCCGCGGGCCCAGCCCCCGCC	.((((((..((((......))))..))))))(((((........)))))...((((((((.((((.((((((((....)))))).)).)))).).)))))))	-67.3	102	7	6	41	48	1690	1220	1.38525
>PPP2R3B	NM_013239	5HSAR011376	BR376474	201	13	17	91	80	5'UTR in Homo sapiens protein phosphatase 2 (formerly 2A) regulatory subunit B'' beta (PPP2R3B) transcript variant 1 mRNA.	161	28	3	cgc	cgtccgg	cgccgc	ggg	CGCATCACCGAGGTCGGTCCGGGGCGGACCGAAGCCCCCGGGGCGGGGCGGGGCGCGGGCGTCCGGGGGCGCCGCGGGCCCAGCCCCCGCC	.......(((.((((((((((...))))))))...)).)))((((((((.((((.((((((((....)))))).)).)))).).)))))))	-60.4	91	7	4	37	43	1570	1160	1.35345
>NCKAP1	NM_013436	5HSAR011476	BR376754	402	48	35	123	196	5'UTR in Homo sapiens NCK-associated protein 1 (NCKAP1) transcript variant 1 mRNA.	142	26	3	ggt	ggcggaa	cggc	ggg	GTGGAGCAGCCGGGGAAGGCGGCTCGTTGGGGGCTGGGGCGGAGAGCGCCGGGGGTGGGGGCGGAAGGGCGGCGGGCGGAAGGCAGGAGGCTGCCGGGGCGCGGGCTGCTGCGGGAGAAGGGGCTC	.((.(((((((.(.(....(.((((((((....((((.((.....)).)))).........(....)..)))))))).)..(((((....)))))....).).))))))).)).(((......)))	-52.6	126	15	10	26	75	2770	320	8.65625
>NCKAP1	NM_013436	5HSAR011476	BR376754	402	48	35	123	196	5'UTR in Homo sapiens NCK-associated protein 1 (NCKAP1) transcript variant 1 mRNA.	187	28	3	gcgc	ctgctgc	agaag	ggg	GCGCCGGGGGTGGGGGCGGAAGGGCGGCGGGCGGAAGGCAGGAGGCTGCCGGGGCGCGGGCTGCTGCGGGAGAAGGGGCTCCGAGGAGTCCGCCGCGGCTCGCTCTGTCGCCGGCGCGGGATTGGGGC	(((((((.((..(((.(((....(((((((((.....((((.((.((((......)))).)).)))).((((......)))).....)))))))))...))))))..)).)))))))...........	-71.7	128	12	12	34	70	2310	460	5.02174
>NCKAP1	NM_013436	5HSAR011476	BR376754	402	48	35	123	196	5'UTR in Homo sapiens NCK-associated protein 1 (NCKAP1) transcript variant 1 mRNA.	254	25	3	att	gcgcga	ccat	ggg	GGGAGAAGGGGCTCCGAGGAGTCCGCCGCGGCTCGCTCTGTCGCCGGCGCGGGATTGGGGCGCGAGGGCCATGGGCGCGCTCTCCTAAGGCGGAGGTCGCGGGCGGGAGGGGAGGAGGCCCGAGA	.......(((.((((......(((((((((((...(((((((.(((...)))....((((.(((...(((...))).))).))))...)))))))))))).))))))......)))).)))....	-60.2	125	16	13	34	62	1680	530	3.16981
>NCKAP1	NM_205842	5HSAR011476	BR376757	402	48	35	123	196	5'UTR in Homo sapiens NCK-associated protein 1 (NCKAP1) transcript variant 2 mRNA.	142	26	3	ggt	ggcggaa	cggc	ggg	GTGGAGCAGCCGGGGAAGGCGGCTCGTTGGGGGCTGGGGCGGAGAGCGCCGGGGGTGGGGGCGGAAGGGCGGCGGGCGGAAGGCAGGAGGCTGCCGGGGCGCGGGCTGCTGCGGGAGAAGGGGCTC	.((.(((((((.(.(....(.((((((((....((((.((.....)).)))).........(....)..)))))))).)..(((((....)))))....).).))))))).)).(((......)))	-52.6	126	15	10	26	75	2770	320	8.65625
>NCKAP1	NM_205842	5HSAR011476	BR376757	402	48	35	123	196	5'UTR in Homo sapiens NCK-associated protein 1 (NCKAP1) transcript variant 2 mRNA.	187	28	3	gcgc	ctgctgc	agaag	ggg	GCGCCGGGGGTGGGGGCGGAAGGGCGGCGGGCGGAAGGCAGGAGGCTGCCGGGGCGCGGGCTGCTGCGGGAGAAGGGGCTCCGAGGAGTCCGCCGCGGCTCGCTCTGTCGCCGGCGCGGGATTGGGGC	(((((((.((..(((.(((....(((((((((.....((((.((.((((......)))).)).)))).((((......)))).....)))))))))...))))))..)).)))))))...........	-71.7	128	12	12	34	70	2310	460	5.02174
>NCKAP1	NM_205842	5HSAR011476	BR376757	402	48	35	123	196	5'UTR in Homo sapiens NCK-associated protein 1 (NCKAP1) transcript variant 2 mRNA.	254	25	3	att	gcgcga	ccat	ggg	GGGAGAAGGGGCTCCGAGGAGTCCGCCGCGGCTCGCTCTGTCGCCGGCGCGGGATTGGGGCGCGAGGGCCATGGGCGCGCTCTCCTAAGGCGGAGGTCGCGGGCGGGAGGGGAGGAGGCCCGAGA	.......(((.((((......(((((((((((...(((((((.(((...)))....((((.(((...(((...))).))).))))...)))))))))))).))))))......)))).)))....	-60.2	125	16	13	34	62	1680	530	3.16981
>FOXP4	NM_001012426	5HSAR011494	BR376805	458	62	19	154	223	5'UTR in Homo sapiens forkhead box P4 (FOXP4) transcript variant 1 mRNA.	123	20	3	ct	ccgg	cg	ggg	CGCGGCGCAGGCGGCGGCGGCGCGGCGGGGAGGAGCCCGGGCCGGAACCAGGGCTGGGCCGGGGGCGGGGACGCCGGGGTCCGGGAGCCCGGGAGCCGGAGCGAGCTGACGAGCGTCGCG	((((((((...((.((((..(((..((((......))))..((((..((.((((((((((...((((....))))..)))))...))))).))..)))).))).)))).)).))))))))	-73	120	13	4	37	66	1970	630	3.12698
>FOXP4	NM_001012426	5HSAR011494	BR376805	458	62	19	154	223	5'UTR in Homo sapiens forkhead box P4 (FOXP4) transcript variant 1 mRNA.	134	24	3	gc	gacgccg	tcc	ggg	CGGCGGCGGCGCGGCGGGGAGGAGCCCGGGCCGGAACCAGGGCTGGGCCGGGGGCGGGGACGCCGGGGTCCGGGAGCCCGGGAGCCGGAGCGAGCTGACGAGCGTCGCGGAAGGACCGGGAAGG	((.((((..(((..((((......))))..((((..((.((((((((((...((((....))))..)))))...))))).))..)))).))).)))).))....((.(((.....))).))...	-63.5	124	17	4	35	68	2080	630	3.30159
>FOXP4	NM_138457	5HSAR011494	BR376815	458	62	19	154	223	5'UTR in Homo sapiens forkhead box P4 (FOXP4) transcript variant 2 mRNA.	123	20	3	ct	ccgg	cg	ggg	CGCGGCGCAGGCGGCGGCGGCGCGGCGGGGAGGAGCCCGGGCCGGAACCAGGGCTGGGCCGGGGGCGGGGACGCCGGGGTCCGGGAGCCCGGGAGCCGGAGCGAGCTGACGAGCGTCGCG	((((((((...((.((((..(((..((((......))))..((((..((.((((((((((...((((....))))..)))))...))))).))..)))).))).)))).)).))))))))	-73	120	13	4	37	66	1970	630	3.12698
>FOXP4	NM_138457	5HSAR011494	BR376815	458	62	19	154	223	5'UTR in Homo sapiens forkhead box P4 (FOXP4) transcript variant 2 mRNA.	134	24	3	gc	gacgccg	tcc	ggg	CGGCGGCGGCGCGGCGGGGAGGAGCCCGGGCCGGAACCAGGGCTGGGCCGGGGGCGGGGACGCCGGGGTCCGGGAGCCCGGGAGCCGGAGCGAGCTGACGAGCGTCGCGGAAGGACCGGGAAGG	((.((((..(((..((((......))))..((((..((.((((((((((...((((....))))..)))))...))))).))..)))).))).)))).))....((.(((.....))).))...	-63.5	124	17	4	35	68	2080	630	3.30159
>FOXP4	NM_001012427	5HSAR011494	BR376820	458	62	19	154	223	5'UTR in Homo sapiens forkhead box P4 (FOXP4) transcript variant 3 mRNA.	123	20	3	ct	ccgg	cg	ggg	CGCGGCGCAGGCGGCGGCGGCGCGGCGGGGAGGAGCCCGGGCCGGAACCAGGGCTGGGCCGGGGGCGGGGACGCCGGGGTCCGGGAGCCCGGGAGCCGGAGCGAGCTGACGAGCGTCGCG	((((((((...((.((((..(((..((((......))))..((((..((.((((((((((...((((....))))..)))))...))))).))..)))).))).)))).)).))))))))	-73	120	13	4	37	66	1970	630	3.12698
>FOXP4	NM_001012427	5HSAR011494	BR376820	458	62	19	154	223	5'UTR in Homo sapiens forkhead box P4 (FOXP4) transcript variant 3 mRNA.	134	24	3	gc	gacgccg	tcc	ggg	CGGCGGCGGCGCGGCGGGGAGGAGCCCGGGCCGGAACCAGGGCTGGGCCGGGGGCGGGGACGCCGGGGTCCGGGAGCCCGGGAGCCGGAGCGAGCTGACGAGCGTCGCGGAAGGACCGGGAAGG	((.((((..(((..((((......))))..((((..((.((((((((((...((((....))))..)))))...))))).))..)))).))).)))).))....((.(((.....))).))...	-63.5	124	17	4	35	68	2080	630	3.30159
>C22orf25	NM_152906	5HSAR011540	BR376935	178	17	25	60	76	5'UTR in Homo sapiens chromosome 22 open reading frame 25 (C22orf25) mRNA.	80	25	3	ctc	ggctcc	ctct	ggg	GAGTGCGCGGCTCCGGGGCTGGCCGACTCCGCTAGTGGCCCGGCCGGCCTGGGCTCGGGGGCTCCGGGCTCTGGGCTCTGGGTGCGCGGACCGGGCCAGGCTGCTTGAAGACCTCGCGACCTGTG	.....(((((.(((((((((...(((..(.(((..((((((((((((((..(((((((((.(....).)))))))).)..)))...))).))))))))))).).))).)).))))).)).)))))	-62.7	125	9	20	42	54	1490	690	2.15942
>C14orf39	NM_174978	5HSAR011546	BR376949	110	17	26	21	46	5'UTR in Homo sapiens chromosome 14 open reading frame 39 (C14orf39) mRNA.	51	26	3	acccca	aggga	tgt	ggg	CCGGGGACCGTTTGTAGTTAGGATCCGCTGTGGCGTCCTGAGTGGAGTTTGGGACCCCAGGGAGGGAGGGTGTGGGCGTTCGGGTCCAGAGGAGCTGTTTAGTATCCAAG	..((((.(((.((.((.((((((..(((....))))))))).)).))..)))..))))..(((.(((.(((.(((((......))))).....))).)))....)))...	-37.1	110	17	26	21	46	1120	490	2.28571
>C14orf39	NM_174978	5HSAR011546	BR376949	110	17	26	21	46	5'UTR in Homo sapiens chromosome 14 open reading frame 39 (C14orf39) mRNA.	64	21	3	a	tgt	cgttc	ggg	GTAGTTAGGATCCGCTGTGGCGTCCTGAGTGGAGTTTGGGACCCCAGGGAGGGAGGGTGTGGGCGTTCGGGTCCAGAGGAGCTGTTTAGTATCCAAG	.......((((((.((.(((.((((..((.....))..)))).))).)).....(..((....))..)))))))...((((((....))).)))...	-31.1	97	16	23	17	41	910	410	2.21951
>NUDT22	NM_032344	5HSAR011560	BR377045	180	26	25	55	74	5'UTR in Homo sapiens nudix (nucleoside diphosphate linked moiety X)-type motif 22 (NUDT22) transcript variant 1 mRNA.	111	27	3	ttt	ggacat	catttg	ggg	CGGGCCCTGGAAAGGGGTCCCCGCGCGCCCCGGGTCGGAGGCAGACCCCTGGGTTTGGGGGACATGGGCATTTGGGGCGCCTGAACCCAAGACCTCTGGATGAGCTGCCCCGTTCAGACC	.((((((..((.....((((((.((.((((.(((((.......)))))..)))).)))))))).......))..)))).)).............((((((((........))))))))..	-52.1	120	18	18	39	45	1430	1230	1.1626
>ZSWIM4	NM_023072	5HSAR011567	BR377063	189	26	10	63	90	5'UTR in Homo sapiens zinc finger SWIM-type containing 4 (ZSWIM4) mRNA.	39	28	3	ggt	tgcggta	gtcccg	ggg	TAAAGGGGCCGCATCACCCTGCCGGCCCGGCGCGGGTCGGGGGTGGGTGCGGTAGGGGTCCCGGGGCGGCCGAGCGCAGAGGACGGACGGGAAGGAGGGCAGGGGGCGCGGGAGCC	.......((((((((((((..((((((((...)))))))))))).))))))))..((.(((((.(.(..((..((.(......(.....)......).)).)).).).))))).))	-53.6	116	16	8	31	61	2180	600	3.63333
>ZSWIM4	NM_023072	5HSAR011567	BR377063	189	26	10	63	90	5'UTR in Homo sapiens zinc finger SWIM-type containing 4 (ZSWIM4) mRNA.	89	24	3	aagga	cagg	cgc	ggg	GGGGGTGGGTGCGGTAGGGGTCCCGGGGCGGCCGAGCGCAGAGGACGGACGGGAAGGAGGGCAGGGGGCGCGGGAGCCGGCGAAGCGGAGCGGGCATCGGACCGAGCCCCCCAAAGAGGCCCCG	.(((((..((.(........(((((...((.((.........)).))..)))))....).)).((((((.((((((((.((........)).))).))...))).)))))).......))))).	-52.2	124	21	5	33	65	2100	1060	1.98113
>REPS1	NM_001128617	5HSAR011568	BR377066	579	73	64	204	238	5'UTR in Homo sapiens RALBP1 associated Eps domain containing 1 (REPS1) transcript variant 2 mRNA.	23	24	3	cgcgtc	gcc	ccg	ggg	CCGCCGCTGTCACTGTTGGTGCGGGCGCGTCGGGGCCGGGCCGGGGCACTGTAAATGGCGGCGGAGGGAGGCGGAGCGGCGGCCACGCTCAGCCCA	((.(((((((((....((((((.(((.((.......)).)))...))))))....))))))))).))..(((.(((((.......))))).)))..	-47.2	96	11	11	30	44	1130	470	2.40426
>CNTROB	NM_001037144	5HSAR011572	BR377077	919	173	214	214	318	5'UTR in Homo sapiens centrobin centrosomal BRCA2 interacting protein (CNTROB) transcript variant 2 mRNA.	389	26	3	tagaac	tgaa	atgg	ggg	GGCTTTCTTGCCAGGAGGGGTCGAAGGGAAAGTACAAGGGAGCTGACCCTGGGTAGAACGGGTGAAGGGATGGGGGAGCGTGAGGTTCCGCCCTCTCTTGAGACTGGAACCAATTGAGGGACTAGT	((((..((((((....))..((....))......))))..))))...((((.......))))..((((((.((((((((.....))))).)))))))))...(((((..((......))..)))))	-43.5	126	29	24	23	50	1460	430	3.39535
>MYO1G	NM_033054	5HSAR011621	BR377214	108	14	19	37	38	5'UTR in Homo sapiens myosin IG (MYO1G) mRNA.	1	23	3	gca	cgg	cggtg	ggg	GGGGCAGGGCGGGGGCGGTGGGGCCTCCCCTAGCCTTCCCTCCCCCTCTCCTTCACTGTCCTTCCAGCAGGCA	((((.((((.(((((.(((((((...))))..)))..))))).))))))))....((((.......))))...	-32.4	73	6	14	30	23	960	930	1.03226
>FBXW4	NM_022039	5HSAR011664	BR377330	346	87	16	63	180	5'UTR in Homo sapiens F-box and WD repeat domain containing 4 (FBXW4) mRNA.	89	28	3	ccgg	ctgacgc	agcga	ggg	GAAGCGGGGCGGAAGGGAAGCCCGGGCCGCAGACGGCGAAGGAGGCAGCCGGGCCGGGGGCTGACGCGGGAGCGAGGGCATGCCCAAGGGAGGAAGCAGAGGGAGGCAGAAGCGTGGAGGAAGGGGCG	...((...((((..(((...)))...))))...(.(((......((..((...((..((((((.(((....)))....)).))))..))..(....)....))..)).....))).)........)).	-41.9	128	30	3	27	68	1950	470	4.14894
>FBXW4	NM_022039	5HSAR011664	BR377330	346	87	16	63	180	5'UTR in Homo sapiens F-box and WD repeat domain containing 4 (FBXW4) mRNA.	181	28	3	agtcga	gagcgca	gcc	ggg	GAAGCAGAGGGAGGCAGAAGCGTGGAGGAAGGGGCGAGAGGCATCGTCAAGGGAGTCGAGGGGAGCGCAGGGGCCGGGAAGGAGGCACAAGGAAGAGAGTATGGGAAGAAGGAGGAATGGAGGGTCAG	............(((....((((...((....(((((......))))).......)).......))))....(((........))).....................................)))..	-18.6	128	40	8	15	65	1680	170	9.88235
>LGI4	NM_139284	5HSAR011678	BR377368	594	200	62	139	193	5'UTR in Homo sapiens leucine-rich repeat LGI family member 4 (LGI4) mRNA.	162	16	3	g	tg	g	ggg	GGAGAAGGGAGGTGGGAGGAGGCAAAGAAACTACAGGCAGGGAGCTGGAAGGGGGGGTGGGGGGGGCAGGAGACAAGAAATCAAGACACCAGGCAGCAGGACACACACACACTCAC	.(((...(...(((....(..((.......((.....(((....))).....)).((((.((......(....)......))....))))..))..)....)))...)...)))..	-21.4	116	40	6	21	49	2770	230	12.0435
>LGI4	NM_139284	5HSAR011678	BR377368	594	200	62	139	193	5'UTR in Homo sapiens leucine-rich repeat LGI family member 4 (LGI4) mRNA.	551	21	3	t	cc	agaagc	ggg	GATGGAGGGCGGCCTGGTGGAGGAGGAGACGTAGTGGCCTGGGCTGAGCTGGGTGGGCCGGGAGAAGCGGGTGCCTCAGAGTGGGGGTGGGGGC	.........(((((((((.(....(....)....).))).))))))..(((((.(.(((.(......).))).))))))...............	-29.2	94	13	13	15	53	1690	230	7.34783
>SLC39A13	NM_001128225	5HSAR011730	BR377514	171	11	14	64	82	5'UTR in Homo sapiens solute carrier family 39 (zinc transporter) member 13 (SLC39A13) transcript variant 1 mRNA.	54	23	3	cc	ggcc	cggcc	ggg	GGGTTCCGGACAGGCCCCTTGTGACGTGGCCGCGCGCCGGGGGCGGCCCCGGGCCGGGGGCCGGGCGGCCGGGCGGCCGGGCGGGGCAGAGCCTGGGCGGGGCGCGGCACCGCAGCTGGATGG	(((..((.....)).)))..((..((..(((((((.(((.((((.(((((((((((..((((....))))...)))))...))))))...))))...))).)))))))..))..)).......	-70.2	123	8	9	41	65	2170	910	2.38462
>SLC39A13	NM_001128225	5HSAR011730	BR377514	171	11	14	64	82	5'UTR in Homo sapiens solute carrier family 39 (zinc transporter) member 13 (SLC39A13) transcript variant 1 mRNA.	66	24	3	cggcc	cggcc	cg	ggg	GGCCCCTTGTGACGTGGCCGCGCGCCGGGGGCGGCCCCGGGCCGGGGGCCGGGCGGCCGGGCGGCCGGGCGGGGCAGAGCCTGGGCGGGGCGCGGCACCGCAGCTGGATGGCTGGGGCCGCCCG	(((((((.((..((.((((((.(.....).)))))).)).)).)))))))((((((((..(((.((.(.(.((((...)))).).).)).))).......(((((....))))).)))))))).	-81.9	124	6	8	44	66	2250	1010	2.22772
>SLC39A13	NM_152264	5HSAR011732	BR377520	192	12	25	67	88	5'UTR in Homo sapiens solute carrier family 39 (zinc transporter) member 13 (SLC39A13) transcript variant 2 mRNA.	54	23	3	cc	ggcc	cggcc	ggg	GGGTTCCGGACAGGCCCCTTGTGACGTGGCCGCGCGCCGGGGGCGGCCCCGGGCCGGGGGCCGGGCGGCCGGGCGGCCGGGCGGGGCAGAGCCTGGGCGGGGCGCGGCACCGCAGCTGGATGG	(((..((.....)).)))..((..((..(((((((.(((.((((.(((((((((((..((((....))))...)))))...))))))...))))...))).)))))))..))..)).......	-70.2	123	8	9	41	65	2170	910	2.38462
>SLC39A13	NM_152264	5HSAR011732	BR377520	192	12	25	67	88	5'UTR in Homo sapiens solute carrier family 39 (zinc transporter) member 13 (SLC39A13) transcript variant 2 mRNA.	66	24	3	cggcc	cggcc	cg	ggg	GGCCCCTTGTGACGTGGCCGCGCGCCGGGGGCGGCCCCGGGCCGGGGGCCGGGCGGCCGGGCGGCCGGGCGGGGCAGAGCCTGGGCGGGGCGCGGCACCGCAGCTGGATGGCTGGGGCCGCCCG	(((((((.((..((.((((((.(.....).)))))).)).)).)))))))((((((((..(((.((.(.(.((((...)))).).).)).))).......(((((....))))).)))))))).	-81.9	124	6	8	44	66	2250	1010	2.22772
>MBOAT1	NM_001080480	5HSAR011760	BR377594	205	33	28	72	72	5'UTR in Homo sapiens membrane bound O-acyltransferase domain containing 1 (MBOAT1) mRNA.	159	24	3	tgttgc	ct	acag	ggg	CTCTCGGGGCAACCACCCAAGAGCACCCGGGCGGGAGGACGCCGAGCAGGGGGTGTTGCGGGCTGGGACAGGGGCAGCCACCTCCCGAAGATGCAGG	.((((((((((((.((((....((.(...((((......))))).))...))))))))).(((((.........)))))....)))).)))......	-37.1	97	19	8	30	40	1340	590	2.27119
>TMEM119	NM_181724	5HSAR011828	BR377793	163	29	17	58	59	5'UTR in Homo sapiens transmembrane protein 119 (TMEM119) mRNA.	4	22	3	agga	ac	agga	ggg	GACGGGAGGAGGGACGGGAGGAGGGAGGGCGGGCAGGCGCCAGCCCAGAGCAGCCCCGGGCACCAGCACGGACTC	..((.(..(..(..((((..(.....((((.(((....))).))))....)...))))..)..)..).)).....	-24.6	75	16	1	22	36	930	490	1.89796
>RELL2	NM_173828	5HSAR011832	BR377805	1276	218	184	437	437	5'UTR in Homo sapiens RELT-like 2 (RELL2) transcript variant 1 mRNA.	1022	26	3	gcgtc	gaagc	acca	ggg	GTGTCCTTGGGAGGGACAGAAGCGCGAACAAGCTGGAAAGGGGAACGCTCGGGGCGTCGGGGAAGCGGGACCAGGGTCGTGGTAGAGAGCTTGCGTTGCCGCTGACCTCTTGCCGAAAGGCGAAAC	.((((((.....))))))..(((........)))..........((((.....)))).(((..((((((((((((.((........)).)))).))).)))))..))).(((((....)))))...	-46.4	126	28	18	28	52	1340	380	3.52632
>PLEKHB1	NM_001130034	5HSAR011838	BR377820	229	45	32	68	84	5'UTR in Homo sapiens pleckstrin homology domain containing family B (evectins) member 1 (PLEKHB1) transcript variant 2 mRNA.	32	24	3	c	gcccgg	cagct	ggg	ACTCCCCCTCCCTGGGGTGGGCAGGTCCGGAGGGCGGGGCCCGGGGGCAGCTGGGCTCTCAGGCGCTGCGGGAGGAGAGAAATGCCCCAGGCTCTCCGGGGCACA	.(((((((.....)))).)))..(.(((((((((((((((..((((((......))))))...(.((.(....).)).)....)))))..)))))))))).)...	-53.1	105	14	12	34	45	1610	980	1.64286
>ZNF846	NM_001077624	5HSAR011854	BR377861	531	86	119	168	158	5'UTR in Homo sapiens zinc finger protein 846 (ZNF846) mRNA.	72	25	3	c	gcagga	cctagc	ggg	CTTCCTAGCTGGGTTTTCACCTCAGCCAGCGCTCATGCTCAACCTAGGCAGGGCGGGGCAGGAGGGCCTAGCGGGAGGCGGAGCGAGGGTCGGAGGGTGACGCTCCGGACTTCTGCTAGGTCTGA	..((((.(((((((....))).))))...(((((.((((.......)))))))))....))))((((((((((((((.(((((((..(.(.....).)..)))))))..))))))))))))))..	-59.5	125	20	23	34	48	1200	460	2.6087
>C20orf166	NM_178463	5HSAR011887	BR377951	779	93	161	301	224	5'UTR in Homo sapiens chromosome 20 open reading frame 166 (C20orf166) mRNA.	350	21	3	ct	ggaa	cag	ggg	CTCTCTCTCTCTCAAGATCTCCCTCCTGCTAAGTCTGCGCTGCTGCAGGAGGGCTGGGGGAAGGGCAGGGGTGTGGAGAGGGGGTGCCTGGTGTCTTCTTTCTCTCTCTGCCCCCACCAAG	.......(((((((.(....(((((((((..(((....)))...))))))))))))))))).(((((((((.(.((((((((((..(...)..))))))))))))))))))))........	-54.7	121	15	31	36	39	1350	790	1.70886
>GDF7	NM_182828	5HSAR011906	BR378009	576	64	81	177	254	5'UTR in Homo sapiens growth differentiation factor 7 (GDF7) mRNA.	122	26	3	aacca	cagggag	gc	ggg	GAGGGCGAGCCCTTCCGCGGCCCCAACTCTGCCGCCCCGTTCCCGGCATTGGGAACCAGGGCAGGGAGGGGGCGGGTGTTTCTCTGCGGGGGAGTGGGGAGGAAGCTGGGCGGGTGCGCGCGGTGC	..(.(((.((((.(((((..(((((.((((.(((((((((((((.((.((((...)))).)).....))))))))).........)))).))))))))).....)).))).)))).))).).....	-64.8	126	14	18	36	58	1910	880	2.17045
>GDF7	NM_182828	5HSAR011906	BR378009	576	64	81	177	254	5'UTR in Homo sapiens growth differentiation factor 7 (GDF7) mRNA.	424	25	3	cgtt	cgggggt	gt	ggg	GTGGGGGGCGCATAGCGGCCGCCGGAGCTTTCAGCAGGGGGCGCTGCTCCGGGCGTTGGGCGGGGGTGGGGTGGGCCAGGAGGGGGGGCCGCGGGCTGGCCGCGCACACTTCCCCCATTATTAAA	((((((((......(((((((((...(((..(....)..))).(..((((.(.(....).).))))..).((((.((........)).)))).))).)))))).......)))))))).......	-61.72	125	14	18	34	59	2920	760	3.84211
>GDF7	NM_182828	5HSAR011906	BR378009	576	64	81	177	254	5'UTR in Homo sapiens growth differentiation factor 7 (GDF7) mRNA.	435	23	3	ggt	gt	ccagga	ggg	ATAGCGGCCGCCGGAGCTTTCAGCAGGGGGCGCTGCTCCGGGCGTTGGGCGGGGGTGGGGTGGGCCAGGAGGGGGGGCCGCGGGCTGGCCGCGCACACTTCCCCCATTATTAAACACTATGTT	((((.(..(((((((((.....((.....))...))))).)))).((((.(((((((..(((((((((..(.((...)).)...)))))).))).)))))))))))........).))))...	-55.1	123	16	21	34	52	2410	760	3.17105
>DNAJC4	NM_005528	5HSAR011935	BR378088	462	66	81	156	159	5'UTR in Homo sapiens DnaJ (Hsp40) homolog subfamily C member 4 (DNAJC4) mRNA.	184	22	3	t	aacg	tcttg	ggg	GGGGGCGGGGCCTGGTTGTGGCCCCTCCTTCTCCCGTCCCCAAGTTCCCTGGGTGGGAACGGGGTCTTGGGGTCCCTGGCTGGGTGGCCAGACCCCGAAGCCAGCGCTGGGAAGGGCTGCGG	(((((.((((((.......)))))).))))).(((.((((...((((((.....))))))..((..((((((((..(((((....)))))))))))))..))......)))).)))......	-68.9	122	11	22	38	51	1740	1150	1.51304
>ZDHHC23	NM_173570	5HSAR011956	BR378145	299	36	33	100	130	5'UTR in Homo sapiens zinc finger DHHC-type containing 23 (ZDHHC23) mRNA.	41	23	3	c	cggag	cggtt	ggg	GGGGCACCCGGAAGCGCGCGTGGACCTGGCGCACCGAGCCGGGCGGGCGGAGGGGCGGTTGGGACGGCGCGGGGAGGCGGGCGCGCCGCCCGGGCCGCGGCGGGCTGTGGTCA	((.((.((((....(.(((((.(.((..((((.((..(((.....)))...)).)).))..)).).))))).)....)))).)).)).....((((((((....)))))))).	-59.8	113	10	7	35	61	1690	590	2.86441
>ZDHHC23	NM_173570	5HSAR011956	BR378145	299	36	33	100	130	5'UTR in Homo sapiens zinc finger DHHC-type containing 23 (ZDHHC23) mRNA.	52	30	3	gcggtt	acggcgc	gaggc	ggg	GGGCACCCGGAAGCGCGCGTGGACCTGGCGCACCGAGCCGGGCGGGCGGAGGGGCGGTTGGGACGGCGCGGGGAGGCGGGCGCGCCGCCCGGGCCGCGGCGGGCTGTGGTCACAGGTGGGCGGCTGCGGC	((....)).....(.(((((.(.((..((((.((..(((.....)))...)).)).))..)).).))))).)...((((.(((.(((((.(((((((((....)))))))).).)))))))).))))...	-70.3	130	11	9	40	70	1820	640	2.84375
>FLJ10404	NM_019057	5HSAR011962	BR378161	1589	275	257	503	554	5'UTR in Homo sapiens hypothetical protein FLJ10404 (FLJ10404) transcript variant 1 mRNA.	344	21	3	agc	agtg	cg	ggg	GAGCGAGCGGGGAGACTTCGGCGGCTCGGGCGCTTTCACCTTCCCCGAGCGGGAGCGGGAGTGGGGCGGGGTTGGGGATGGGCCATCCTGCCGCGGCTGGGGTAGCAGCCTTCCCCCGGGT	.......(((((..(((((.((.(((((((.............)))))))....)).)))))..((((((((.((.......))))))))))..(((((......)))))...)))))...	-54.92	121	12	19	35	55	1760	910	1.93407
>FLJ10404	NM_019057	5HSAR011962	BR378161	1589	275	257	503	554	5'UTR in Homo sapiens hypothetical protein FLJ10404 (FLJ10404) transcript variant 1 mRNA.	356	20	3	gc	gttg	at	ggg	AGACTTCGGCGGCTCGGGCGCTTTCACCTTCCCCGAGCGGGAGCGGGAGTGGGGCGGGGTTGGGGATGGGCCATCCTGCCGCGGCTGGGGTAGCAGCCTTCCCCCGGGTCCGGCGCCGAA	.....((((((.(.(((((.(.....(((.(((((.((....)).....))))).)))...(((((.((((....(((((.(....).)))))..))))))))).).)))))))))))).	-59.7	120	12	19	38	51	1580	980	1.61224
>FLJ10404	NM_019057	5HSAR011962	BR378161	1589	275	257	503	554	5'UTR in Homo sapiens hypothetical protein FLJ10404 (FLJ10404) transcript variant 1 mRNA.	562	21	3	act	act	act	ggg	TGCTCCCCTCTCCCCGCCGCCTCCGGGCGTTCCGGCCGTACACCCACACTGGGACTGGGACTGGGACTGGGCTGTGATCCCGAGGCCGCAGCTCCGCTCTCGGCCCGCCACCTCCCCCGGG	............((((.((((....))))....(((......(((.....)))...(((.((((((.(((((((((..(....)..)))))).))).))))))))))))........))))	-47.3	121	11	19	55	36	840	1560	0.538462
>FAM108A1	NM_031213	5HSAR011971	BR378188	406	36	51	134	185	5'UTR in Homo sapiens family with sequence similarity 108 member A1 (FAM108A1) transcript variant 1 mRNA.	143	24	3	gccc	ggcgc	ccg	ggg	GGACCGACGGACGCACGGGCGGGCGGCCGGGAGCCATGGAGCGCGGCCCTGGGGCCCGGGGGCGCGGGCCGGGGTGGGCTTCCCACGGCACGACATGGAGACCTGTGGTTGCGAGGCTCCCTGG	((.(((.....(((....)))..)))))(((((((..((..((((.((((((...)))))).))))..))...(((((...))))).((((.(((.(....).))).).)))..)))))))...	-64.3	124	14	12	39	59	1760	770	2.28571
>DNAJA4	NM_018602	5HSAR011997	BR378260	169	24	17	73	55	5'UTR in Homo sapiens DnaJ (Hsp40) homolog subfamily A member 4 (DNAJA4) transcript variant 1 mRNA.	88	29	3	caagg	cggcctc	gcggc	ggg	CCCTCCAGGCCGCCTACTCTCCAGCCAGCCGGCTCCACGGACCCACGGAAGGGCAAGGGGGCGGCCTCGGGGCGGCGGGACAGTTGTCGGAGGGCGCCCTCCAGGCCCAAGCCGCCTTCTCCGGCCCCC	......((((((((..((((...(((..(((..((....))....)))...))).)))))))))))).(((((.(.((((........(((((....))))).(((....)))....))))).))))).	-61	129	17	13	55	44	1290	1370	0.941606
>DNAJA4	NM_001130182	5HSAR011999	BR378265	117	12	7	44	54	5'UTR in Homo sapiens DnaJ (Hsp40) homolog subfamily A member 4 (DNAJA4) transcript variant 2 mRNA.	20	25	3	cggc	ggcgc	ccag	ggg	GTGACCGTGACGCGCGAGCGGGCGGCGGGGGCGCGGGCCAGGGGCGCGGGCCAGGGTGCCGGCAGGGGCGTCCGGGGCGCTCTGACCGGCCTCG	.((.((((..(((....))).))))))..(((.((.(((...))).)).))).(((.(((((..(((((((.....)))))))..)))))))).	-54.7	94	7	7	30	50	1620	440	3.68182
>DNAJA4	NM_001130182	5HSAR011999	BR378265	117	12	7	44	54	5'UTR in Homo sapiens DnaJ (Hsp40) homolog subfamily A member 4 (DNAJA4) transcript variant 2 mRNA.	35	22	3	cca	gcgc	cca	ggg	GTGACCGTGACGCGCGAGCGGGCGGCGGGGGCGCGGGCCAGGGGCGCGGGCCAGGGTGCCGGCAGGGGCGTCCGGGGCGCTCTGACCGGCCTCGCCCGCCCCCCCC	....((((..(((....))).)))).(((((.((((((..(((((.(((..(((((((((....((.....))..))))))))).)))))))))))))))))))..	-69.2	106	7	7	41	51	1630	1740	0.936782
>SSFA2	NM_006751	5HSAR012110	BR378580	322	19	49	149	105	5'UTR in Homo sapiens sperm specific antigen 2 (SSFA2) transcript variant 2 mRNA.	25	27	3	ggt	gagcag	ccgggc	ggg	GGCCTGCTCCGGGCGCGTCAGGCAGGGGGTGGGGAGCAGGGGCCGGGCGGGCGCTCGGCTCCCAGCCGCGCTCCCTCGGGCCACTAGCGCTCCCGCGCGCG	.....((.(((((.((((..(((((((((((.((....((((((((((....))))))))))...)).))))))))...)))....)))).)))).).)).	-60.2	101	7	10	39	45	1410	700	2.01429
>SSFA2	NM_001130445	5HSAR012110	BR378582	322	19	49	149	105	5'UTR in Homo sapiens sperm specific antigen 2 (SSFA2) transcript variant 1 mRNA.	25	27	3	ggt	gagcag	ccgggc	ggg	GGCCTGCTCCGGGCGCGTCAGGCAGGGGGTGGGGAGCAGGGGCCGGGCGGGCGCTCGGCTCCCAGCCGCGCTCCCTCGGGCCACTAGCGCTCCCGCGCGCG	.....((.(((((.((((..(((((((((((.((....((((((((((....))))))))))...)).))))))))...)))....)))).)))).).)).	-60.2	101	7	10	39	45	1410	700	2.01429
>C11orf84	NM_138471	5HSAR012118	BR378603	236	20	20	92	104	5'UTR in Homo sapiens chromosome 11 open reading frame 84 (C11orf84) mRNA.	95	21	3	c	cggcg	agg	ggg	GTCTCGGGGAGGCCCGGACGCGCCGGTCGCAGGCCCGGCCGGCGAGCGGCGGGCGGGCGGCGGGGAGGGGGCTGCGCGGGGCGGGCGGCGGGCCCGGCGCTATTCCGGCCAGGAGGCGGGA	....(((((.(((((((.(.(((((.((((..(((((.(((.(....).))).))))).(((.((......)).)))...)))).))))).).)))).))).)))))(((....)))....	-69.5	121	9	7	38	67	2060	670	3.07463
>C11orf84	NM_138471	5HSAR012118	BR378603	236	20	20	92	104	5'UTR in Homo sapiens chromosome 11 open reading frame 84 (C11orf84) mRNA.	106	24	3	gag	gctgcgc	gc	ggg	GCCCGGACGCGCCGGTCGCAGGCCCGGCCGGCGAGCGGCGGGCGGGCGGCGGGGAGGGGGCTGCGCGGGGCGGGCGGCGGGCCCGGCGCTATTCCGGCCAGGAGGCGGGAGGCGGTTGCCGGCT	(((((..(((.(((.((....(((((.(((.(....).))).))))).(((.((......)).))).)).)))))).)))))((((((((.((((.(((....))).))))..)).))))))..	-72.3	124	8	8	40	68	1950	710	2.74648
>FAM181B	NM_175885	5HSAR012157	BR378719	135	16	8	44	67	5'UTR in Homo sapiens family with sequence similarity 181 member B (FAM181B) mRNA.	53	21	3	gc	agct	tct	ggg	CGCAGCGAGCCAGGCCCGGAACTAGTAGGCTGCGCCGCGCGCGCCGCGCCGGGGCGGGAGCTGGGTCTGGGCGGCGGGCAGGAGCTGGCGGGGGCGCACGGGCAGCGCTGCGGACAGCCCG	....((..(((..(((((((.(((((...((((.(((.((((...))))))).))))..))))).))))))))))..)).((.((((.(.(.(((((.......))))).).).)))))).	-67	121	14	8	40	59	1540	620	2.48387
>STBD1	NM_003943	5HSAR012214	BR378873	246	37	36	69	104	5'UTR in Homo sapiens starch binding domain 1 (STBD1) mRNA.	64	21	3	gc	gagcg	cg	ggg	CAGAAGAGCGCTGGAGTCTTCCCCGGGAGGGAGCCCGGGGCTGCAGCCCAGGGGCGGGGAGCGGGGCGGGGCTGGGAAAGTTGAGTACTGGTCGCTCAGGGCCGGGCTCCGCCGGAGTGCC	.......(((((...(.(((((((....))..((((.((((....))))..)))).))))))..(((((((((.((....((((((.......))))))..)).)))))))))..))))).	-60.4	121	17	14	33	57	1780	710	2.50704
>FJX1	NM_014344	5HSAR012218	BR378883	450	71	40	155	184	5'UTR in Homo sapiens four jointed box 1 (Drosophila) (FJX1) mRNA.	124	25	3	ggc	ggagcgg	gcg	ggg	TCTCCCTCTCGGAAGGAGCCATCGCCGCTTTAAGTGGAAGAGGAGAGGAAGGGGGCGGGGGAGCGGGGGGCGGGGAGCGGAGGCGGAGGAGGGGGAGGGGGATCCCCCTGGCTCCCACGTGGTCC	.((((((.((....))..((.((.((.((((.....)))).)).)))).))))))..(((..(((((((((.....((....)).....(((((((......))))))).)))))).)))..)))	-51.5	125	21	14	29	61	2630	790	3.32911
>LGI2	NM_018176	5HSAR012231	BR378919	99	8	5	32	54	5'UTR in Homo sapiens leucine-rich repeat LGI family member 2 (LGI2) mRNA.	64	29	3	ggtcg	cccgggc	gagcg	ggg	CGGCGCCCGCGTCTGCAGCGGCGCCGGGTCCGAGCGCGCGGCGCGGCGGTGGGGGTCGGGGCCCGGGCGGGGAGCGGGGACCGGGC	((((.(((((.(((((.((.((((((.((......)).)))))).)).....((((....))))..)))))..)))))).)))...	-49.6	86	4	5	29	48	1570	490	3.20408
>LGI2	NM_018176	5HSAR012231	BR378919	99	8	5	32	54	5'UTR in Homo sapiens leucine-rich repeat LGI family member 2 (LGI2) mRNA.	78	21	3	c	gagcg	acc	ggg	GCAGCGGCGCCGGGTCCGAGCGCGCGGCGCGGCGGTGGGGGTCGGGGCCCGGGCGGGGAGCGGGGACCGGGC	((.((.((((((.((......)).)))))).)).))...(.((((..((((.........))))..)))).)	-34	72	4	3	22	43	1500	350	4.28571
>WDR22	NM_003861	5HSAR012232	BR378922	219	37	19	58	105	5'UTR in Homo sapiens WD repeat domain 22 (WDR22) mRNA.	132	22	3	ggga	cc	tggg	ggg	CCTCGCTCTGCCTGCCATGGCTGGTTAAAGAACCATCCGGATCGCAGCGCGGGGGGAGGGCCGGGTGGGGGGAGCAGCGGCCGCGCGTGAGGCCGAGGGAGGGGCGGCGGCGCGAGCGGCGG	....(((((.((..((.(((((((((....)))).(((...((((...))))..))).)))))))..)).)))))....(((((.((((..((((.........))))..)))).)))))..	-61	122	16	12	34	60	2030	500	4.06
>CATSPER2	NM_054020	5HSAR012237	BR378936	215	38	31	48	98	5'UTR in Homo sapiens cation channel sperm associated 2 (CATSPER2) transcript variant 1 mRNA.	16	22	3	ctgt	tag	cta	ggg	GCTCCGCATGGTCCTGGGCTGTGGGTAGGGGCTAGGGCCGGGTCCCGGGGTGAGCCGAAACCTGGGGGTCGAGCGGGGCGGGGAATG	(((((((..((((((((.((.(....).)).)))))))).(..(((.((((........)))).)))..)..)))))))........	-48.6	87	10	13	20	44	1680	370	4.54054
>CATSPER2	NM_054020	5HSAR012237	BR378936	215	38	31	48	98	5'UTR in Homo sapiens cation channel sperm associated 2 (CATSPER2) transcript variant 1 mRNA.	28	23	3	gcta	cc	tcccg	ggg	GCTCCGCATGGTCCTGGGCTGTGGGTAGGGGCTAGGGCCGGGTCCCGGGGTGAGCCGAAACCTGGGGGTCGAGCGGGGCGGGGAATGGGGCGCAGTGAGG	(((((((..((((((((.((.(....).)).)))))))).(..(((.((((........)))).)))..)..))))))).....................	-48.6	100	12	14	22	52	1940	390	4.97436
>CATSPER2	NM_054020	5HSAR012237	BR378936	215	38	31	48	98	5'UTR in Homo sapiens cation channel sperm associated 2 (CATSPER2) transcript variant 1 mRNA.	66	25	3	tcgagc	gcg	aatg	ggg	GGGCTGTGGGTAGGGGCTAGGGCCGGGTCCCGGGGTGAGCCGAAACCTGGGGGTCGAGCGGGGCGGGGAATGGGGCGCAGTGAGGCTGGGAGCCGGCCCTGAGCTCGTCTTGCATAGGGGTAGCC	.(((((..((.(.(((((((((((((.((((((.....(((((..(....)..))).))...(((..........))).......)))))).)))))))).))))).)))..)........))))	-57.7	125	16	18	28	63	2280	520	4.38462
>ACCN1	NM_183377	5HSAR012238	BR378939	873	135	101	299	338	5'UTR in Homo sapiens amiloride-sensitive cation channel 1 neuronal (ACCN1) transcript variant 1 mRNA.	358	24	3	ctac	cc	ctggtg	ggg	CTGGGGGCGCTCGTTCCTTGGCGCCTTCTCTCCCGTGTCCCAGCACCGCTGGGCTACGGGCCGGGCTGGTGGGGTCCCTGGGGATGTCCAGATCAGGCATGGTGGCCGAGTGGCCCTTCTCCCA	..(((((((((........)))))))))...((((((.((((((...)))))).))))))..(((..((.((((((.(((((....)))))....(((......)))....)))))).))))).	-59	124	10	27	42	45	1400	890	1.57303
>CATSPER2	NM_172097	5HSAR012237	BR378946	215	38	31	48	98	5'UTR in Homo sapiens cation channel sperm associated 2 (CATSPER2) transcript variant 4 mRNA.	16	22	3	ctgt	tag	cta	ggg	GCTCCGCATGGTCCTGGGCTGTGGGTAGGGGCTAGGGCCGGGTCCCGGGGTGAGCCGAAACCTGGGGGTCGAGCGGGGCGGGGAATG	(((((((..((((((((.((.(....).)).)))))))).(..(((.((((........)))).)))..)..)))))))........	-48.6	87	10	13	20	44	1680	370	4.54054
>CATSPER2	NM_172097	5HSAR012237	BR378946	215	38	31	48	98	5'UTR in Homo sapiens cation channel sperm associated 2 (CATSPER2) transcript variant 4 mRNA.	28	23	3	gcta	cc	tcccg	ggg	GCTCCGCATGGTCCTGGGCTGTGGGTAGGGGCTAGGGCCGGGTCCCGGGGTGAGCCGAAACCTGGGGGTCGAGCGGGGCGGGGAATGGGGCGCAGTGAGG	(((((((..((((((((.((.(....).)).)))))))).(..(((.((((........)))).)))..)..))))))).....................	-48.6	100	12	14	22	52	1940	390	4.97436
>CATSPER2	NM_172097	5HSAR012237	BR378946	215	38	31	48	98	5'UTR in Homo sapiens cation channel sperm associated 2 (CATSPER2) transcript variant 4 mRNA.	66	25	3	tcgagc	gcg	aatg	ggg	GGGCTGTGGGTAGGGGCTAGGGCCGGGTCCCGGGGTGAGCCGAAACCTGGGGGTCGAGCGGGGCGGGGAATGGGGCGCAGTGAGGCTGGGAGCCGGCCCTGAGCTCGTCTTGCATAGGGGTAGCC	.(((((..((.(.(((((((((((((.((((((.....(((((..(....)..))).))...(((..........))).......)))))).)))))))).))))).)))..)........))))	-57.7	125	16	18	28	63	2280	520	4.38462
>LYPD6B	NM_177964	5HSAR012244	BR378960	401	44	62	150	145	5'UTR in Homo sapiens LY6/PLAUR domain containing 6B (LYPD6B) mRNA.	266	25	3	tgcgct	agcct	cc	ggg	GAGGAGCCGCGCCCCGCCCCGCGCGGTAGCAGCCAACGCCGGCCCCAGGCGGGTGCGCTGGGAGCCTGGGCCGGGAGCCGGGTGAGGGCGCCGAGAGGCTCGGTGGGCGCGGGCGGCGAGATATG	......((((((((.(((((((.((((.....((...(((((((((((((....)).))))).)))..)))..)).)))).))).)))).(((((...))))).)))))))).............	-67.1	125	15	9	41	60	1300	1030	1.26214
>LYPD6B	NM_177964	5HSAR012244	BR378960	401	44	62	150	145	5'UTR in Homo sapiens LY6/PLAUR domain containing 6B (LYPD6B) mRNA.	283	21	3	cc	agcc	tga	ggg	CCCGCGCGGTAGCAGCCAACGCCGGCCCCAGGCGGGTGCGCTGGGAGCCTGGGCCGGGAGCCGGGTGAGGGCGCCGAGAGGCTCGGTGGGCGCGGGCGGCGAGATATGCCACACTTCTGCC	((((((((((....)))..(((((((((..((((....((((.((..((((...))))..)).))))....))))..).))).))))).))))))).(((.(((..((...))..))))))	-58.4	121	15	12	40	54	1220	790	1.5443
>MARCH2	NM_016496	5HSAR012311	BR379148	441	79	81	138	143	5'UTR in Homo sapiens membrane-associated ring finger (C3HC4) 2 (MARCH2) transcript variant 1 mRNA.	43	25	3	cc	ccgggcc	accg	ggg	CCGGACGCAGGTGCCGGCCGGAGCGGAGCTAGTGGCGCCGACGGGCCGGGCCGGGCCGGGACCGGGGCCGAGGCGAACCGAGGGGCCTGTGCGGCCGCCCGGCCCGGCCGCGGATCA	(((......(((.((((((.(..(((.((.....)).))).).))))))))).(((((((.(((((((((((((...(....).))))...))))..)))))))))))).)))....	-69.5	117	13	6	42	56	1380	820	1.68293
>NXNL2	NM_145283	5HSAR012324	BR379184	330	39	62	98	131	5'UTR in Homo sapiens nucleoredoxin-like 2 (NXNL2) mRNA.	5	24	3	cg	cgcagtt	gga	ggg	GTGTGGGCGGGGCGCAGTTGGGGGAGGGTGCAGAGACCTGAGGGCTTGAGGTTGCCTGGCTGGCCCCGCTCCCAGAGG	.((.(((((((((.((((..((.((((((.(((....)))...))))....)).))..))))))))))))).))....	-38.4	78	9	13	18	38	1130	450	2.51111
>GLT8D3	NM_173601	5HSAR012343	BR379238	225	21	28	67	109	5'UTR in Homo sapiens glycosyltransferase 8 domain containing 3 (GLT8D3) transcript variant 1 mRNA.	70	27	3	cgggga	aaggaa	agc	ggg	GGCGGGTAGTCCTTCGGCTCCGGAGCCGCGACTGCGCTCGCCTAGGTGGTGGGCGGGGAGGGAAGGAAGGGAGCGGGCGCAAGGCGGCGGCGGCGGCTGCGGGTGAGGAACTTGTTGCGCCCGCGGC	.(((((((((.(((((.(.(((.((((((..((.((((((((.....)))))))).))..............((.(.(((...))).).)).)))))).))))))))).)))......))))))...	-64.1	127	15	16	33	63	1470	480	3.0625
>C2CD2	NM_015500	5HSAR012359	BR379280	242	15	30	109	88	5'UTR in Homo sapiens C2 calcium-dependent domain containing 2 (C2CD2) transcript variant 1 mRNA.	199	31	3	gctgcc	gaagttg	cgaggc	ggg	GCGCGCTGTGGCCGCAGCCAGCGCGTGTCCTGAGTCCGCCGTTCCGGCCCGGGGCTGCCGGGGAAGTTGGGGCGAGGCGGGCCGGGGATGCGCC	..(.(((((....)))))).((((((.(((((.(((((((((((((((((((.....)))))....)))))))..)))))))))))))))))).	-52.6	94	7	12	31	44	1210	560	2.16071
>RAB11FIP5	NM_015470	5HSAR012365	BR379296	241	16	29	91	105	5'UTR in Homo sapiens RAB11 family interacting protein 5 (class I) (RAB11FIP5) mRNA.	8	23	3	gcggc	cgcg	cg	ggg	GCCGGTTGGGGCGGCGGGCGCGGGGCGGGGCAGGGGGCGGGGCGCTGACGTCGCGGCGCGGCCCGCGGCCAGCGGCCCGG	.(((((((.(((.((((((.((.(.((.(((.(..((((...))))..)))).)).).)))))))).)))..))).))))	-48	80	3	4	26	47	1620	440	3.68182
>RAB11FIP5	NM_015470	5HSAR012365	BR379296	241	16	29	91	105	5'UTR in Homo sapiens RAB11 family interacting protein 5 (class I) (RAB11FIP5) mRNA.	22	21	3	gc	gcagg	cg	ggg	GCCGGTTGGGGCGGCGGGCGCGGGGCGGGGCAGGGGGCGGGGCGCTGACGTCGCGGCGCGGCCCGCGGCCAGCGGCCCGGTGAGGCGGGGAG	(((...(.((((.((((.((((((.((.(.(..(.((((.........)))).)).).)).)))))).)).)).)))).)...)))......	-51.7	92	5	5	27	55	1880	450	4.17778
>FAM149A	NM_015398	5HSAR012367	BR379302	579	106	91	168	214	5'UTR in Homo sapiens family with sequence similarity 149 member A (FAM149A) transcript variant 1 mRNA.	87	21	3	cgc	cgc	cgc	ggg	CGCGGACCCCGGGCGCGCCCGGGCCGCCTGAGCTGGGCCAGCCGCGCGGCGGGCGCGGGCGCGGGCGCGGGCGCGGGCGCGGGCGGGTGGGGAGCCCCAGCCCCGGGGCCGCGGGGGCGCG	(((((.((((((.((((((((.((((((((.(((.((((.(((....))).))).).))).)))))...))).))))))))...((.((((....)))).)))))))))))))........	-88.1	121	5	3	47	66	2020	1120	1.80357
>FAM149A	NM_015398	5HSAR012367	BR379302	579	106	91	168	214	5'UTR in Homo sapiens family with sequence similarity 149 member A (FAM149A) transcript variant 1 mRNA.	99	21	3	cgc	cgc	cgc	ggg	GCGCGCCCGGGCCGCCTGAGCTGGGCCAGCCGCGCGGCGGGCGCGGGCGCGGGCGCGGGCGCGGGCGCGGGCGGGTGGGGAGCCCCAGCCCCGGGGCCGCGGGGGCGCGTGACCGGCTGTC	.((((((((.((((((((.(((.((((.(((....))).))).).))).)))))...))).)))))))).((.(((.(.(.(((((.(((....)))....))))).).).))).))....	-81.1	121	5	6	45	65	1940	960	2.02083
>C19orf12	NM_031448	5HSAR012372	BR379314	431	53	43	159	176	5'UTR in Homo sapiens chromosome 19 open reading frame 12 (C19orf12) transcript variant 2 mRNA.	324	22	3	gct	gagct	cg	ggg	AGGGCGGGGCCAGCGCCGGGGCCGCCACCAAGGCCTGCGCGACCCTCCGCGGGGCTGGGGAGCTGGGCGGGGAGCCCGGGGCCTGCCAGGCCCGGGCTGCAGCCGCGTCTGATCGCCGAGCG	...((((((...((((..(((((........)))))))))....))))))...(((.((((..((((((.((((((((((.((.....))))))))))....)).)))))).)).)).))).	-67.9	122	12	9	45	56	1770	880	2.01136
>LSM14A	NM_015578	5HSAR012418	BR379439	196	19	21	62	94	5'UTR in Homo sapiens LSM14A SCD6 homolog A (S. cerevisiae) (LSM14A) transcript variant 2 mRNA.	36	21	3	c	aggctgg	a	ggg	GCCGCCGCCGCCGCCGCCGCCGCGCCGCGGCTTGAGGGCGGGAGGCTGGGGGAGGGTAGCGGAGCCGGCGCCGCCGCCATGTTGGGTCTGAAGCGGCTGCTGTAGG	.((((..((.((.(((((.((.((((.(.......))))))).))).)).))..))..))))...(((((((((.(((......))).....))))).))))....	-52.2	106	9	12	35	50	1200	590	2.0339
>ANKIB1	NM_019004	5HSAR012438	BR379496	376	82	49	110	135	5'UTR in Homo sapiens ankyrin repeat and IBR domain containing 1 (ANKIB1) mRNA.	165	21	3	t	tggggc	ct	ggg	GCCTCCGCCTGGCGGGTGCACCCGGGCCGGCGAGGAAGGGGCAACCGTCCGGGTGGGTGGGGCGGGCTGGGTACCTGAGGTCACCAGCTCGGCTGTAGAGGCAGGGGCGGCGGAGGCGGAA	(((((((((...((((....)))).(((.((..(((..((....)).)))..)).))).((.((((((((..(((...)))..)))))))).))..............)))))))))....	-65.1	121	16	13	33	59	1690	560	3.01786
>RNF170	NM_030954	5HSAR012497	BR379661	163	29	29	42	63	5'UTR in Homo sapiens ring finger protein 170 (RNF170) mRNA.	65	24	3	ttgccc	ag	tggc	ggg	GTGCGCGTGCGCCCGCACCCGCACTCCAAATTAGAAAGGGGACGTCTAGTGGGTTGCCCGGGAGGGGTGGCGGGAGCGGTCCTGGAAATAATCTGTCCTCTGTCGCCGGGAACTGGCGAGGTAG	(((((.((((....)))).))))).((.........(((((((((((((.((....(((....)))...((....))..))))))).......)))))))).(((((((...)))))))))...	-48.51	124	22	22	32	48	1180	610	1.93443
>RBM16	NM_014892	5HSAR012501	BR379673	523	70	63	211	179	5'UTR in Homo sapiens RNA binding motif protein 16 (RBM16) mRNA.	177	24	3	gaa	gctaga	agg	ggg	GTGAAACAGGAGCCCGTCGGAGGAAGGGGCAGAAGGGAGTGGAGAGTGTAGGGGAAGGGGCTAGAGGGAGGGGGACCGAAACGGAGCGGGGCAGAGAAGAGAAGGCGCCGCGGCCCAGCCCCTC	...........((((.((....))..))))...................(((((...((((........((....))........((((.((............)).)))).))))..))))).	-42.8	124	33	7	24	60	1820	580	3.13793
>C16orf73	NM_152764	5HSAR012512	BR379703	118	20	8	35	55	5'UTR in Homo sapiens chromosome 16 open reading frame 73 (C16orf73) mRNA.	21	23	3	cgaccc	ggtc	c	ggg	GTGGAGAAGCCGCGAAGCGCGGGCGACCCGGGGGTCGGGCGGGCCAGGTCCGCGAGGCCGCGGCGGCAGCTGTGCAGGCCCGGGGAGCAGCCG	..((.....(((((...)))))((..((((((((((..((((((...))))))..))))(((((....))))).....))))))..))..)).	-46.6	93	12	5	29	47	1260	530	2.37736
>CALHM3	NM_001129742	5HSAR012524	BR379736	208	38	31	78	61	5'UTR in Homo sapiens calcium homeostasis modulator 3 (CALHM3) mRNA.	34	23	3	agcct	ctg	cct	ggg	GCCTGTCCCTGCCTTAAGTGCCTACTGGATCCCGGGAGCCTGGGCTGGGGCCTGGGCACTGCTTCCTCCTTGGCCCCTCAGGCCCTTGGAAGCAGAGAGAGAACCT	(((((((((.((((..((.((...((((...))))..)))))))).)))))..)))).((((((((.....((((.....))))...))))))))...........	-47.5	106	15	22	36	33	780	890	0.876404
>NR2F1	NM_005654	5HSAR012533	BR379760	1687	258	345	577	507	5'UTR in Homo sapiens nuclear receptor subfamily 2 group F member 1 (NR2F1) mRNA.	1334	27	3	gggagc	cgag	agcag	ggg	GGGGGTGGGGAGGGGGGAAGGAGAGCGCGGCCCCCCCAGGAACGGAGCGCGGGGGGAGCGGGCGAGGGGAGCAGGGGTGTTGGGGGGGGAGCCTGAGAGCCTGGGGGGGCTGCAAAAAGAGAGAAAG	..........................((((((((((((((..(...((.((.......)).))........((((..(.(......).)..)))).)..))))))))))))))..............	-45.4	127	26	7	21	73	4430	1020	4.34314
>NR2F1	NM_005654	5HSAR012533	BR379760	1687	258	345	577	507	5'UTR in Homo sapiens nuclear receptor subfamily 2 group F member 1 (NR2F1) mRNA.	1349	24	3	gagca	gtgttg	g	ggg	GGAAGGAGAGCGCGGCCCCCCCAGGAACGGAGCGCGGGGGGAGCGGGCGAGGGGAGCAGGGGTGTTGGGGGGGGAGCCTGAGAGCCTGGGGGGGCTGCAAAAAGAGAGAAAGAAAACAGCAGGA	...........((((((((((((((..(...((.((.......)).))........((((..(.(......).)..)))).)..))))))))))))))..........................	-45.4	124	32	6	23	63	3470	1040	3.33654
>C17orf96	NM_001130677	5HSAR012589	BR380177	439	54	48	162	175	5'UTR in Homo sapiens chromosome 17 open reading frame 96 (C17orf96) mRNA.	57	23	3	ccc	cacc	tgcc	ggg	AGCGGGGAAGAAAGAAACCGAGCGGGCGGAAGGCGCCCTCCCCGCCGCCTGGGCCCGGGCACCGGGTGCCGGGCCCGGGGTCCTTCCCGCCTCCCGCGGCCGCCGGCCGCTTTGTTTCCCCTG	...(((((((((((...(((.((((((((.(((((....(((((..((((((((((((...)))))).)))))).))))).......))))).))))..)))))))...)))).)))))))..	-73.2	123	13	14	50	46	1210	1370	0.883212
>VWA1	NM_022834	5HSAR012610	BR380234	220	11	30	80	99	5'UTR in Homo sapiens von Willebrand factor A domain containing 1 (VWA1) transcript variant 1 mRNA.	106	25	3	ga	gcctccc	ggcg	ggg	CGCTCGCGCCGGAGGGCGTGGGCGTGGCCTCGGCGTGGGTGTGGCCGCTCGGGGAGGGGCCTCCCGGGGGCGGGGCCGGCCTGGTCCGCGCGGTGACGCGCCCTGCAGCCCCGAGCGAGCGAGCG	(((((((((((.(((.((......)).))))))))))))))..(((((((((((.((((((((((((((((.(((....))).)))).).))).)).).)))))....))))))))).)).....	-78.4	125	7	13	43	62	1750	870	2.01149
>P2RX5	NM_002561	5HSAR012620	BR380261	284	47	24	101	112	5'UTR in Homo sapiens purinergic receptor P2X ligand-gated ion channel 5 (P2RX5) transcript variant 1 mRNA.	195	27	3	cgcc	cgcgca	accga	ggg	CCTGCCGGACACCCCGGGCTGCAGCTGAGCGGGCGCAGACGGGCCGAGGCGGGCGCCGGGCGCGCAGGGACCGAGGGACCGAGTGCTCCCCATGAGCGCACGTGGGCCGGGCGGTCCGCAAGCCCGG	....((((.....)))).((((.(((.....))))))).(((((....(((((((((.(((.(((.((..(....)..))..((((((.....))))))..))).))).))).))))))..))))).	-69	127	17	8	46	56	1270	1010	1.25743
>P2RX5	NM_175080	5HSAR012620	BR380264	284	47	24	101	112	5'UTR in Homo sapiens purinergic receptor P2X ligand-gated ion channel 5 (P2RX5) transcript variant 2 mRNA.	195	27	3	cgcc	cgcgca	accga	ggg	CCTGCCGGACACCCCGGGCTGCAGCTGAGCGGGCGCAGACGGGCCGAGGCGGGCGCCGGGCGCGCAGGGACCGAGGGACCGAGTGCTCCCCATGAGCGCACGTGGGCCGGGCGGTCCGCAAGCCCGG	....((((.....)))).((((.(((.....))))))).(((((....(((((((((.(((.(((.((..(....)..))..((((((.....))))))..))).))).))).))))))..))))).	-69	127	17	8	46	56	1270	1010	1.25743
>P2RX5	NM_175081	5HSAR012620	BR380268	284	47	24	101	112	5'UTR in Homo sapiens purinergic receptor P2X ligand-gated ion channel 5 (P2RX5) transcript variant 3 mRNA.	195	27	3	cgcc	cgcgca	accga	ggg	CCTGCCGGACACCCCGGGCTGCAGCTGAGCGGGCGCAGACGGGCCGAGGCGGGCGCCGGGCGCGCAGGGACCGAGGGACCGAGTGCTCCCCATGAGCGCACGTGGGCCGGGCGGTCCGCAAGCCCGG	....((((.....)))).((((.(((.....))))))).(((((....(((((((((.(((.(((.((..(....)..))..((((((.....))))))..))).))).))).))))))..))))).	-69	127	17	8	46	56	1270	1010	1.25743
>PCBP4	NM_033009	5HSAR012628	BR380284	721	150	150	182	239	5'UTR in Homo sapiens poly(rC) binding protein 4 (PCBP4) transcript variant 2 mRNA.	275	23	3	ca	gca	tggact	ggg	TCTCTTTCCTCTGGGAGTTTGACTAGCCCAGCTCTGGGGTCCCCATGTAAGGGCAGGGGCAGGGTGGACTGGGCTCCTCTCGAACCCCTCTTTGGCTGCCCCAGCGAGAGCCGGCCAGGTTGC	............(((.((((((..((((((((((((....((((.(((....))))))))))))....)))))))....)))))))))..((((((((.....((....))))))))))....	-47.4	123	16	28	39	40	1080	1020	1.05882
>TCP11L2	NM_152772	5HSAR012646	BR380335	174	24	44	46	60	5'UTR in Homo sapiens t-complex 11 (mouse)-like 2 (TCP11L2) mRNA.	1	30	3	acact	gctgggg	tttgtt	ggg	GGGACACTGGGGCTGGGGGGGTTTGTTGGGCTGGTGAGTTTTCGAGGTGACTGTGCTGTGCTCGGTGAGGGGACGCCCAG	(((.(((((((((.((.(.(((((.(((((((....)))..)))).).)))).).)))).))))))).(....).)))..	-22.9	80	8	20	13	39	1680	200	8.4
>SNX24	NM_014035	5HSAR012657	BR380363	169	14	10	67	78	5'UTR in Homo sapiens sorting nexin 24 (SNX24) mRNA.	56	26	3	ccccgc	cgcagcg	c	ggg	GCGGGAGCGGCCGGGTCAGCCCGCAGACCTGAGTCCGGCCCGCAGCCTCGGGGCCCCGCGGGCGCAGCGGGGCGGGAGGCGGGGCGGCCCGGCCGTGGGCGGAGCGGCGGCCGCGGCCGTGAGCCT	(((((..((((((((((........)))))).).))).))))).(((((...(((((((.......)))))))..))))).((((..(.(((((((((.((......)).))))))))).).))))	-81.3	126	10	7	46	63	1640	990	1.65657
>SP5	NM_001003845	5HSAR012669	BR380399	166	18	16	57	75	5'UTR in Homo sapiens Sp5 transcription factor (SP5) mRNA.	27	19	3	gcaa	cg	a	ggg	CGGGGCGAGCGAGCGGGGCGCGGCGAGGGGCAAGGGCGGGGAGGGCCCCGGCGCTCAGAGCAGGCGCCAGGGAGGCAGGCTGGGCGGCCCTTCGT	.(((.((..(.(((..(((((.((...((((...(.(((((....))))).)))))...))..)))))..(....)..))).).)).))).....	-43.8	95	12	5	27	51	1550	520	2.98077
>SPOPL	NM_001001664	5HSAR012672	BR380409	400	72	53	110	165	5'UTR in Homo sapiens speckle-type POZ protein-like (SPOPL) mRNA.	62	28	3	ggggtg	gctgcgc	ggc	ggg	CCGGGGCTGGAGTCGTAACTCGGAAGCCGGAGCCCAGACGGGCCCGCGGCGGGGGGGTGGGGGCTGCGCGGGGGCGGGAGTGGCGGAGGTGGCCGCCCCTGGCGGCGGGTTTGTTTATCCCGGGGAAG	(((((.((((..(((.....)))...)))).....((((((((((((.((.(((((.(((..(((.(((....((....)).)))..)))..)))))))).)).))))))))))))..))))).....	-64.7	128	13	16	33	66	2760	760	3.63158
>SPOPL	NM_001001664	5HSAR012672	BR380409	400	72	53	110	165	5'UTR in Homo sapiens speckle-type POZ protein-like (SPOPL) mRNA.	152	28	3	agata	aagga	cgggtc	ggg	GGCCGCCCCTGGCGGCGGGTTTGTTTATCCCGGGGAAGAAGTTTAGGAGCGGGAGATAGGGAAGGAGGGCGGGTCGGGGAGGAGGGATGCGGTTCGGCGGAGGCGGCCGCCACAGGGACTTGCCGCCA	.((((((...))))))...((((((..(((((.................)))))))))))...((..((((((((.....(.(....).).....(((((......))))).....)))))))).)).	-44.53	128	21	18	28	61	1640	610	2.68852
>SPOPL	NM_001001664	5HSAR012672	BR380409	400	72	53	110	165	5'UTR in Homo sapiens speckle-type POZ protein-like (SPOPL) mRNA.	168	20	3	c	tcg	agga	ggg	GGGTTTGTTTATCCCGGGGAAGAAGTTTAGGAGCGGGAGATAGGGAAGGAGGGCGGGTCGGGGAGGAGGGATGCGGTTCGGCGGAGGCGGCCGCCACAGGGACTTGCCGCCATCACCCCT	(((.(((((..(((((.................)))))))))).((.((..((((((((.....(.(....).).....(((((......))))).....)))))))).)).))..))).	-37.23	120	22	19	25	54	1510	560	2.69643
>PCBP4	NM_020418	5HSAR012628	BR380433	721	150	150	182	239	5'UTR in Homo sapiens poly(rC) binding protein 4 (PCBP4) transcript variant 1 mRNA.	275	23	3	ca	gca	tggact	ggg	TCTCTTTCCTCTGGGAGTTTGACTAGCCCAGCTCTGGGGTCCCCATGTAAGGGCAGGGGCAGGGTGGACTGGGCTCCTCTCGAACCCCTCTTTGGCTGCCCCAGCGAGAGCCGGCCAGGTTGC	............(((.((((((..((((((((((((....((((.(((....))))))))))))....)))))))....)))))))))..((((((((.....((....))))))))))....	-47.4	123	16	28	39	40	1080	1020	1.05882
>PEX16	NM_004813	5HSAR012724	BR380533	312	61	52	71	128	5'UTR in Homo sapiens peroxisomal biogenesis factor 16 (PEX16) transcript variant 1 mRNA.	75	23	3	agta	ggcc	ttt	ggg	GACGGCGCTGGGCGGGTCAGGGGCGGAGAGCGTGCTAACCAATGACTTGAGGGAGTAGGGGGCCGGGTTTGGGCCCTCAGTTGCTAAGGGCTACCCGAGTGGGAAGCGGTTCAAGAGATGGGG	..((.(.((((.....)))).).))..((((.((((..((....(((((.((.....(((((((.......)))))))....((.....))..)))))))))..))))))))...........	-42.4	123	23	20	24	56	1730	420	4.11905
>APOA1BP	NM_144772	5HSAR012749	BR380590	39	1	3	13	22	5'UTR in Homo sapiens apolipoprotein A-I binding protein (APOA1BP) mRNA.	1	20	3	cc	cc	ccgg	ggg	GGGCCGGGCCGGGCCGGGGGCGCGCGCTCTGCGAGCTGG	..((.((((((.(((...))).)).)))).)).......	-16.3	39	1	3	13	22	750	190	3.94737
>KCNA6	NM_002235	5HSAR012754	BR380600	866	132	112	262	360	5'UTR in Homo sapiens potassium voltage-gated channel shaker-related subfamily member 6 (KCNA6) mRNA.	85	20	3	agt	gt	agg	ggg	CATGGCGCCCTGGCTCGCGGCAGCCCCTGGCTGGGCGAGGGGTGTGATGTGGGAGTGGGGTGGGAGGGGGCAGCAGGCGGGGCCTGCCACGTCACTTGGAGAGTGTGTGTTGGGAAGGAA	(((.((((((...(((((..(((((...))))).))))))))))).)))...((((((.((((.(((..((.....))....))).)))).)))))).......................	-48.3	120	16	20	25	59	1790	520	3.44231
>FAM184A	NM_024581	5HSAR012755	BR380602	348	27	44	135	142	5'UTR in Homo sapiens family with sequence similarity 184 member A (FAM184A) transcript variant 1 mRNA.	181	25	3	tgaccc	ggtcgc	t	ggg	GCCGTTGTCCCCGCGGCTTCGGGCCGGCGGGACCGCCCCGTCCCTTCCAGGGGTGACCCGGGGGTCGCGGGTGGGACGGCGCCTGCGGCCGAGTCTGGGGGGCGCCGGGTGTCGGGTCGGGAAGC	...((.((((((.((((.....))))).))))).))((((.(((..((.((.((..(((((((((((((((((......)))))))))))...))))))..)).)).))....))).))))....	-70.9	125	7	17	42	59	2060	1020	2.01961
>FAM184A	NM_024581	5HSAR012755	BR380602	348	27	44	135	142	5'UTR in Homo sapiens family with sequence similarity 184 member A (FAM184A) transcript variant 1 mRNA.	228	24	3	ggcgcc	tgtc	tc	ggg	CAGGGGTGACCCGGGGGTCGCGGGTGGGACGGCGCCTGCGGCCGAGTCTGGGGGGCGCCGGGTGTCGGGTCGGGAAGCGGCCGCCGCGACTCTTGCCTCCCGGGCGTCGTTGCTCCACGGGCCT	..((((..((.....(((((((((((......)))))))))))..((((((((((((...((.((((((.(((.......))))).)))).))))))))))))))...))..))))........	-69.4	124	8	18	40	58	2030	700	2.9
>MXD4	NM_006454	5HSAR012773	BR380642	32	2	1	10	19	5'UTR in Homo sapiens MAX dimerization protein 4 (MXD4) mRNA.	8	22	3	gcggac	cgc	c	ggg	CCGTCCCGGGGCGGACGGGCGCGGGCGGGAGG	(((.((((.(.(.....).).)))))))....	-15.4	32	2	1	10	19	600	190	3.15789
>NHLH1	NM_005598	5HSAR012775	BR380646	442	80	92	150	120	5'UTR in Homo sapiens nescient helix loop helix 1 (NHLH1) mRNA.	393	18	3	a	gtg	ag	ggg	CCTTCCTCCCCCTTCCTCCCCCTCCCACCACCAGCTTTCAAGCTCCCAGAGGGAGGGGTGGGGAGGGGATCCTGATCTCACAGGGCAGGGGGCTTCCATC	.((((((.((((((((..((((((((.(....((((....))))....).))))))))..))))))))..((((......))))..))))))........	-51	100	15	19	39	27	1190	1270	0.937008
>HEY2	NM_012259	5HSAR012787	BR380672	191	18	21	68	84	5'UTR in Homo sapiens hairy/enhancer-of-split related with YRPW motif 2 (HEY2) mRNA.	103	26	3	ga	aggaggc	cgtca	ggg	GCCGCTAGGAGCAGACCGCGCCGCCGCCGGAGCCGCGCCTGCCCAGGCCCGGGGAGGGAGGAGGCGGGCGTCAGGGTGCTGCGCCCCGCTCGGCGTCCGAGCTTCCGGCCGGGCTGTGCCCCGCGC	..(((..((.((((.(((.((((..(((((((((((((((((((...(((.....)))..).))))))))...(((((...)))))....)))).)))).))...))))))).)))).))..))).	-68	126	11	11	50	54	1120	1160	0.965517
>ASCL2	NM_005170	5HSAR012801	BR380702	620	93	93	186	248	5'UTR in Homo sapiens achaete-scute complex homolog 2 (Drosophila) (ASCL2) mRNA.	34	22	3	gtta	tgg	tac	ggg	CTGGCGGCTCTTGGGACTGGCGGGGCTGCGCGCGGGGTTAGGGTGGGGGTACGGGAAGGCTCAACCCAGGACCTGCGTACCTTGCTTTGGGGGCGCACTAAGCAC	...(((.((((..(....(((((((.(((((...(((((.((((..((((........)))).))))..))))))))))))))))))..))))))).........	-43.1	105	14	19	27	45	1680	380	4.42105
>FAM43B	NM_207334	5HSAR012817	BR380735	535	78	71	210	176	5'UTR in Homo sapiens family with sequence similarity 43 member B (FAM43B) mRNA.	10	27	3	ggga	gagaaga	caag	ggg	AGCCTGCGTGGGGGGAGGGGAGAAGAGGGCAAGGGGAGGGGACAAGAGAGCTAGCGGTCCCGCCCGGTGATGTAGGCAGCCCGGGG	.((((((((.(.(((.((((....(..(((.......(....)......)))..)..)))).)))..).)))))))).........	-30.02	86	18	7	17	44	1650	400	4.125
>ITPRIPL2	NM_001034841	5HSAR012845	BR380790	502	64	45	173	220	5'UTR in Homo sapiens inositol 145-triphosphate receptor interacting protein-like 2 (ITPRIPL2) mRNA.	214	29	3	ggcgcc	cgggga	ccgct	ggg	GGGTAGGAGGCGAGCCAGGCCGGGCCAGAAGCTGGCCGACGGCGGCGCGCGGGGGCGCCGGGCGGGGAGGGCCGCTGGGCCGGACTCAGCGCGCAGCCGGGGCAGGGCGCGGCCCGGGGCCCGAGAGCG	((((.((.(.((.(((..(((.((((((...))))))..((((.(((((((((..((((.(((((......))))).)).))..))).)))))).)))).)))..))).)).)))...)))).......	-80.5	129	15	4	41	69	2050	710	2.88732
>C1orf159	NM_017891	5HSAR012927	BR380960	432	69	63	139	161	5'UTR in Homo sapiens chromosome 1 open reading frame 159 (C1orf159) mRNA.	288	23	3	cgcc	gact	ccg	ggg	GGGCGCGGCGCCACCGCCTGAGGGCGGGGTGTACGAAAGAGAAACCCGGAGGGCGCCGGGGACTGGGCCGGGGTCTGCAGGGCTCAGCTGAGCCCATGAGCTCCCAGAGCTAACCCCTGAACA	.(((.(((((((.(((((....)))))))))..(....).....(((((......)))))..))).)))(((((.....((((((....))))))...(((((...))))).)))))......	-60.3	123	24	12	38	49	1360	850	1.6
>DACT3	NM_145056	5HSAR012932	BR380970	74	5	4	19	46	5'UTR in Homo sapiens dapper antagonist of beta-catenin homolog 3 (Xenopus laevis) (DACT3) mRNA.	4	22	3	gc	gaggt	acc	ggg	GCTGGGGCGGGGAGGTGGGACCGGGAGAGGGGTGGCCGCGGGGCCCGGCCGGGCTGGGGCGGGGGGCCGCAGCC	((((((.(..(..(((.(..((......))..).))).)..).))))))..(((((.(((.....))).)))))	-37	74	5	4	19	46	1970	360	5.47222
>REPS1	NM_031922	5HSAR011568	BR380992	579	73	64	204	238	5'UTR in Homo sapiens RALBP1 associated Eps domain containing 1 (REPS1) transcript variant 1 mRNA.	23	24	3	cgcgtc	gcc	ccg	ggg	CCGCCGCTGTCACTGTTGGTGCGGGCGCGTCGGGGCCGGGCCGGGGCACTGTAAATGGCGGCGGAGGGAGGCGGAGCGGCGGCCACGCTCAGCCCA	((.(((((((((....((((((.(((.((.......)).)))...))))))....))))))))).))..(((.(((((.......))))).)))..	-47.2	96	11	11	30	44	1130	470	2.40426
>SHOC2	NM_007373	5HSAR012970	BR381049	349	86	95	57	111	5'UTR in Homo sapiens soc-2 suppressor of clear homolog (C. elegans) (SHOC2) mRNA.	5	21	3	gga	gc	cggg	ggg	GAGTGGGGGAGGGGCGGGCGGGGGGCGGCGGTTGGGCAGCGTCGCTTCTTAGGAGGAGGAGGAAGAGGAGGAAGG	.....((((((.((((.((.....)).((......))..)))).)))))).........................	-15.5	75	13	8	9	45	1670	90	18.5556
>RUNDC3B	NM_138290	5HSAR012976	BR381062	411	48	73	120	170	5'UTR in Homo sapiens RUN domain containing 3B (RUNDC3B) transcript variant 1 mRNA.	28	28	3	tggtt	cgtgag	ccgac	ggg	GCTGGGGCACGAGTGGCTGCGGAGTGTGGGTGGTTGGGCGTGAGGGGCCGACGGGCTCGCGCGCGCGCCGTCTGCTGAGGTCCCTCGGGAAGGAGGAGAGCGCCT	.....((((.((.((((.(((..((((((((.(((((.(......).))))).).))))))).)))))))))))))..(.((((((......)))).)).)....	-44.6	105	11	16	26	52	1240	390	3.17949
>GPR160	NM_014373	5HSAR012992	BR381094	590	127	104	168	191	5'UTR in Homo sapiens G protein-coupled receptor 160 (GPR160) mRNA.	137	23	3	gc	gcggggc	gc	ggg	TCGCCGCGGGGTCCCGGGGCCGTGCTCCCCTGCCCCTCCCGGGAGCGCGCGGGGCGGGGCGGGGCGGGGCGGGACCAGGCGGGCGAGCTGGGCCCTCGCCCCTCCCTCGGGCGGTCACCTGGG	(((((((..(((((((...((((.((.(((((((((.(.((....)).).))))))))).)).))))..)))))))..)).))))).(..((...((((((.......))))))...))..).	-76.2	123	5	12	49	57	1990	1330	1.49624
>GPR160	NM_014373	5HSAR012992	BR381094	590	127	104	168	191	5'UTR in Homo sapiens G protein-coupled receptor 160 (GPR160) mRNA.	148	31	3	cggggc	accaggc	cgagct	ggg	TCCCGGGGCCGTGCTCCCCTGCCCCTCCCGGGAGCGCGCGGGGCGGGGCGGGGCGGGGCGGGACCAGGCGGGCGAGCTGGGCCCTCGCCCCTCCCTCGGGCGGTCACCTGGGCACGGGCGCTGCAGGTGTC	.(((((((........((((((((((((((.(....).))))).))))))))).((((((((.((.(((......))).)).)).))))))..)))))))....(((((((((......))).))))))..	-78.4	131	7	14	51	59	1940	1330	1.45865
>LRRC8C	NM_032270	5HSAR013014	BR381141	242	39	25	86	92	5'UTR in Homo sapiens leucine rich repeat containing 8 family member C (LRRC8C) mRNA.	9	26	3	gagga	cttgcg	ctg	ggg	GAGGCGGAGGGGAGGAGGGCTTGCGGGGCTGGGGCGTTAGCTGCGTCCCGGCTGGAAGCCCGCGAAGAGAAGTAGGAGGAAGGC	................((((((.(..(((((((((((.....)))))))))))).)))))).......................	-32.3	84	16	9	16	43	1140	300	3.8
>CTXN1	NM_206833	5HSAR013044	BR381202	220	21	21	81	97	5'UTR in Homo sapiens cortexin 1 (CTXN1) mRNA.	64	17	3	gc	tg	t	ggg	CGGCGGCCCGGCTCGCGCGCTGCTTGCCTGCCTCGGTCTCCGCCGCTCCAGGGGCGGGTGGGGTGGGCTGAGCCGGAGCCCGGGCCGCCGCCGCCGCCGCCGGGGAGAGGCCGAACG	((((((((((((((.((.(((.(..(((..(((((...((((((.(....).)))))))))))..))).))))))))).)))))))))))..(((.((.....))...)))......	-72.8	117	7	12	46	52	1330	860	1.54651
>MLLT1	NM_005934	5HSAR013052	BR381218	164	12	9	48	95	5'UTR in Homo sapiens myeloid/lymphoid or mixed-lineage leukemia (trithorax homolog Drosophila); translocated to 1 (MLLT1) mRNA.	9	28	3	gctggc	cgagc	cggcc	ggg	GGTTCCGCGGGGCTGGCGGGCGAGCGGGCGGCCGGGATCGGCGGCGGCGGCGGCGGCGGCGGCGCTTGACAGACAATGAGGGCGGC	(((((((.(..(((.((......)).)))..)))))))).((.((.((....)).)).))..(((((..((.....)).)))))..	-34.9	86	8	7	24	47	1150	280	4.10714
>MLLT1	NM_005934	5HSAR013052	BR381218	164	12	9	48	95	5'UTR in Homo sapiens myeloid/lymphoid or mixed-lineage leukemia (trithorax homolog Drosophila); translocated to 1 (MLLT1) mRNA.	135	22	3	gccc	ggcg	cg	ggg	GCGGGGCGGCGTTGAGCGGCGGCGGCGGCGGCGGCGGCGGCGAGCGACGCGGGGCCCGGGGGCGGGGCGGGGCGCCAGCC	.((((.(.((((((.((.((.((.((....)).)).)).))...))))))..).))))..(((..((((...)))).)))	-44.1	80	4	2	25	49	1610	360	4.47222
>FOXD1	NM_004472	5HSAR013054	BR381223	165	15	7	83	60	5'UTR in Homo sapiens forkhead box D1 (FOXD1) mRNA.	88	25	3	accc	ctg	cgcaga	ggg	CGCAGTCGCAGCGCCCCCAGCGTGGCGCCCCCCGGCCGGGCCTGCCGCCCGGGACCCGGGCTGGGGCGCAGAGGGAGCCCGGAGCCCGGCGCCCCCATGCGCCGCCCCGCCGCCGCCGCGCCACA	(((.......)))........(((((((....((((.((((...((((((((...)))))).))((((((..(((.((((((...)))).)))))..)))))))))).)))).....))))))).	-70.9	125	11	5	62	47	990	2260	0.438053
>FAM55C	NM_001134456	5HSAR013073	BR381261	956	233	217	247	259	5'UTR in Homo sapiens family with sequence similarity 55 member C (FAM55C) transcript variant 1 mRNA.	170	24	3	gc	gcggggc	gcc	ggg	GGTTGCCAAAGCGTCGCAGCTAAGAAGCCGGAGCCCAGGCTAGTACCGGCGGGGCGGGGCGGGGCGGGGCCGGGAGCGAGCATCTCCATCCTCAGTTTCCTCCACTTGCGGCAACGCCACAGCT	.((((((..(((......))).....((((((((....)))....))))).(((.((((.(..((((((...((((.......))))..)))).))..))))).)))..)))))).........	-48.7	124	22	17	40	45	1260	650	1.93846
>C3orf59	NM_178496	5HSAR013082	BR381279	321	47	31	108	135	5'UTR in Homo sapiens chromosome 3 open reading frame 59 (C3orf59) mRNA.	37	19	3	cca	ca	ca	ggg	AGTTGGCTCTACGACCGCCGTTGCCGCTGCCAGAGAGGGCCAGGGCAGGGCAGGGACGCGCAGCATCGGGGCGGGCGTGGGGCCGGAGAAAAGGGTGTCGGGGCC	..(((((((((((.(((((.(((((.(((((...(....)...)))))))))).((.((...)).))..))))).))))))))))).......(((......)))	-45.8	105	17	11	28	49	1430	420	3.40476
>C3orf59	NM_178496	5HSAR013082	BR381279	321	47	31	108	135	5'UTR in Homo sapiens chromosome 3 open reading frame 59 (C3orf59) mRNA.	255	24	3	gggc	gtggg	cgg	ggg	GCCCACGAGCCGGGGCCAAAGCCTGGGAGCCTGCGAGGGGAGGAGGCCCAGGGGGGCGGGGTGGGGGGCGGGGGTGGGTGCCGCGCTGCCGCGGAGCTGCTACTCGGCGCGTTTTGC	((((.((...)))))).....((((((..(((.(....).)))...)))))).(.((.((((((.((((((.(((((....).)))).))))....)).)))))).)).).......	-54.4	117	12	13	32	60	2480	580	4.27586
>FOXD2	NM_004474	5HSAR013099	BR381313	2119	397	348	655	719	5'UTR in Homo sapiens forkhead box D2 (FOXD2) mRNA.	976	25	3	caact	gcca	agag	ggg	TGGGGCCCAGAACCCTGGGAGCCAGGAAGGTGGGGGGTGTCCAGTCCTCAGGGCAACTGGGGCCAGGGAGAGGGGAGGGAGAAATTAAGCGGATTCCCAGACCCATGAACAGACATCCAGACAAA	(((..(((((....)))))..)))......((..(((((((..(.((((((.....)))))).).(((....(((((...(........)...)))))...))).......)))))))...))..	-45.3	125	35	14	29	47	1730	670	2.58209
>FOXE3	NM_012186	5HSAR013100	BR381315	244	50	29	55	110	5'UTR in Homo sapiens forkhead box E3 (FOXE3) mRNA.	1	25	3	aag	tgagtct	tct	ggg	GGGAAGGGGTGAGTCTGGGTCTGGGAAAAACTGATCCAAAGGCAGAAAGGGAGGGGCGAAATGGAGGAGGGTACC	.......((((..((((((((.((......)))))))....((............))........)))...))))	-10.4	75	23	9	9	34	1070	130	8.23077
>ZNF662	NM_001134656	5HSAR013116	BR381348	186	21	31	56	78	5'UTR in Homo sapiens zinc finger protein 662 (ZNF662) transcript variant 2 mRNA.	15	27	3	gagtc	cgtg	cgggca	ggg	CGGGTGTGGAGCACGGGGAGTCGGGCGTGGGGCGGGCAGGGAGTGGAGTCGGGGTCTTACTCCGGTGGCTGCAGGGCGCAGGGTAGCCGTG	...........(((((..(.((..((((...((((.((.(((((((..(....)..)))))))..)).))))...)))).)).)..)))))	-33.2	91	10	14	18	49	1470	220	6.68182
>C1QL3	NM_001010908	5HSAR013119	BR381354	940	167	140	300	333	5'UTR in Homo sapiens complement component 1 q subcomponent-like 3 (C1QL3) mRNA.	295	31	3	acgccc	cccacgc	gctttg	ggg	GCCTCGCCGTGCCGACCGTGCCCGCCGCCGCCGCCGCTGGGCGCACCCGGGGGACGCCCGGGCCCACGCGGGGCTTTGGGGTGCGCGTCTATTCGAGTTGTGGTGGTGGCAAAGGAGGAAGAGAGAAAGGA	.((((...(..(.....)..)..(((((((((((.(((.(((((((((.((((.(.((((.(....).))))))))).)))))))).......).))).)))))))))))....)))).............	-63.91	131	18	17	41	55	1430	850	1.68235
>AFAP1	NM_198595	5HSAR013121	BR381358	273	23	34	95	121	5'UTR in Homo sapiens actin filament associated protein 1 (AFAP1) transcript variant 2 mRNA.	18	24	3	ggc	acggc	cggc	ggg	GGGCGCCCGGCTCCGCTGGGGGCGGGACGGCGGGCGGCGGGCGGGGCCGTGTGCGCCTGCGTGGTGTCTGTCCCGGCCGCAGCCCCACGCC	.((((((((.((((...)))).)))).....((((.((((.((((((.(...(((((.....)))))).)))))).)))).))))..))))	-55.3	91	3	10	34	44	1280	740	1.72973
>CHST2	NM_004267	5HSAR013125	BR381366	889	118	131	305	335	5'UTR in Homo sapiens carbohydrate (N-acetylglucosamine-6-O) sulfotransferase 2 (CHST2) mRNA.	95	24	3	ggc	ttgggtc	tc	ggg	GCGGGGTCTTTCTTTGCTTAAATACCTCGTTGGCCAGAAGCGCTGGTACCGGGGGCGGGTTGGGTCGGGTCGGGCAGTGCTGCACACCTGGGTTTCCTTGCCTAGAGCTGTGTGTTCGGGGTCC	(((((((.(((........))).))))))).((((.(((((((.(((.(...(((((((..((.((((((...(((....)))..)))))).))..))))))).).))))))).)))..)))).	-44.5	124	13	34	30	47	1480	440	3.36364
>SLC27A4	NM_005094	5HSAR013131	BR381379	284	31	32	88	133	5'UTR in Homo sapiens solute carrier family 27 (fatty acid transporter) member 4 (SLC27A4) mRNA.	62	22	3	gtgc	aggc	cg	ggg	GCTTCGGGGAAGGTGCGGCAGGCGGTGCTGCGGCCTGGCACAGCAGGTTTGGGGTGCGGGAGGCGGGCGGGGTAGGAGCGCGGCGGGCGGGGCCGGGCGGCGGGCGGGGCTGGCGGGGCGGC	((((((.....(((.(.((..((.(((((.(.((((.((...((...((((.....))))..))..)).)))).).))))).))..)).).)))...((((.......)))).))))))...	-53	122	9	12	28	73	2300	320	7.1875
>SLC27A4	NM_005094	5HSAR013131	BR381379	284	31	32	88	133	5'UTR in Homo sapiens solute carrier family 27 (fatty acid transporter) member 4 (SLC27A4) mRNA.	96	20	3	c	gcc	cggc	ggg	CTGGCACAGCAGGTTTGGGGTGCGGGAGGCGGGCGGGGTAGGAGCGCGGCGGGCGGGGCCGGGCGGCGGGCGGGGCTGGCGGGGCGGCCGGGCCATGCAGGGCGCAGAGCCGGCTAAACC	((.((((..(......)..)))).)).((..(((.((.(....((((.((((((..(((((..(.((.(((...))).)).)..)))))..))).)))...))))..).)).)))...))	-52.1	120	13	9	31	67	2140	410	5.21951
>SLC27A4	NM_005094	5HSAR013131	BR381379	284	31	32	88	133	5'UTR in Homo sapiens solute carrier family 27 (fatty acid transporter) member 4 (SLC27A4) mRNA.	113	25	3	c	gctggcg	cggcc	ggg	GGGTGCGGGAGGCGGGCGGGGTAGGAGCGCGGCGGGCGGGGCCGGGCGGCGGGCGGGGCTGGCGGGGCGGCCGGGCCATGCAGGGCGCAGAGCCGGCTAAACCCTGCTGAGACCCGGCTCCGTGC	..........(.((.((.........)).)).)..((((((((((((((((((.(.(((((((...(((.((..((...)).)).)))...)))))))...))))))))...)))))))))))..	-68.6	125	12	9	36	68	2040	600	3.4
>SFXN2	NM_178858	5HSAR013159	BR381436	166	25	33	45	63	5'UTR in Homo sapiens sideroflexin 2 (SFXN2) mRNA.	37	23	3	gcgt	gc	cgtgg	ggg	GCGGGAGCCTCCCGGCCTGGGATTGGTCGAAAAGGAGGGGCGTGGGGCGGGCGTGGGGGCAGTTCCCCAGCCCAGGTCCTCCTCTCACCCGGGCCAGTTTTCAAGGCGG	.((((.....))))((((.(((((((((......((((((...(((((((((.((((((....))))))))))..))))))))))).....)))))))))...))))..	-55.1	109	14	17	33	45	1470	800	1.8375
>PEX16	NM_057174	5HSAR012724	BR381480	312	61	52	71	128	5'UTR in Homo sapiens peroxisomal biogenesis factor 16 (PEX16) transcript variant 2 mRNA.	75	23	3	agta	ggcc	ttt	ggg	GACGGCGCTGGGCGGGTCAGGGGCGGAGAGCGTGCTAACCAATGACTTGAGGGAGTAGGGGGCCGGGTTTGGGCCCTCAGTTGCTAAGGGCTACCCGAGTGGGAAGCGGTTCAAGAGATGGGG	..((.(.((((.....)))).).))..((((.((((..((....(((((.((.....(((((((.......)))))))....((.....))..)))))))))..))))))))...........	-42.4	123	23	20	24	56	1730	420	4.11905
>STX16	NM_003763	5HSAR013200	BR381521	735	161	124	166	284	5'UTR in Homo sapiens syntaxin 16 (STX16) transcript variant 2 mRNA.	348	29	3	gtctca	agtagg	cttca	ggg	GCCTAGACGCTTACGAGCCAAAGTTAGGGGTAGAGAGCAGAGACCTCCGGGGGGTCTCAGGGAGTAGGGGGCTTCAGGGCCTCCCAGTCTAGAGCCGGATTGGCGAGTTAGACGCTTGTAGATCCAAGG	((((((((((((.(.(.((........)).).).)))).(((((((.....)))))))........(((((((....)))))))..)))))).)).(((((.((((((.....)))))).)))))....	-51.8	129	29	23	29	48	1580	500	3.16
>IPO11	NM_016338	5HSAR013216	BR381571	190	33	35	51	71	5'UTR in Homo sapiens importin 11 (IPO11) transcript variant 2 mRNA.	138	25	3	aagt	agcggga	cc	ggg	GTGGGGTCTGGCAGCGTGGGGAGAGGGACCAACCGACGCCACTTCGTGTTGGGAAGTGGGAGCGGGAGGGCCGGGCAATTCCCGACCGAACCAAACGGTTTCC	.(((((((((((......((........))..(((...(((((((.......)))))))...)))....)))))))....))))...(((((....)))))..	-36.8	103	20	15	26	42	1200	470	2.55319
>CBLN1	NM_004352	5HSAR013300	BR381839	339	51	29	87	172	5'UTR in Homo sapiens cerebellin 1 precursor (CBLN1) mRNA.	267	19	3	act	acg	g	ggg	GAGCGGCGGCGGCGGAGCTGCGCACGGAGCTGAGGAGGGGGCTTCGGAGCGGGACTGGGACGGGGGGGGCGGCTGGCGCGAGCAGCCCTGGGGGTGGGGGGCGGGGTGGGCGCCGGCGG	..((.(((((......)))))((.(((((((........)))))))..))..................)).((((((((..((.(((((........)))))...))..))))))))..	-50.5	119	11	9	27	72	3470	360	9.63889
>CBLN1	NM_004352	5HSAR013300	BR381839	339	51	29	87	172	5'UTR in Homo sapiens cerebellin 1 precursor (CBLN1) mRNA.	306	21	3	ggt	gggcg	t	ggg	GGCTTCGGAGCGGGACTGGGACGGGGGGGGCGGCTGGCGCGAGCAGCCCTGGGGGTGGGGGGCGGGGTGGGCGCCGGCGGCGCG	..(((((...((....))...))))).(.((.((((((((..((.(((((........)))))...))..)))))))).)).).	-39.7	84	5	7	20	52	2870	290	9.89655
>AP2A1	NM_130787	5HSAR013305	BR381854	211	17	26	95	73	5'UTR in Homo sapiens adaptor-related protein complex 2 alpha 1 subunit (AP2A1) transcript variant 2 mRNA.	22	23	3	cgga	gag	cagg	ggg	CGGCTCAGAGCTCCGGACCGCGGGCGGAGGGGAGGGGCAGGGGGCGGTGCCACGGCCTGCCAGCCCGCCCGCCCGCCCGCCAGCCAGCCCTCCC	.((...((.(((..((...((((((((..(((..((((....(((((.((....))))))).)))).)))..))))))))...))))).)))).	-51.8	94	10	5	41	38	1170	970	1.20619
>NISCH	NM_007184	5HSAR013319	BR381904	134	13	11	42	68	5'UTR in Homo sapiens nischarin (NISCH) mRNA.	43	27	3	cggc	ggccggg	cggt	ggg	AGGCGGGGCCAAGATGGCGGCGCAGCGCGCGGCGGGGGCGACGGGCGGCGGGGGCCGGGGGGCGGTGGGACGTTGACCCCGCCCCCTGCTGCTGCTAGTCTGCGCCGGGCGGCGGTGGC	..(((..(((.....)))..)))..(((.(((((.((((....((((((((....((((((((((.((........)))))))))))))))))))).)))).))))).)))........	-73.1	119	9	11	37	62	2210	890	2.48315
>SSBP3	NM_001009955	5HSAR013328	BR381931	411	60	25	118	208	5'UTR in Homo sapiens single stranded DNA binding protein 3 (SSBP3) transcript variant 3 mRNA.	312	24	3	ga	ggcc	agcgag	ggg	GGGGAGCGCGGCGAGGAGAGCGCCAGCGAGCGAGAGAGCGAGCGAGCGCCGGGGAGGGGGCCGGGAGCGAGGGGCAGCTCGGGAGAGCCGGAGCGGTAGCGGCGGCGGCGGCGGCGGCGGCGAG	.....((.((((.....(((((((.((..((......))..))..((.((((........))))..))....))).))))......))))..)).((.((.((.((....)).)).)).))...	-50.4	124	20	2	30	72	1860	380	4.89474
>ZNF213	NM_004220	5HSAR013332	BR381942	447	61	64	149	173	5'UTR in Homo sapiens zinc finger protein 213 (ZNF213) transcript variant 1 mRNA.	45	29	3	ggcgg	cgggggc	ggccg	ggg	GCGGAAGTGGGATCTCCTGGGCCGTAGTGGGCGTTGTGTGTTTCGGGGGCGGGGGCGGGGGCGGGGGCCGGGGCGGGGACGGGGCCTCTGGCCGCCTGGCTCCAACATCAAGCACCGGGCTCC	((((...((((....))))..))))...((((.(((.((((((.(..(..((((.((((((((((((((....((....)).))))))).))).)))).))))..)..)))))))))))))).	-56.9	123	11	19	33	60	2620	510	5.13725
>ZNF213	NM_004220	5HSAR013332	BR381942	447	61	64	149	173	5'UTR in Homo sapiens zinc finger protein 213 (ZNF213) transcript variant 1 mRNA.	57	28	3	ggcgg	ccggggc	gacg	ggg	GTGGGATCTCCTGGGCCGTAGTGGGCGTTGTGTGTTTCGGGGGCGGGGGCGGGGGCGGGGGCCGGGGCGGGGACGGGGCCTCTGGCCGCCTGGCTCCAACATCAAGCACCGGGCTCCGAGTGGCCGGG	..(((....))).(((((...(((((.(((.((((((.(..(..((((.((((((((((((((....((....)).))))))).))).)))).))))..)..)))))))))))).)))..)))))...	-61.4	128	10	20	34	64	2730	540	5.05556
>MYCL1	NM_001033081	5HSAR013357	BR382023	581	56	76	208	241	5'UTR in Homo sapiens v-myc myelocytomatosis viral oncogene homolog 1 lung carcinoma derived (avian) (MYCL1) transcript variant 1 mRNA.	219	24	3	tggcca	cac	cgc	ggg	GGGAGCCGGTCCGCTCCAGGTGGCGGGCGGCTGGAGCGAGGTGAGGCTGCGGGTGGCCAGGGCACGGGCGCGGGTCCCGCGGTGCGGGCTGGCTGCAGGCTGCCTTCTGGGCACGGCGCGCCCC	(((.(((((((((((((((.((.....)).))))))).((((.((.((((((.(((((...((((...(((((...))))))))).))))).)))))).))))))...)))).))))...))).	-71.7	124	9	15	39	61	1410	720	1.95833
>RAB23	NM_016277	5HSAR013370	BR382065	620	109	99	202	210	5'UTR in Homo sapiens RAB23 member RAS oncogene family (RAB23) transcript variant 1 mRNA.	395	24	3	ca	gtatcga	cag	ggg	AAGACTCAGCTTCTCCCCGGGGTCCCGGGTTGTGCCTTACTCTCCGGAGTGGGCAGGGGTATCGAGGGCAGGGGCCTCCCGGCCCGGCTCCCCCATCCCCCGGTTCGGACCGCCGAGCGCCGGC	...............(((((....)))))...(((((.((((....)))))))))((((......((((..(((((....))))).)))))))).....(((((((((....))))..))))).	-55.9	124	13	20	48	43	1240	1570	0.789809
>SSBP3	NM_018070	5HSAR013395	BR382139	298	45	17	85	151	5'UTR in Homo sapiens single stranded DNA binding protein 3 (SSBP3) transcript variant 2 mRNA.	199	24	3	ga	ggcc	agcgag	ggg	GGGGAGCGCGGCGAGGAGAGCGCCAGCGAGCGAGAGAGCGAGCGAGCGCCGGGGAGGGGGCCGGGAGCGAGGGGCAGCTCGGGAGAGCCGGAGCGGTAGCGGCGGCGGCGGCGGCGGCGGCGAG	.....((.((((.....(((((((.((..((......))..))..((.((((........))))..))....))).))))......))))..)).((.((.((.((....)).)).)).))...	-50.4	124	20	2	30	72	1860	380	4.89474
>FOSL2	NM_005253	5HSAR013408	BR382181	809	131	122	247	309	5'UTR in Homo sapiens FOS-like antigen 2 (FOSL2) mRNA.	70	28	3	cgaggc	cccgtcc	agc	ggg	GGGGACAGAAAGAGGGAGAGAGAGAGAGAGAGAGAGGGAGAGGCGCGGCCGGGCGAGGCGGGCCCGTCCGGGAGCGGGCTCCGGGGAAGGGGTGCGGGTCTGGGCGCCGGAGCGGGGAGCGGGGCCGC	(....)......................................((((((.((((...(((((((((((.((((....)))).))........)))))))))..))))...((.....))..))))))	-49.3	128	24	5	26	73	2170	430	5.04651
>FOSL2	NM_005253	5HSAR013408	BR382181	809	131	122	247	309	5'UTR in Homo sapiens FOS-like antigen 2 (FOSL2) mRNA.	89	23	3	agc	ctccg	aag	ggg	GAGAGAGAGAGAGAGAGGGAGAGGCGCGGCCGGGCGAGGCGGGCCCGTCCGGGAGCGGGCTCCGGGGAAGGGGTGCGGGTCTGGGCGCCGGAGCGGGGAGCGGGGCCGCGTCCCTCTCAGCGC	............(((((((....((((((((.((((...(((((((((((.((((....)))).))........)))))))))..))))...((.....))..))))))))))))))).....	-65.8	123	17	8	32	66	1870	560	3.33929
>FOSL2	NM_005253	5HSAR013408	BR382181	809	131	122	247	309	5'UTR in Homo sapiens FOS-like antigen 2 (FOSL2) mRNA.	102	22	3	gaa	gtgc	tct	ggg	AGAGGGAGAGGCGCGGCCGGGCGAGGCGGGCCCGTCCGGGAGCGGGCTCCGGGGAAGGGGTGCGGGTCTGGGCGCCGGAGCGGGGAGCGGGGCCGCGTCCCTCTCAGCGCCAGCTCTACTTG	.(((((((.(((((...((((((.((....))))))))((((....)))).((((.(((..((((.((((..(.(((...))).)..)))).))))..))))))).)))))..)))).))).	-65.6	122	13	12	36	61	1820	620	2.93548
>AP2A1	NM_014203	5HSAR013305	BR382209	211	17	26	95	73	5'UTR in Homo sapiens adaptor-related protein complex 2 alpha 1 subunit (AP2A1) transcript variant 1 mRNA.	22	23	3	cgga	gag	cagg	ggg	CGGCTCAGAGCTCCGGACCGCGGGCGGAGGGGAGGGGCAGGGGGCGGTGCCACGGCCTGCCAGCCCGCCCGCCCGCCCGCCAGCCAGCCCTCCC	.((...((.(((..((...((((((((..(((..((((....(((((.((....))))))).)))).)))..))))))))...))))).)))).	-51.8	94	10	5	41	38	1170	970	1.20619
>RMND5A	NM_022780	5HSAR013446	BR382301	377	50	34	141	152	5'UTR in Homo sapiens required for meiotic nuclear division 5 homolog A (S. cerevisiae) (RMND5A) mRNA.	172	30	3	gggcta	cgccatg	caggc	ggg	GGGACGCGGAGCCGAGTGCAGCGAGCGAACGGGAGCAGCGGCGACTCGCCGGGGGGCTAGGGCGCCATGGGGCAGGCGGGCTCCGGCTGCGCGGGGCTCCCCCGGCGCCGCGGCTAGTGCGCCCGCCGCC	(((.((((...(((..(((.....)))..))).(((.(((((.....(((((((((((...((((..((((((......))))))...))))..))).))))))))))))).)))..)))))))......	-72.2	130	14	9	46	61	1770	970	1.82474
>PDHX	NM_003477	5HSAR013452	BR382319	526	85	68	177	196	5'UTR in Homo sapiens pyruvate dehydrogenase complex component X (PDHX) nuclear gene encoding mitochondrial protein transcript variant 1 mRNA.	263	28	3	cagccc	ggcg	cgaacg	ggg	TTAGCCTGGGATACGGCAGCGAGGCCGCAAATGCAATCAGGCGGCGCTGAGGGCAGCCCGGGGGCGGGGCGAACGGGGCGGGGGCCGGGGTCTGGTAAGGCCCCGCCGGCTGAGATATCCAGCGGCGC	...(((..(((((...((((....((((...(((..((((......))))..)))((((.......)))).......)))).(((.(((((((....)))))))))).))))...)))))...)))..	-60.6	128	21	13	36	58	1960	690	2.84058
>PDHX	NM_003477	5HSAR013452	BR382319	526	85	68	177	196	5'UTR in Homo sapiens pyruvate dehydrogenase complex component X (PDHX) nuclear gene encoding mitochondrial protein transcript variant 1 mRNA.	274	23	3	c	gcgaacg	cgg	ggg	TACGGCAGCGAGGCCGCAAATGCAATCAGGCGGCGCTGAGGGCAGCCCGGGGGCGGGGCGAACGGGGCGGGGGCCGGGGTCTGGTAAGGCCCCGCCGGCTGAGATATCCAGCGGCGCACCTGA	..((((......)))).........(((((..((((((..(((((((....((((((((..((.((((..........)))).))...)))))))))))))......))..)))))).)))))	-57.5	123	21	11	36	55	1860	690	2.69565
>PDHX	NM_003477	5HSAR013452	BR382319	526	85	68	177	196	5'UTR in Homo sapiens pyruvate dehydrogenase complex component X (PDHX) nuclear gene encoding mitochondrial protein transcript variant 1 mRNA.	381	23	3	gct	ttggg	cgg	ggg	CCAGCGGCGCACCTGACTTCCCGGGAGGCAAGGCCAACGTGGTTGGAGGCGGGGCTGGGTTGGGGGGCGGGGGTTCAAGTCTGAGAGACCTAAAGGCACCGCTAGCGTCTGGGGGCGTGGCCA	...((.((((.........(((.(((.((....(((((...))))).(((((.((((((((...((((..(....)..))))....)))))...))).))))).)).))).))))))).))..	-47.2	123	20	18	31	54	2040	500	4.08
>TNFSF12-TNFSF13	NM_172089	5HSAR013511	BR382505	55	6	5	22	22	5'UTR in Homo sapiens TNFSF12-TNFSF13 readthrough transcript (TNFSF12-TNFSF13) mRNA.	8	19	3	tccc	at	g	ggg	ATCCCTCGGGTCCCGGGATGGGGGGGCGGTGAGGCAGGCACAGCCCCCCGCCCCC	(((((..(....).)))))..((((((((.(.(((.......))).)))))))))	-29.5	55	6	5	22	22	1190	1100	1.08182
>NMB	NM_021077	5HSAR013557	BR382649	419	65	48	129	177	5'UTR in Homo sapiens neuromedin B (NMB) transcript variant 1 mRNA.	258	25	3	agggt	gacggcg	a	ggg	TGCAGGTCTCTGGGCGGCCCAAAGGGGGTGCCCCTGCCTGGTAACCTAGCGGGAGGGTGGGGACGGCGGGGAGGGCGGCGGGCGCGGGGCACGGCTCCGCTGCTCAGGGCAGGCTCCGCCCCCAG	.((((((..(..((((((((......)).)))...)))..)..)))).)).((.((((((((...((.....(((((((((((.((.....)))).)))))))))...))...))))))))))..	-66.9	125	14	14	39	58	1920	1000	1.92
>NMB	NM_021077	5HSAR013557	BR382649	419	65	48	129	177	5'UTR in Homo sapiens neuromedin B (NMB) transcript variant 1 mRNA.	275	22	3	ga	cggc	cgcg	ggg	CCCAAAGGGGGTGCCCCTGCCTGGTAACCTAGCGGGAGGGTGGGGACGGCGGGGAGGGCGGCGGGCGCGGGGCACGGCTCCGCTGCTCAGGGCAGGCTCCGCCCCCAGGGGCGCGGATTTAA	(((....)))(((((((((((((.((...)).)))).((((((((...((.....(((((((((((.((.....)))).)))))))))...))...)))))))).)))))))))........	-64.6	122	16	13	37	56	1970	980	2.0102
>NMB	NM_205858	5HSAR013557	BR382653	419	65	48	129	177	5'UTR in Homo sapiens neuromedin B (NMB) transcript variant 2 mRNA.	258	25	3	agggt	gacggcg	a	ggg	TGCAGGTCTCTGGGCGGCCCAAAGGGGGTGCCCCTGCCTGGTAACCTAGCGGGAGGGTGGGGACGGCGGGGAGGGCGGCGGGCGCGGGGCACGGCTCCGCTGCTCAGGGCAGGCTCCGCCCCCAG	.((((((..(..((((((((......)).)))...)))..)..)))).)).((.((((((((...((.....(((((((((((.((.....)))).)))))))))...))...))))))))))..	-66.9	125	14	14	39	58	1920	1000	1.92
>NMB	NM_205858	5HSAR013557	BR382653	419	65	48	129	177	5'UTR in Homo sapiens neuromedin B (NMB) transcript variant 2 mRNA.	275	22	3	ga	cggc	cgcg	ggg	CCCAAAGGGGGTGCCCCTGCCTGGTAACCTAGCGGGAGGGTGGGGACGGCGGGGAGGGCGGCGGGCGCGGGGCACGGCTCCGCTGCTCAGGGCAGGCTCCGCCCCCAGGGGCGCGGATTTAA	(((....)))(((((((((((((.((...)).)))).((((((((...((.....(((((((((((.((.....)))).)))))))))...))...)))))))).)))))))))........	-64.6	122	16	13	37	56	1970	980	2.0102
>MAPKAP1	NM_001006620	5HSAR013587	BR382740	581	150	99	149	183	5'UTR in Homo sapiens mitogen-activated protein kinase associated protein 1 (MAPKAP1) transcript variant 4 mRNA.	172	24	3	gca	gcc	aggcgt	ggg	GCGGGCCGGGAGGAGCGCCGGTCCCCGTGGATCCCGAGAGTGCAGAGCTCGGGGCAGGGGCCGGGAGGCGTGGGGGAGCCGGGCCCTCCCCTCAGGAACGTGTCCCGGGGCCGACCCGGCCCGT	((((((((((....(.(((...((((...(.(((((((.........)))))))).))))((((((.(((((((((((.......))))))).....)))).))))))))))..))))))))))	-74.7	124	14	11	42	57	1750	1190	1.47059
>EED	NM_003797	5HSAR013598	BR382774	457	83	69	111	194	5'UTR in Homo sapiens embryonic ectoderm development (EED) transcript variant 1 mRNA.	180	21	3	a	cggc	aaaa	ggg	ACTTAATACTGCCCTCTTAATCCAACGGACCTTACATCGTGTAGACTGCCGGGAGGGCGGCGGGAAAAGGGCAAGACGGGAGTTGGGGAAGGGAAGGAGCCAGGAAGCCGCGCGGGAGGGC	..........((((((((..(((..(((...((((.....))))....))))))..(((((..........(..(((....)))..)....((......)).....)))))..))))))))	-35.7	121	31	16	27	47	1270	440	2.88636
>EED	NM_003797	5HSAR013598	BR382774	457	83	69	111	194	5'UTR in Homo sapiens embryonic ectoderm development (EED) transcript variant 1 mRNA.	191	27	3	aaaa	caagac	agttg	ggg	CCCTCTTAATCCAACGGACCTTACATCGTGTAGACTGCCGGGAGGGCGGCGGGAAAAGGGCAAGACGGGAGTTGGGGAAGGGAAGGAGCCAGGAAGCCGCGCGGGAGGGCGCGCGCGCGCGCCCCTT	(((((((..(((.((((........)))).....((((((......)))))).....))).)))).)))....((((...((......)).....((((((((.(....).)))))).)).))))..	-45.3	127	27	14	34	52	1320	670	1.97015
>EED	NM_152991	5HSAR013598	BR382777	457	83	69	111	194	5'UTR in Homo sapiens embryonic ectoderm development (EED) transcript variant 2 mRNA.	180	21	3	a	cggc	aaaa	ggg	ACTTAATACTGCCCTCTTAATCCAACGGACCTTACATCGTGTAGACTGCCGGGAGGGCGGCGGGAAAAGGGCAAGACGGGAGTTGGGGAAGGGAAGGAGCCAGGAAGCCGCGCGGGAGGGC	..........((((((((..(((..(((...((((.....))))....))))))..(((((..........(..(((....)))..)....((......)).....)))))..))))))))	-35.7	121	31	16	27	47	1270	440	2.88636
>EED	NM_152991	5HSAR013598	BR382777	457	83	69	111	194	5'UTR in Homo sapiens embryonic ectoderm development (EED) transcript variant 2 mRNA.	191	27	3	aaaa	caagac	agttg	ggg	CCCTCTTAATCCAACGGACCTTACATCGTGTAGACTGCCGGGAGGGCGGCGGGAAAAGGGCAAGACGGGAGTTGGGGAAGGGAAGGAGCCAGGAAGCCGCGCGGGAGGGCGCGCGCGCGCGCCCCTT	(((((((..(((.((((........)))).....((((((......)))))).....))).)))).)))....((((...((......)).....((((((((.(....).)))))).)).))))..	-45.3	127	27	14	34	52	1320	670	1.97015
>ABI3	NM_016428	5HSAR013637	BR382899	498	99	88	177	134	5'UTR in Homo sapiens ABI family member 3 (ABI3) transcript variant 1 mRNA.	234	20	3	t	attgg	ct	ggg	TCCAGGACCAGGGAGCAATCACAGCTGCCCCGACCTTGGCTTCCTCTGCTGGGTGGGATTGGGGGCTGGGCCCCCAAATGGGCCCCTGGCTTCCCCCTTCCTCTGGGCAGGGGACAGAGA	.(((((..(.((((((.......))).))).)..)))))..(((((((((.((.((((..(((((((((((((......))))))..)))..))))..)))))).)))))))))......	-61.1	120	18	22	40	40	1340	1420	0.943662
>ZDHHC3	NM_016598	5HSAR013646	BR382933	274	37	37	94	106	5'UTR in Homo sapiens zinc finger DHHC-type containing 3 (ZDHHC3) transcript variant 2 mRNA.	157	25	3	tccc	ttg	actgca	ggg	AGAGAGCCGCGGCGCCTCGTTCCGAGGAGCCATCGCCGAAGCCCGAGGCCGGGTCCCGGGTTGGGGACTGCAGGGGAAGGCAGCGGCGGCGGCGGCGGGAGCCCCACCGGGGTCTGGGACTGGGG	.....((((((((.(((((...))))).)))..(((((....(((..(((...((((..((.(....).))..)))).)))..))))))))))))).....(((((((((...))))...)))))	-62.5	125	17	11	38	59	1670	820	2.03659
>ACAP2	NM_012287	5HSAR013672	BR383015	241	24	36	92	89	5'UTR in Homo sapiens ArfGAP with coiled-coil ankyrin repeat and PH domains 2 (ACAP2) mRNA.	38	23	3	gc	aggaaga	gc	ggg	ACTCCCCGGCCGTTTCCCTGCGGCCAGCGCTCTACTTGGGGCGGGAGGAAGAGGGGCGGGACTGGGGCCTGACTAGTCGTCGCCGTCTTCGCGGCTGCTATGACCAGCGG	.(((((.((((((......))))))...(((((....))))))))))(((((.((.(((((((((.......)))))).))))).)))))...((((.......))))..	-50.1	110	13	20	35	42	1140	680	1.67647
>KCNK1	NM_002245	5HSAR013684	BR383059	168	16	9	46	97	5'UTR in Homo sapiens potassium channel subfamily K member 1 (KCNK1) mRNA.	29	28	3	gcgggc	cgcgcgg	agc	ggg	GCAGGAAGACGGCGCTGCCCGGAGGAGCGGGGCGGGCGGGCGCGCGGGGGAGCGGGCGGCGGGCGGGAGCCAGGCCCGGGCGGGGGCGGGGGCGGCGGGGCCAGAA	((.......(.((.((((((.(.....).)))))))).)((.(((......))).)).)).(((....))).(((((.(.((..........)).).)))))....	-49.3	106	12	1	28	65	2430	460	5.28261
>KCNK1	NM_002245	5HSAR013684	BR383059	168	16	9	46	97	5'UTR in Homo sapiens potassium channel subfamily K member 1 (KCNK1) mRNA.	46	22	3	ggagc	cggc	c	ggg	GCAGGAAGACGGCGCTGCCCGGAGGAGCGGGGCGGGCGGGCGCGCGGGGGAGCGGGCGGCGGGCGGGAGCCAGGCCCGGGCGGGGGCGGGGGCGGCGGGGCCAGAAGAGGCGGCGGG	((..........((((((((............(((((.(.(((.((......)).))).).(((....)))..))))).((....))..))))))))..(((......))).))...	-52.9	117	13	1	30	73	2620	480	5.45833
>KCNK1	NM_002245	5HSAR013684	BR383059	168	16	9	46	97	5'UTR in Homo sapiens potassium channel subfamily K member 1 (KCNK1) mRNA.	78	23	3	c	ggcgg	cggcg	ggg	CGGGGCGGGCGGGCGCGCGGGGGAGCGGGCGGCGGGCGGGAGCCAGGCCCGGGCGGGGGCGGGGGCGGCGGGGCCAGAAGAGGCGGCGGGCCGCGCTCCGGCCGGTCTGCGGCGTTGGCCTTG	((((((.(((..((.((((((....(((((....(((....)))..)))))(((.((((((.((.(.((...(((......))).)).).)).)))))).)))..))))))))))).))))))	-71.5	123	7	7	36	73	2620	550	4.76364
>PTH2	NM_178449	5HSAR013686	BR383065	102	12	22	24	44	5'UTR in Homo sapiens parathyroid hormone 2 (PTH2) mRNA.	40	23	3	gccc	gttct	cc	ggg	GTAGGGGACTGTGCGGGAAGCTGGGGGTGGATGCATGGTGGGGCCCGGGGTTCTGGGCCGGGATGCAGCCCTACTGAGCCCCTTTCTGGTTCTCCACAGGTG	........(((((.(((((.(.((((((((.(((((.....(((((((....)))))))...))))).)).......))))))....).))))))))))...	-43.81	102	12	22	24	44	1510	580	2.60345
>GABPB1	NM_016655	5HSAR013690	BR383077	424	72	89	127	136	5'UTR in Homo sapiens GA binding protein transcription factor beta subunit 1 (GABPB1) transcript variant gamma-2 mRNA.	171	26	3	cc	tccggga	atgct	ggg	ATCTGCCGACGAGGGCAGAGGCGGAAAATCCTCGGGCGATGAGCTGAAGAGGGCCGGGTCCGGGAGGGATGCTGGGAGCTTGACTCACTCGCACACCATGTGTCCCTCCGCGCGCAGCACGGGGGA	.((((((......)))))).........((((((.((..((.((......((((...)))).((((((((((((((.((..(.....)..)).).))).))))))))))..)).)))).)))))).	-50.5	126	25	17	35	49	1320	540	2.44444
>AHSA2	NM_152392	5HSAR013698	BR383103	1586	326	370	400	490	5'UTR in Homo sapiens AHA1 activator of heat shock 90kDa protein ATPase homolog 2 (yeast) (AHSA2) mRNA.	12	28	3	gccgc	gccagg	tcagg	ggg	GGGGTCTGTGCGGGGCCGCGGGGCCAGGGGGTCAGGGGGCCGCCCCCCCTCAGCTGCTGGACGCAGGGCTCGGCCTTCGCCTCTGGGCT	(((((..(.((.((((((((...((((.((.(.((((((.....)))))).).)).)))).)))..))))).)))...)))))......	-45.7	89	5	13	31	40	1660	1180	1.40678
>FAM54B	NM_019557	5HSAR013735	BR383215	308	45	59	102	102	5'UTR in Homo sapiens family with sequence similarity 54 member B (FAM54B) transcript variant 1 mRNA.	156	26	3	tcc	tcctgt	tccaa	ggg	CCGCCGCGCATTCTGAGACCTGGCCGCGGCTCGGAGGCTTCCGCGCACTCGGGTCCGGGTCCTGTGGGTCCAAGGGCCGCTGGGCAGGCGGCGAGCACTTGGCCGACCTTGGCCCAGATGGCCTGA	..(((.((((....(.((((((((((.(((.(((......))).)).).)))..)))))))))))))))....(((((((((((((((((((.((...)).)))).)))..)))))).))))))..	-62.6	126	14	20	44	48	1010	750	1.34667
>ZNF664	NM_152437	5HSAR013781	BR383361	1830	383	343	490	614	5'UTR in Homo sapiens zinc finger protein 664 (ZNF664) mRNA.	7	23	3	cggt	ggcgc	cc	ggg	GGAGGCGGGCGGTGGGGGCGCGGGCCGGGTGGCCGCGCATGCGTGCGGCCCCCGCTCCCCCGGGGCTTCCCCGGCCTCG	.(((((.((.((((((((.(((((......((((((((....))))))))))))).))))))......)))).))))).	-53.7	79	2	8	31	38	1170	1130	1.0354
>ZNF664	NM_152437	5HSAR013781	BR383361	1830	383	343	490	614	5'UTR in Homo sapiens zinc finger protein 664 (ZNF664) mRNA.	276	25	3	aggc	ggccgg	cca	ggg	TTGGAGTGAGTTCTCGGCGGCCGGGCTGCAGTCTTTCTTTCTTTCCCGGAGGGAGGCGGGGGCCGGGGGCCAGGGAGCGGGCTGGGGGTGGGAAGGAGGTGGAGTGGCTTAAAGAAAAGAAAAAC	......(((((((((.(((((...)))))...((((((((((.((((.......(((....)))...((((.(....).)))).)))).))))))))))..))).))))))..............	-42	125	23	23	22	57	2000	350	5.71429
>ZNF664	NM_152437	5HSAR013781	BR383361	1830	383	343	490	614	5'UTR in Homo sapiens zinc finger protein 664 (ZNF664) mRNA.	290	24	3	ggcca	agc	ctgg	ggg	CGGCGGCCGGGCTGCAGTCTTTCTTTCTTTCCCGGAGGGAGGCGGGGGCCGGGGGCCAGGGAGCGGGCTGGGGGTGGGAAGGAGGTGGAGTGGCTTAAAGAAAAGAAAAACAACCCATCCCGGA	.(((..((((.((.(.((((..((((.......))))..))))).)).))))..))).............((((((((..(.((((......))))..............)..))))))))...	-43.46	124	25	18	27	54	1970	540	3.64815
>ZNF664	NM_152437	5HSAR013781	BR383361	1830	383	343	490	614	5'UTR in Homo sapiens zinc finger protein 664 (ZNF664) mRNA.	522	20	3	ct	cagc	ca	ggg	AGTGCGGGGGAGCGGGGCCGGGGGGCGCAGATGGCGGCCGGTGCGAGCGAGGGCTGGGCAGCGGGCAGGGCGAGGCCGGGCGAGGCCCCTCGGGAGCCGGACTCCCGAGCCAGGCTCCAT	........(((((..(((((((((.(((.....))).(((((.((((...(((((..((..(((.(.......).))).))..)))))))))...))))).)))))).)))..)))))..	-62.7	120	15	8	35	62	2080	700	2.97143
>BTC	NM_001729	5HSAR013789	BR383387	347	50	69	94	134	5'UTR in Homo sapiens betacellulin (BTC) mRNA.	17	22	3	tgt	tat	tgtg	ggg	GCCCGAATATGTCCCTGGGTGTGGGTATGGGTGTGGGGCAATTTGGGTGGGAGCAGCGTGGAGGCTCCCAGGACCAAGTCCTGCGCCT	((((....((..(....)..))))))..(((((..((((...((((.(((((((.........)))))))...))))))))..)))))	-38.7	88	13	19	20	36	930	470	1.97872
>BTC	NM_001729	5HSAR013789	BR383387	347	50	69	94	134	5'UTR in Homo sapiens betacellulin (BTC) mRNA.	29	23	3	tgt	gcaattt	t	ggg	GCCCGAATATGTCCCTGGGTGTGGGTATGGGTGTGGGGCAATTTGGGTGGGAGCAGCGTGGAGGCTCCCAGGACCAAGTCCTGCGCCTCTTTGGCGGGGTG	.((((..((((.(((.......)))))))((((..((((...((((.(((((((.........)))))))...))))))))..)))).......))))...	-43.5	101	13	23	22	43	1180	490	2.40816
>HYLS1	NM_001134793	5HSAR013801	BR383426	781	175	140	231	235	5'UTR in Homo sapiens hydrolethalus syndrome 1 (HYLS1) transcript variant 2 mRNA.	516	23	3	a	cggacc	ccaa	ggg	GCCAATCAGGATACAGACTTGGAGGACGTTTACCCTCAGGACCAATAAGAGGGAGGGCGGACCGGGCCAAGGGTGCCGGTTCGCTCTCCGGATTTAAACCTCAGCGGTCGGCGGTTAACCGCA	.((.....)).....((((..((((.......((....))...........(((((((((((((((((...))).)))))))))))))).........))))...)))).((((....)))).	-50.1	123	29	21	33	40	880	560	1.57143
>ANKRD20A1	NM_032250	5HSAR013809	BR383451	112	20	18	20	54	5'UTR in Homo sapiens ankyrin repeat domain 20 family member A1 (ANKRD20A1) mRNA.	1	26	3	gattt	gct	tcggcc	ggg	GGGGATTTGGGGCTGGGTCGGCCGGGGTCGGGGAGGGGGGTGGTGAAAAGGTGACAGGGAGCTGCCCCCGCTCAAG	...(((((.((.(......).)).)))))...((((((((..((.....(....).....))..))))).)))...	-29.4	76	11	11	14	40	1680	460	3.65217
>ANKRD20A1	NM_032250	5HSAR013809	BR383451	112	20	18	20	54	5'UTR in Homo sapiens ankyrin repeat domain 20 family member A1 (ANKRD20A1) mRNA.	15	26	3	tcggcc	gtcg	aggg	ggg	GGGGATTTGGGGCTGGGTCGGCCGGGGTCGGGGAGGGGGGTGGTGAAAAGGTGACAGGGAGCTGCCCCCGCTCAAGAGCCGGTGGTTGGG	...........(((((.((..(((....))).((((((((..((.....(....).....))..))))).)))..)).))))).......	-33.9	90	12	14	16	48	1870	500	3.74
>TC2N	NM_152332	5HSAR013827	BR383508	379	63	58	97	161	5'UTR in Homo sapiens tandem C2 domains nuclear (TC2N) transcript variant 1 mRNA.	199	22	3	cggc	accc	cg	ggg	GCCGCGCGGCGCCGGCCCAGCGCGGGCGTGGGACGTGGAGACCCGGAGGAGGGCGGCGGGACCCGGGCGGGGAAAGGCGCGGCGTGGCTTGGCTCAGGTGCGCTTCTCCCACCTGGCAGCTC	(((((((.(((((..(((.((.((((.......(((.(...(((......)))).)))...)))).)).)))...))))).)))))))...((.((((((.(......))))))))).....	-65.6	122	13	12	40	57	1320	740	1.78378
>C17orf80	NM_017941	5HSAR013834	BR383529	194	32	36	51	75	5'UTR in Homo sapiens chromosome 17 open reading frame 80 (C17orf80) transcript variant 1 mRNA.	5	25	3	ggtt	cag	cctggg	ggg	GGCCGGGGGTTGGGCAGGGGCCTGGGGGGCTTCCCTGGGGGGCTTGTCGCCGGGGCCGCCTGGGCTTTCAGGTCTTCCG	(((((..((((...(((((((((.((.(((..(((....)))...))).)).))))).))))))))..).)))).....	-42.3	79	2	16	22	39	2070	410	5.04878
>C17orf80	NM_001100621	5HSAR013834	BR383547	194	32	36	51	75	5'UTR in Homo sapiens chromosome 17 open reading frame 80 (C17orf80) transcript variant 2 mRNA.	5	25	3	ggtt	cag	cctggg	ggg	GGCCGGGGGTTGGGCAGGGGCCTGGGGGGCTTCCCTGGGGGGCTTGTCGCCGGGGCCGCCTGGGCTTTCAGGTCTTCCG	(((((..((((...(((((((((.((.(((..(((....)))...))).)).))))).))))))))..).)))).....	-42.3	79	2	16	22	39	2070	410	5.04878
>PLEKHO1	NM_016274	5HSAR013848	BR383574	278	37	21	89	131	5'UTR in Homo sapiens pleckstrin homology domain containing family O member 1 (PLEKHO1) mRNA.	18	27	3	cgcc	atgga	cgccaa	ggg	GGGGACCCGGGCCGCGTGGGCGCCGGGATGGAGGGCGCCAAGGGGCGGGGAGCGGGCGTGCGTGTGTGTGCGAGTGCGAATGCGAGGGAGGCCG	..((.(((..(((.(...((((((.........))))))..).))).....(((..((..(.(((....))).)..))..)))..)))...)).	-40.7	94	11	9	21	53	1470	360	4.08333
>PLEKHO1	NM_016274	5HSAR013848	BR383574	278	37	21	89	131	5'UTR in Homo sapiens pleckstrin homology domain containing family O member 1 (PLEKHO1) mRNA.	33	24	3	cgccaa	gcg	agc	ggg	GGGGACCCGGGCCGCGTGGGCGCCGGGATGGAGGGCGCCAAGGGGCGGGGAGCGGGCGTGCGTGTGTGTGCGAGTGCGAATGCGAGGGAGGCCGGCCTTGAGTGAA	.....(((.(.((.(...((((((.........))))))..))).).))).((.(((.(.(.(((((.(((....))).)))))..).).))).))..........	-41.7	106	14	12	23	57	1530	400	3.825
>TOMM40L	NM_032174	5HSAR013876	BR383675	229	46	47	52	84	5'UTR in Homo sapiens translocase of outer mitochondrial membrane 40 homolog (yeast)-like (TOMM40L) nuclear gene encoding mitochondrial protein mRNA.	145	31	4	ggt	cccgttg	gtaaa	gggg	GTGTAGCGTCGGACCATGTGGAAGTTTCTGAGGCTGGGGAGCCGGATAATGGGGGGTGGGGCCCGTTGGGGGGTAAAGGGGCAATAGCGTCCTTTCACAGGCTAACCTCGGCTCTTCCCAGTCCTCTGGAC	((.(((....((((..((.(((((.......((((((((((((.((....((((.((...((((.((........)).))))....)).)))).))...))))..))))))))))))))))))).))).))	-49.11	131	22	29	30	50	2000	540	3.7037
>PRSS23	NM_007173	5HSAR013911	BR383788	216	17	25	80	94	5'UTR in Homo sapiens protease serine 23 (PRSS23) mRNA.	24	28	3	gcgggc	cctc	tggcgc	ggg	GCGGCTTCCCCGAGGCCGGAGGCGGGGCGGGCGGGCCTCGGGTGGCGCGGGGGGCGGACCCGCCAGCTGCCTGCGCTGCTCGCCAGCTTGCTCGCACTCGG	.(((((((...)))))))....((((((((((((((..((((..(((((((.(((((.....)).))).)))))))..))))...)))))))))).)))).	-65.4	101	6	12	37	46	1410	700	2.01429
>ERC1	NM_178037	5HSAR013921	BR383821	406	65	89	116	136	5'UTR in Homo sapiens ELKS/RAB6-interacting/CAST family member 1 (ERC1) transcript variant beta mRNA.	201	18	3	ct	ct	ca	ggg	GCTAGTGCTGAGGCTTTCGCCTTTCCTACCCAGCTTCTTGCTCACGGCCCGGGCTGGGCTGGGCAGGGCAACGCGCCCCCGGGGAGGGGCGGAGCTGTAGATATGGTGTAAGATACTT	((((...(((.(((((.((((((((((.((((((((...((((.......)))).))))))))..((((.....))))...))))))))))))))).)))...))))...........	-53.4	118	17	26	33	42	1100	810	1.35802
>ARHGEF10	NM_014629	5HSAR013941	BR383882	178	31	13	44	90	5'UTR in Homo sapiens Rho guanine nucleotide exchange factor (GEF) 10 (ARHGEF10) mRNA.	2	32	4	gacgc	gacgcg	acggc	gggg	CGGGGGACGCGGGGGACGCGGGGGACGGCGGGGAACGGCGGGGGACGGCGGGGAACAGCGGGGGACGGCGGGGAACAGCGGGG	.......(((......(((.(....).))).....(.((.(....).)).)......((.(....).))........)))...	-27.6	83	13	0	17	53	2750	170	16.1765
>ARHGEF10	NM_014629	5HSAR013941	BR383882	178	31	13	44	90	5'UTR in Homo sapiens Rho guanine nucleotide exchange factor (GEF) 10 (ARHGEF10) mRNA.	13	30	3	acgcg	gacggcg	aacggc	ggg	CGGGGGACGCGGGGGACGCGGGGGACGGCGGGGAACGGCGGGGGACGGCGGGGAACAGCGGGGGACGGCGGGGAACAGCGGGGGACGGCGGG	(((....).)).....(((.(....).))).....(.((.(....).)).)......((.(....).))........((.(....).))...	-32.6	92	14	0	19	59	3040	190	16
>ARHGEF10	NM_014629	5HSAR013941	BR383882	178	31	13	44	90	5'UTR in Homo sapiens Rho guanine nucleotide exchange factor (GEF) 10 (ARHGEF10) mRNA.	30	34	4	aacggc	gacggc	aacagc	gggg	CGGGGGACGCGGGGGACGCGGGGGACGGCGGGGAACGGCGGGGGACGGCGGGGAACAGCGGGGGACGGCGGGGAACAGCGGGGGACGGCGGGGAACAGCAGGGGACTGCGGGT	(((....).)).....(((.(....).))).....(.((.(....).)).)......((.(....).))........((.(....).))........((((....))))....	-41.9	113	19	2	23	69	3460	230	15.0435
>ARHGEF10	NM_014629	5HSAR013941	BR383882	178	31	13	44	90	5'UTR in Homo sapiens Rho guanine nucleotide exchange factor (GEF) 10 (ARHGEF10) mRNA.	41	33	4	acggc	aacagcg	acggc	gggg	CGGGGGACGCGGGGGACGCGGGGGACGGCGGGGAACGGCGGGGGACGGCGGGGAACAGCGGGGGACGGCGGGGAACAGCGGGGGACGGCGGGGAACAGCAGGGGACTGCGGGTCGCGTCCTGG	...(((((((((....(((.(....).))).....(.((.(....).)).)......((.(....).))........((.(....).))........((((....))))...)))))))))..	-53.9	123	19	4	27	73	3520	290	12.1379
>ARHGEF10	NM_014629	5HSAR013941	BR383882	178	31	13	44	90	5'UTR in Homo sapiens Rho guanine nucleotide exchange factor (GEF) 10 (ARHGEF10) mRNA.	60	34	4	gacggc	aacagcg	acggc	gggg	CGGGGGACGCGGGGGACGGCGGGGAACGGCGGGGGACGGCGGGGAACAGCGGGGGACGGCGGGGAACAGCGGGGGACGGCGGGGAACAGCAGGGGACTGCGGGTCGCGTCCTGGCCGCCGAGGAGCTCCTTCCC	.(((((((((.(....).))).....((((((((((((.(((......((.(....).))........((.(....).))........((((....))))...)))))))))..))))))......))))))..	-61	134	20	7	35	72	3230	500	6.46
>ARHGEF10	NM_014629	5HSAR013941	BR383882	178	31	13	44	90	5'UTR in Homo sapiens Rho guanine nucleotide exchange factor (GEF) 10 (ARHGEF10) mRNA.	82	31	3	acggcg	aacagca	gactgc	ggg	GGAACGGCGGGGGACGGCGGGGAACAGCGGGGGACGGCGGGGAACAGCGGGGGACGGCGGGGAACAGCAGGGGACTGCGGGTCGCGTCCTGGCCGCCGAGGAGCTCCTTCCCTTAACAGAGCTGAGAGAGG	....((((.(....)...(((((..(((...((.((((.((((...((.(....).)).(.((...((((....))))...)).).)))).)))))).....)))..)))))........)))).......	-54.6	131	25	10	32	64	2410	470	5.12766
>TMEM98	NM_015544	5HSAR013949	BR383907	458	50	62	162	184	5'UTR in Homo sapiens transmembrane protein 98 (TMEM98) transcript variant 1 mRNA.	175	23	3	cc	ggccgg	ccg	ggg	GCCGGGGGGCCTGGCGGTGACGGCGGCGCCTGGCGGCGGGGATTTGGCGCGGGCCGGGGGCCGGGGGCCGGGGCGCGGGGGCGCGAGGCTGGATTCCTAGGGCCGCGGCGCTTCCCGGCATGC	((((((((((..((((.((....)).))))..((((((((((((..((.((.(((.(.(.((.(....).)).).)...))).))..))..)))))))...)))))...))))))))))....	-70.9	123	6	13	37	67	2690	600	4.48333
>UBL3	NM_007106	5HSAR013990	BR384039	1145	191	219	343	392	5'UTR in Homo sapiens ubiquitin-like 3 (UBL3) mRNA.	281	19	3	ga	gag	aa	ggg	CCTCTTCCGGGGACCAGCCGAAGTCGGCGTCGCCCGGAGCTCGCGAGGCCGGGGAGGGGAGGGGAAGGGAAGGCGGAGACCGGGGAGGCGGCGGCGGGGAAGGCGGAGGCAGAAGAGGA	(((((((....(.((.(((...((((.((((.(((((..(((.((...((.................))....))))).)))))..)))).))))......)))...))).))))))).	-46.93	119	23	6	28	62	1890	470	4.02128
[truncated: 1,275 more rows]
