# Supplementary material for: New scoring system to identify RNA G-quadruplex folding
Source: Nucleic Acids Res. 2013 Oct 8;42(2):1209–23. doi: 10.1093/nar/gkt904 (PMC3902908; doi:10.1093/nar/gkt904)
Supplement: Supplementary Data [file supp_gkt904_nar-01656-f-2013-File010.xlsx]

## Sheet: 3UTRef.human.fasta_G4DNA_corr2_
Supplementary Dataset S2: 3'-UTR PG4 database with cG/cC scores
UTR										Potential G-quadruplex (PG4)							Secondary structure analysis
Gene	RefSeq name	Accession	ID	Length	A	T	C	G	Description	Position	Length	Nb quartet	Loop 1	Loop 2	Loop 3	G-tract	Sequence with 100 flanking nt	Dot and bracket	Mfe	Length (+100 nt)	A	T	C	G	cG score	cC score	cG/cC score
>WDR42A	NM_015726:1968..3844	3HSAR000006	CR392033	1877	456	558	426	437	3'UTR in Homo sapiens WD repeat domain 42A (WDR42A) mRNA.	345	22	3	ct	ggag	tggg	ggg	GTTTGGGATAGGGAATGGGGTTTCTTTTTCTTTAATCTCCCTTGTTTCTTGGGCTGGGGGAGGGGTGGGGGGAACAACTGGCTATTCAGTACCAAGGGGCCAGAGTGGAGGGTAGGAGTGCC	....((((.((((((......)))))).))))...((((((((((..(((((((((((.....(((.((........)).))).)))))).)))))..))..))).)))))...........	-36.5	122	21	35	18	48	2040	310	6.58065
>WDR42A	NM_015726:1968..3844	3HSAR000006	CR392033	1877	456	558	426	437	3'UTR in Homo sapiens WD repeat domain 42A (WDR42A) mRNA.	679	29	3	aggct	aagaggt	aggag	ggg	TCCTTCACTCTCTTCTCTTCATCCCATCACCCCCTAAATAGGTCAGGTGAGGGAGGCTGGGAAGAGGTGGGAGGAGGGGCAGAAGTGAAGGAAGAATAGGAAGGATATTACCTCTTCTGTTATTTTTTT	((((((((((((((((((((.((((.(((((.(((....)))...))))))))).(((.......)))..))))))))).)).)))))))))..((((((((((......))).)))))))........	-49.8	129	32	36	25	36	890	660	1.34848
>ZC3HAV1L	NM_080660:916..1753	3HSAR000025	CR392093	838	201	289	162	186	3'UTR in Homo sapiens zinc finger CCCH-type antiviral 1-like (ZC3HAV1L) mRNA.	45	24	3	cat	tggttg	atg	ggg	AGAAGATGGAAAAGGAGAAAATGTCCTTTTGGAAGAATACATTTGGGCATGGGTGGTTGGGGATGGGGTGGGACATTGAACAGGCAAAGAGAGGCTAAAATTGAGTGCAGATGGGGCT	.........(((((((.......))))))).........((((((.((.............((((........)))).....(((........)))........)).)))))).....	-18.9	118	38	25	10	45	1260	120	10.5
>FAM73B	NM_032809:1969..3587	3HSAR000030	CR392110	1619	292	334	490	503	3'UTR in Homo sapiens family with sequence similarity 73 member B (FAM73B) mRNA.	1182	26	3	aaa	gtctg	atggga	ggg	CAGGAGGTCAGAGGACTGGCTCCTGTGACCAGGGCCCCTCTCCCCTGAATGGGAAAGGGGTCTGGGGATGGGAGGGCGCACCACAGAGAGGAGATGATGCTGGGTGTGGCCCATCTTCTGTGGGCC	((((((.((((....))))))))))...(((.(((((((.((((......)))).))))))).(((((((((....((((((.(((.............))))))))).)))))))))..)))...	-60.52	126	23	22	31	50	1360	780	1.74359
>TNFAIP8L1	NM_152362:677..2187	3HSAR000044	CR392154	1511	368	312	384	447	3'UTR in Homo sapiens tumor necrosis factor alpha-induced protein 8-like 1 (TNFAIP8L1) mRNA.	52	22	3	cgc	tg	tttgt	ggg	CCCCGGCGCCGCCCAACCGCGCCCCTCGCGCCTTTTGGGGCTCTCCTGCTGGGCGCGGGTGGGGTTTGTGGGTTTTTTTCCACCTCTTTTCTCCCAATCGGACTCCGGCCAAACTCCCCTAG	..((((.((((((((.((((((((...((((((....))))......)).)))))))).))))....(((((......)))))...............))).).))))..............	-46.6	122	10	31	48	33	920	1260	0.730159
>C12orf53	NM_153685:926..2170	3HSAR000047	CR392164	1245	180	349	450	266	3'UTR in Homo sapiens chromosome 12 open reading frame 53 (C12orf53) mRNA.	67	27	3	tg	cagctgt	gagctg	ggg	GTGCAGCCAAGCAGGAGGCCAAGGGGCCGGCACAGCCCCCATCCCACTGAGGGTGGGGCAGCTGTGGGGAGCTGGGGCCACAGGGGCTCCTGGCTCCTGCCCCTTGCACACCACCCGGAACACTCCC	((((.(((........))).(((((((...((((((((((((((......))))))))..)))))).(((((..(((((.....))).))..))))).))))))))))).......(((....))).	-69.9	127	22	14	47	44	1410	1280	1.10156
>FLJ36208	NM_176677:969..2044	3HSAR000052	CR392179	1076	177	218	317	364	3'UTR in Homo sapiens hypothetical protein FLJ36208 (FLJ36208) mRNA.	446	22	3	a	tgtggct	ct	ggg	CTCCCACCAGGTGCCCCTGCCCAGGCCTCCTAATCGGGGGCAGACAGGCAGGGAGGGTGTGGCTGGGCTGGGCTGGGCGGGGCGGCCTGGGGCAGGGGTGTGGCCCCTAAATGTCCCCAACC	...((.(((((((((((.((((((((((((.....))))))...(((.((.(.....).)).))).......))))))))))).)))))))).(((((.....)))))..............	-61.3	122	16	17	39	50	1750	1110	1.57658
>FLJ36208	NM_176677:969..2044	3HSAR000052	CR392179	1076	177	218	317	364	3'UTR in Homo sapiens hypothetical protein FLJ36208 (FLJ36208) mRNA.	460	27	3	ct	ctgggcg	cggcct	ggg	CCCTGCCCAGGCCTCCTAATCGGGGGCAGACAGGCAGGGAGGGTGTGGCTGGGCTGGGCTGGGCGGGGCGGCCTGGGGCAGGGGTGTGGCCCCTAAATGTCCCCAACCTCAGAGGGACCTAGAGTCC	(((((((...((((((.....)))))).....))))))).((((.(..(((((.(((((..(((......)))..)...(((((.....))))).......)))).)).)))..).)))).......	-61.7	127	19	18	37	53	1830	950	1.92632
>FLJ36208	NM_176677:969..2044	3HSAR000052	CR392179	1076	177	218	317	364	3'UTR in Homo sapiens hypothetical protein FLJ36208 (FLJ36208) mRNA.	872	22	3	tct	gtcca	aa	ggg	TACAAGTGGGGAAATGAGGCGTGAAAGGAGAGGCGTCTGGGTTACTCCGTGGGTCTGGGGTCCAGGGAAGGGCCTGTATGGGGGAGGGAGCTGGGAGGGGACGGTGTCTGGCTCTACCCCTG	(((.............((((((..........)))))).((((..(((.(((..(...)..))).)))..)))).))).((((...(((((..((.(....)....))..))))).))))..	-46.1	122	22	23	21	56	1860	430	4.32558
>FLJ36208	NM_176677:969..2044	3HSAR000052	CR392179	1076	177	218	317	364	3'UTR in Homo sapiens hypothetical protein FLJ36208 (FLJ36208) mRNA.	886	24	3	aa	cctgtat	gga	ggg	TGAGGCGTGAAAGGAGAGGCGTCTGGGTTACTCCGTGGGTCTGGGGTCCAGGGAAGGGCCTGTATGGGGGAGGGAGCTGGGAGGGGACGGTGTCTGGCTCTACCCCTGTGGGGTGGGGAGGTGG	..((((((..........))))))(((((..(((.(((..(...)..))).)))..))))).((((((((..(((((..((.(....)....))..))))).))))))))..............	-47.9	124	17	24	20	63	2130	420	5.07143
>FLJ36208	NM_176677:969..2044	3HSAR000052	CR392179	1076	177	218	317	364	3'UTR in Homo sapiens hypothetical protein FLJ36208 (FLJ36208) mRNA.	901	21	3	gga	agct	ag	ggg	GAGGCGTCTGGGTTACTCCGTGGGTCTGGGGTCCAGGGAAGGGCCTGTATGGGGGAGGGAGCTGGGAGGGGACGGTGTCTGGCTCTACCCCTGTGGGGTGGGGAGGTGGGGCTCCCCTGTA	.........(((((..(((.(((..(...)..))).)))..))))).((((((((..(((((..((.(....)....))..))))).))))))))....((((((......))))))....	-55	121	13	25	24	59	2190	620	3.53226
>C17orf55	NM_178519:1225..2970	3HSAR000054	CR392186	1746	300	324	554	568	3'UTR in Homo sapiens chromosome 17 open reading frame 55 (C17orf55) mRNA.	592	27	3	gcaatt	acgt	tgtga	ggg	TGGAGTCCCCCTGGGGGGAAGTCCCTTGGGAAGTCACAGGCCCCCTTGGTGGGGCAATTGGGACGTGGGTGTGAGGGTCCTGGGTACAGGGAGCCTGCCTACCAAGGCTCTGCCGACAGCTATTTCT	....(((((((.(((((((..(((....)))..)).....)))))..)).))))).....(((.((((.(((..((..((((....))))((((((........))))))..)).))).)))).)))	-54.2	127	20	27	33	47	1570	1100	1.42727
>C17orf55	NM_178519:1225..2970	3HSAR000054	CR392186	1746	300	324	554	568	3'UTR in Homo sapiens chromosome 17 open reading frame 55 (C17orf55) mRNA.	608	25	3	tgtga	tcct	taca	ggg	GGAAGTCCCTTGGGAAGTCACAGGCCCCCTTGGTGGGGCAATTGGGACGTGGGTGTGAGGGTCCTGGGTACAGGGAGCCTGCCTACCAAGGCTCTGCCGACAGCTATTTCTAAATTCCTCGTGGA	.((..(((....)))..))....(((((......)))))..((((((.((((.(((..((..((((....))))((((((........))))))..)).))).))))))))))..(((....)))	-46.3	125	23	28	31	43	1110	800	1.3875
>FLJ45079	NM_001001685:1780..4678	3HSAR000085	CR392279	2899	600	648	803	848	3'UTR in Homo sapiens FLJ45079 protein (FLJ45079) mRNA.	2538	30	3	attgg	tgagcct	ttgggt	ggg	ACTGGTGACACCCATGGGTGCAGCCATGGCGGGTGGGCGCAGTTTCACATGGGATTGGGGGTGAGCCTGGGTTGGGTGGGCGACCCCCACCCCTTCCCTACCCCTCTCCCCACCAGCAGGTACTACTGGG	.(..(((.((((....))))..(((...((.((((((..((((..(....)..))))((((((.....(((..(((((((.....)))))))...)))))))))....)))))).)).)))..)))..).	-59.7	130	19	25	42	44	1360	1400	0.971429
>FUZ	NM_025129:1363..1621	3HSAR000096	CR392317	259	68	45	62	84	3'UTR in Homo sapiens fuzzy homolog (Drosophila) (FUZ) mRNA.	114	17	3	t	gt	ag	ggg	ACAATAATACACAGCCCCTGGATGGGGAGGGGGTAGGAGGGGCTACAACAGGGTGGGGTGGGAGGGGAGGAGACATCCACTTCCCTGGCCCCTCTCCCCTCTGTGCTTGGGGGGGAA	..............((((..(..(.(((((((...(((((((((((..(.....)..))((((((((((....).))).)))))).)))))))))))))))).)..)..))))....	-59.6	117	24	19	28	46	2390	850	2.81176
>FUZ	NM_025129:1363..1621	3HSAR000096	CR392317	259	68	45	62	84	3'UTR in Homo sapiens fuzzy homolog (Drosophila) (FUZ) mRNA.	172	23	3	g	aaaggga	agg	ggg	TGGGAGGGGAGGAGACATCCACTTCCCTGGCCCCTCTCCCCTCTGTGCTTGGGGGGGAAAGGGAGGGAGGGGGACTCCCCCTAACCCCCCAGAATGTAAACAGCAGCAGATGAACAAAAATAA	.(((.((((.((((...(((.(((((((...((((.((((((((......)))))))).))))))))))).)))))))))))..)))..((...(((........)))..))...........	-53.7	123	33	18	34	38	1860	1490	1.24832
>MGC70857	NM_001001795:810..1932	3HSAR000123	CR392383	1123	170	166	408	379	3'UTR in Homo sapiens similar to RIKEN cDNA C030006K11 gene (MGC70857) mRNA.	473	27	3	cgt	tcctgga	ggatg	ggg	GCTGGGGGATCGGGGACCATCCCGGCTCTGACCCTGGTGCGCTCCGAGAAGGGCGTGGGTCCTGGAGGGGGATGGGGAACGCGGAGGCCACGCCCTCCCTGAGCCCGGCCGAAAATCAACCGGCTCT	(((((..((((((....((((((..(((((((((....((((.((.....)))))))))))..)))).))))))(((..((.(((((......))))).))..)))..))))...))..)))))...	-59.5	127	20	17	40	50	1700	870	1.95402
>FAM131A	NM_144635:2373..3677	3HSAR000131	CR392402	1305	247	331	340	387	3'UTR in Homo sapiens family with sequence similarity 131 member A (FAM131A) mRNA.	210	34	4	cttgcc	gttgccc	cctct	gggg	GGAGAGGAGGCAGGGGCTGGGCTGGGGGCGCATGTCCTGCCCCCACTCCCGGGGCTTGCCGGGGGTTGCCCGGGGCCTCTGGGGCATGGCTACAGCTGTGGCAGACAGTGATGTTCATGTTCTTAAAATGCCAC	........((((((((((((((.(((((((.......))))))).(((((((......)))))))..))))..)))))).((((((((..((..(((((.....)))))..))..)))))))).....))))..	-64.2	134	19	26	36	53	1940	880	2.20455
>FAM131A	NM_144635:2373..3677	3HSAR000131	CR392402	1305	247	331	340	387	3'UTR in Homo sapiens family with sequence similarity 131 member A (FAM131A) mRNA.	354	18	3	t	gt	agg	ggg	CCTCCTCGGATAATGTGAACCACTAAGGGGGTTGTGACTGGGCTGTGTGAGGGTGGGGTGGGAGGGGGCCCAGCAACCCCCCACCCTCCCCATGCCTCTCTCTTCTCTGCTTTTCTTC	((((((..(.............)..))))))........(((..(.(.((((((((((.(((.(((((.........))))).))).)))))).)))).).)..)))...........	-46.32	118	16	30	37	35	1340	1190	1.12605
>C9orf25	NM_147202:815..3594	3HSAR000145	CR392432	2780	579	638	786	777	3'UTR in Homo sapiens chromosome 9 open reading frame 25 (C9orf25) mRNA.	24	24	3	gcg	ccgccaa	cc	ggg	CGGGCGGGGCCACTGCGGTCGCCGGGGCGGGGCCGCCAAGGGCCGGGTAGGACGGGCAGAGGCCGACCCCTTCCCAGCTCGTCTGCCTGCCCCCGGC	((((.((((((...((((((.(((...)))))))))....)))).(((((.((((((.((((......))))....)))))))))))..))))))..	-49.7	97	9	9	38	41	1250	1050	1.19048
>C9orf25	NM_147202:815..3594	3HSAR000145	CR392432	2780	579	638	786	777	3'UTR in Homo sapiens chromosome 9 open reading frame 25 (C9orf25) mRNA.	640	24	3	agt	gca	taaggt	ggg	TCACTGCCTTCTTCCTCCTCTTGCCCCATTCACCCGCTTCCTTGCACTCTGGGAGTGGGGCAGGGTAAGGTGGGCCTTACAGACAGGCTGAGGTTTGGGTGGTGTGATCTGTCCTAATTGGCCC	.(((..(((.((((..(((((((((((((((.((.((......)).....))))))))))))))((((((....))))))....)))..))))...)))..)))........((.....))...	-49	124	16	36	36	36	900	780	1.15385
>PRR17	NM_207349:720..1466	3HSAR000195	CR392534	747	126	126	231	264	3'UTR in Homo sapiens proline rich 17 (PRR17) mRNA.	321	28	3	cccgaa	aagc	agctgc	ggg	GGAAGGCTGGACTTGGTGAATTCGGAGCAAAACAACCGGATAAAGGAAACGGGCCCGAAGGGAAGCGGGAGCTGCGGGCCTTGGCTGTGAGCTTGGCCAGGCTATTTCCTGCTGCCTCCGGAGGGGTG	(((((..(((.((((((.((((((.(((.......((.......))....(((((((......(((....))).)))))))..))).)))).)).))))))))))))))....(((((....))))).	-48.7	128	28	22	28	50	1160	470	2.46809
>C20orf72	NM_052865:1118..2126	3HSAR000198	CR392541	1009	295	279	197	238	3'UTR in Homo sapiens chromosome 20 open reading frame 72 (C20orf72) mRNA.	294	21	3	acatt	ggg	g	ggg	GAGGACACGCAGGATGGGCAGTCATGCTGGTGACTCTTGTACTCCCTTGAGGGACATTGGGGGGGGGGGGGCGTGGTCCCAGGCAGGATGCCCAGTCTTTGAGCTGAGATTGGAAGGCAGT	.....(((.(((.((((....)))).))))))..((((((.((((((..(......)..))))))..(((((...)))))..))))))(((((((((((......)))))))...))))..	-45.3	121	22	25	24	50	5220	450	11.6
>TMEM121	NM_025268:1112..1519	3HSAR000209	CR392563	408	51	77	127	153	3'UTR in Homo sapiens transmembrane protein 121 (TMEM121) mRNA.	75	19	3	at	gtgg	c	ggg	GCCCCTGGGGCGCAGAGACACCGGGTTGGCTTGGGGCGCGCGGTTTGCATGGGATGGGGTGGGGGCGGGCTCCCCTAGGGACAGGTGCCTCGAGTGCCCGTGCCTGGGGTCCCGCGGCC	(((.(.(((((.(..((.(((.((((..(((((((((((.(.((((...((((..(((((........))))))))).)))).))))))))))))))))))).)).).)))))).))).	-55.5	119	10	19	35	55	1850	890	2.07865
>TMEM121	NM_025268:1112..1519	3HSAR000209	CR392563	408	51	77	127	153	3'UTR in Homo sapiens transmembrane protein 121 (TMEM121) mRNA.	274	25	3	ccgccc	ttggaa	a	ggg	TGGGAGGCCTGGGCCGGAGCAGAGCAGAGGTGATCCGGCCCCTGCCTGCTGGGCCGCCCGGGTTGGAAGGGAGGGCAGTGTGGGCGGAGATCTGCTCCTTCGGTGGGGGCCTCTGGCTCAGATTT	..((((((((..(((((((..(((((((.....((((.(((((((((.(..(.((....)).)..)......)))))).).)).))))..))))))))))))))..))))))))...........	-66.2	125	15	23	32	55	1500	690	2.17391
>WDR23	NM_025230:2337..4269	3HSAR000232	CR392608	1933	481	463	477	512	3'UTR in Homo sapiens WD repeat domain 23 (WDR23) transcript variant 1 mRNA.	449	21	3	ga	gcat	taa	ggg	ACTGGCCAATCACAGGACAGGTGTCCTGGCCTTTCTTCCTGAGGTCTCTAGGGGAGGGGCATGGGTAAGGGTGTTTCCTCAGCACCCTCCTGGGGTGGGGATTATGTCTGCTGTCATGTCT	.((.(((.....((((((....))))))((((((((((..((....))..))))))))))..(((..((((((((.....)))))))))))..))).))...((((.(....).))))...	-46.1	121	18	34	29	40	1280	480	2.66667
>C6orf154	NM_001012974:1853..2121	3HSAR000238	CR392620	269	52	59	74	84	3'UTR in Homo sapiens chromosome 6 open reading frame 154 (C6orf154) mRNA.	86	22	3	a	aactg	tcag	ggg	CTATGTCCCGAGCACCTTGCCCCAGATATCAGGGTCAGGCCCTGGGACTTGGGAGGGAACTGGGGTCAGGGGCTGCATGGGGGCTCTGGCAGCTCCTGGCAGTGTGGTGGGAAGGAAGCTCT	.........((((.((((.(((((.((.((((..((...(((........)))..))..)))).((((((((((((.(((.....))))))))))))))).)).))).)).))))..)))).	-55	122	20	24	30	48	1550	640	2.42188
>CCDC109A	NM_138357:1078..2949	3HSAR000241	CR392625	1872	532	598	385	357	3'UTR in Homo sapiens coiled-coil domain containing 109A (CCDC109A) mRNA.	1718	25	3	gtgtgt	aagcaa	a	ggg	GCATAGGGTTTTTAAGAAGAAACAGCACAGTGCAACGAGCAAATCTTTTTGGGGTGTGTGGGAAGCAAGGGAGGGAGGACATGGAGAAAAGTTCTTTAAACAAATAGCAAACTATTGAACATGTG	.((((..((((...((......(.(((((.(.(((.(((.....))).))).).))))).)...((...(...(((((((..........)))))))...).....))...))...)))).))))	-21.4	125	45	28	15	37	850	150	5.66667
>C19orf47	NM_178830:1308..2126	3HSAR000255	CR392655	819	103	209	301	206	3'UTR in Homo sapiens chromosome 19 open reading frame 47 (C19orf47) mRNA.	733	24	3	tggt	caag	cact	ggg	AGGCGCATCCGTTTTCCTGCCCTGGGCATCTGTCTCTGAAAGTGTATGGCGGGTGGTGGGCAAGGGGCACTGGGAAGGGAGGCCAGTGCCTAGAGTGAAGACAGCTGCTGTTTTAATATATTTT	(((((((.(.((((((((((((..(.((((((((.............)))))))).)))))...(((((((((.........)))))))))..)).)))))).).))).))))...........	-43.42	124	24	33	24	43	1020	390	2.61538
>WTIP	NM_001080436:1294..2204	3HSAR000304	CR392766	911	132	194	275	310	3'UTR in Homo sapiens Wilms tumor 1 interacting protein (WTIP) mRNA.	21	28	3	ccg	tgggtgt	tgtgga	ggg	GCAGGGGAAAACCCGTCCCTGGGCCGGGGTGGGTGTGGGTGTGGAGGGAGGGCCCGCGTGGGTGGCCCTGGTCAGCGTCAGGGGAGCTCCCTCCAATC	..........((((..(((......)))..)))).......(((((((((.((((....))))..((((((......))))))...)))))))))...	-46.3	98	12	15	26	45	1410	650	2.16923
>NCDN	NM_001014839:2318..3433	3HSAR000314	CR392791	1116	213	234	356	313	3'UTR in Homo sapiens neurochondrin (NCDN) transcript variant 1 mRNA.	26	25	3	gc	cagaga	aagga	ggg	GGGGTGTCCACCGGGGACAGACCCAGGGGCGGGCAGAGAGGGAAGGAGGGAGGAGGCATCTTCCCTGAAGCCCCCAATCTGGCCCCCCCCTCCCCAGACT	(((((((((.....))))).....(((((.(((((((..(((..((((((((((....))))))))....)))))..))).)))).))))))))).....	-51.1	100	20	10	34	36	1130	2100	0.538095
>C1orf21	NM_030806:844..10308	3HSAR000331	CR392827	9465	2548	2696	2133	2088	3'UTR in Homo sapiens chromosome 1 open reading frame 21 (C1orf21) mRNA.	6968	31	3	ttcccg	ctttgct	gattca	ggg	AGAGAAGAGCAAGGGACGTGGACGGGGCAGTGAGCCAGGCTAGCCACAGAGGGTTCCCGGGGCTTTGCTGGGGATTCAGGGAGCATAAATAAGAGCTTTAGGTGGTGCTGTGTCCTCTGCAGCCCACTGCT	.......((((.(((..(..((.((.(((((.(((...))).(((((...((((((((((.......))))))))))..(((((..........)))))..)))))))))).)).))..)..)))..))))	-46.3	131	29	25	28	49	1260	480	2.625
>IGSF3	NM_001007237:4291..7193	3HSAR000337	CR392843	2903	714	892	599	698	3'UTR in Homo sapiens immunoglobulin superfamily member 3 (IGSF3) transcript variant 2 mRNA.	1118	24	3	gt	aggg	tttcca	ggg	CCTGACGGAGGGCACGGGGCTGGCTGACACTAAGTTTGGTGGGACAGTGAGGGGTGGGAGGGGGGTTTCCAGGGCCTGGTGTTGGAGAGTGCAGAGAAATATCTACCTCCCTGGAGGTGTGAAG	.(((((....(((((.(((((.((((.(((((....)))))...))))......((((((.....)))))).))))).))))).....)).))).......((((((((....)))))).))..	-39.7	124	24	25	21	54	1720	360	4.77778
>LHFPL4	NM_198560:1031..4880	3HSAR000348	CR392867	3850	742	843	1024	1241	3'UTR in Homo sapiens lipoma HMGIC fusion partner-like 4 (LHFPL4) mRNA.	1875	27	3	gta	gcgctgc	acaga	ggg	GCTGGGCTCCCCTTCCCCGCCGGCGCCTTCCCGGACAGTCCAGTCGGCCTGGGGTAGGGGCGCTGCGGGACAGAGGGTCCGAGTTAAATGCGGGAGGATGCGGGAGCCCCGTGGGAGGGAGTTGGGG	((.(((((((((((((((((((((((((.(((...(((.((....)).))))))...))))))))..((((.....)))).........))))).))).).)))))))).))...............	-58.9	127	16	19	36	56	1610	1010	1.59406
>LHFPL4	NM_198560:1031..4880	3HSAR000348	CR392867	3850	742	843	1024	1241	3'UTR in Homo sapiens lipoma HMGIC fusion partner-like 4 (LHFPL4) mRNA.	1937	23	3	a	agttg	tagga	ggg	CTGCGGGACAGAGGGTCCGAGTTAAATGCGGGAGGATGCGGGAGCCCCGTGGGAGGGAGTTGGGGTAGGAGGGAGTTCCTCAAAGATGCAAACCAAGCCCAGCGTTGGAGGGGGAGAGCAGAG	((((.((((.....))))......((((((((.((.((((...((((((...........))))))..((((.....)))).....))))..))...))).)))))...........))))..	-39.5	123	30	16	22	55	1560	510	3.05882
>ARRDC1	NM_152285:1377..1598	3HSAR000354	CR392882	222	30	49	77	66	3'UTR in Homo sapiens arrestin domain containing 1 (ARRDC1) mRNA.	148	24	3	gct	gtgg	tggca	ggg	GGACCTGCCCAGCCTCTGCCAGCTCCTCTGGCATCCGCCCTCTTCTCCCTGGGGCTGGGGTGGGGGTGGCAGGGAGCTGGGACCTGGAGAGACAACTCCTGTAAATAAAACACTTTATTTGTAG	((.....((((((((((((((.((((....((.(((((((.(........))))).))))))))).)))))))).)))))).)).((((......))))..((((((((....))))))))...	-52.7	124	22	28	36	38	1220	710	1.71831
>PRKRIP1	NM_024653:611..2181	3HSAR000384	CR392954	1571	346	325	400	500	3'UTR in Homo sapiens PRKR interacting protein 1 (IL11 inducible) (PRKRIP1) mRNA.	618	25	3	gct	tcacaa	caca	ggg	GGGAAGGCCTGGGTGTGTGCACAAGGAGGCCCGGGCCAGGGACTTCACCAGGGGCTGGGTCACAAGGGCACAGGGTGTGTGGAAAGCGCTGTGGGGGAAGAGCCGGTCACCGGAGAGTGAGCAGG	.....(((((((((.(.(......).).))))))))).((..((((.(((.(((((...(((((...((.....)).)))))..))).)).)))..))))..))(.((((......)))).)...	-47.5	125	26	15	26	58	1670	430	3.88372
>PRR7	NM_030567:1318..1478	3HSAR000389	CR392965	161	23	40	37	61	3'UTR in Homo sapiens proline rich 7 (synaptic) (PRR7) mRNA.	80	24	3	ga	gcggg	aggga	ggg	GCGGACTCCTGGCCTGACTGCGGGGCTTTTTAAATGCTTCCCTGGACTGCGGGGAGGGGCGGGGGGAGGGAGGGATTTCTTATCCCGTTTGTTACATTTTGAGGATAATAAAGGTGTGTGATCT	.((.((.(((..((((....)))).((((..(((((((((((((.....)))))))).(((((..(((..(....)..)))..)))))......))))).)))).......))).)).))....	-39.9	124	21	36	22	45	1610	400	4.025
>KIAA0323	NM_015299:2240..6296	3HSAR000397	CR392984	4057	971	1055	978	1053	3'UTR in Homo sapiens KIAA0323 (KIAA0323) mRNA.	321	19	3	tgga	ca	t	ggg	GGATTAGTTCCGGAGACTGAGACTGTTGGCTCCACCTCCAAGCTGAGCTAGGGTGGAGGGCAGGGTGGGCAGGAAGTGACAGGAAGTTAAGCTGTTCCTCTCCCTGGCTGCTGCTCTGG	...((((((..((((...(((.(....).)))...)))).)))))).((((((..(.((.(((((.((((((....((((.....))))..))).)))...))))).)).)..))))))	-43.2	119	22	27	27	43	870	440	1.97727
>NCDN	NM_014284:2590..3705	3HSAR000314	CR393049	1116	213	234	356	313	3'UTR in Homo sapiens neurochondrin (NCDN) transcript variant 3 mRNA.	26	25	3	gc	cagaga	aagga	ggg	GGGGTGTCCACCGGGGACAGACCCAGGGGCGGGCAGAGAGGGAAGGAGGGAGGAGGCATCTTCCCTGAAGCCCCCAATCTGGCCCCCCCCTCCCCAGACT	(((((((((.....))))).....(((((.(((((((..(((..((((((((((....))))))))....)))))..))).)))).))))))))).....	-51.1	100	20	10	34	36	1130	2100	0.538095
>CECR6	NM_031890:1864..4954	3HSAR000428	CR393051	3091	630	872	814	775	3'UTR in Homo sapiens cat eye syndrome chromosome region candidate 6 (CECR6) mRNA.	1773	21	3	a	ctt	tgcct	ggg	CATTCCCTGCTCTGTACTGGGTGTGTGAAGCCCCAGCAGAGAAGGCCGGAGGGAGGGCTTGGGTGCCTGGGCTGGGTGTGGGGCAGGGCCTGGCACAGCTGCAGAGTGCACAGGGAGGGTC	..((((((((((((..(((((.((.....)))))))))))).(((((........)))))..(..((((((((..((((.((((...)))).)))))))).))).)..).)))))))....	-52.6	121	19	21	28	53	1380	570	2.42105
>CECR6	NM_031890:1864..4954	3HSAR000428	CR393051	3091	630	872	814	775	3'UTR in Homo sapiens cat eye syndrome chromosome region candidate 6 (CECR6) mRNA.	1791	20	3	ct	tgtg	ca	ggg	GGGTGTGTGAAGCCCCAGCAGAGAAGGCCGGAGGGAGGGCTTGGGTGCCTGGGCTGGGTGTGGGGCAGGGCCTGGCACAGCTGCAGAGTGCACAGGGAGGGTCAGAAGTGCCAAGTCACT	.((..(.(((..((((........(((((........)))))..((((((..((...((((.((((...)))).))))....))..)).)))).))).)..)))...)..))........	-42	120	23	17	25	55	1400	490	2.85714
>CECR6	NM_031890:1864..4954	3HSAR000428	CR393051	3091	630	872	814	775	3'UTR in Homo sapiens cat eye syndrome chromosome region candidate 6 (CECR6) mRNA.	2195	21	3	gcct	ccct	t	ggg	CCTGCCCCCACTGACTCCTCTCCTCTCCCTTTGATTGTACTCAAGGTTCTGGGGCCTGGGCCCTGGGTGGGTACCAACAGCTGCTCGCTGTTCCCATGTCCTCTCTCCAGCTTTGCTGTGT	((..(((.....................((((((......))))))....(((((....))))))))..)).....(((((.....((((.................))))...)))))..	-33.33	121	12	37	44	28	670	1090	0.614679
>C20orf117	NM_199181:3379..3710	3HSAR000429	CR393054	332	74	88	92	78	3'UTR in Homo sapiens chromosome 20 open reading frame 117 (C20orf117) transcript variant 2 mRNA.	81	20	3	a	aa	accaa	ggg	TGAGGGTCCTGCAGTCATGGGCCCTGGGGGACCCCCAGGGCAAGGCCCATGGGAGGGAAGGGACCAAGGGCATCCTTGGGCCAACTGTCCACCTCTCTTGTCCACTATTCTCTCCTTTCC	...(((((...((....)).(((((((((...)))))))))..)))))..(((((((((.((((.(((((......(((((.....)))))...)))))))))....)))))))))....	-55.7	120	20	25	39	36	1240	1010	1.22772
>C1orf113	join(NM_024676:1801..1882NM_024676:1883..1937NM_024676:1938..2235NM_024676:2236..3182)	3HSAR000469	CR393149	1382	237	292	412	441	3'UTR in Homo sapiens chromosome 1 open reading frame 113 (C1orf113) mRNA.	1	18	3	t	cct	aa	ggg	GGGTGGGCCTGGGAAGGGACCGCGGCCTGACCTGGCTGGGGCCACCCACGTCCTTGCACACGACTTTG	(.(.((((.((((...((.((.(((((......))))).)))).)))).)))).).)...........	-29.6	68	9	11	22	26	740	410	1.80488
>C1orf113	join(NM_024676:1801..1882NM_024676:1883..1937NM_024676:1938..2235NM_024676:2236..3182)	3HSAR000469	CR393149	1382	237	292	412	441	3'UTR in Homo sapiens chromosome 1 open reading frame 113 (C1orf113) mRNA.	379	23	3	cccc	gccgc	cg	ggg	CGTCGTCCTCGGGCTCCAGGGTGCTGCTGCGGGGGTCCCGGCGCTGAGCCGGGCCCCGGGGCCGCGGGCGGGGCGCCCACGAGATGCTGATGACGAGCAGGCAGAGGATCAAATAAACGGAGT	....((((((((((.((.(..(((.(((.(((((..((((((.....))))))))))).))).)))..)..)).))))..(...((((.......))))..).))))))..............	-56.7	123	19	15	37	52	1500	750	2
>C17orf39	NM_024052:1072..4232	3HSAR000502	CR393217	3161	839	909	691	722	3'UTR in Homo sapiens chromosome 17 open reading frame 39 (C17orf39) mRNA.	1147	20	3	aca	gaag	t	ggg	ATGAGGCAGAAGGGGTCGTCGTTCTCTGAAAACAGTGACTCTGAAATGTTGGGACAGGGGAAGGGGTGGGAAACATGAACATGCTCAAATAACTCGAGGCTCACGTGCCAAAGTGTGTGT	....((((....(((((....(((((((..((((............))))....)))))))..((((.(....).(((......)))....))))..)))))...))))...........	-26.2	120	35	25	20	40	1060	220	4.81818
>AMMECR1L	NM_031445:1185..4648	3HSAR000508	CR393228	3464	852	1039	731	842	3'UTR in Homo sapiens AMME chromosomal region gene 1-like (AMMECR1L) mRNA.	1653	19	3	aa	at	caa	ggg	AATCTGAGAAAGGACACCTGTGCTGTTCTAGGCATCGCTGGCAAGTTTGTGGGAAGGGATGGGCAAGGGTGAGTGGGTTTGCTCCACACCGTCCTGTGCTGCTCGAGAGGACCTGGGAC	..........((.((....)).))(((((((((.((.(.((((.((..(..(((.((..((((((((..........))))).)))..)).)))..))))))).).)).).))))))))	-36.1	119	24	27	25	43	930	350	2.65714
>CPLX3	NM_001030005:572..2012	3HSAR000514	CR393241	1441	324	327	439	351	3'UTR in Homo sapiens complexin 3 (CPLX3) mRNA.	1040	29	3	gccct	tgaaggt	gtctg	ggg	GAGAAGGCATCCAGTGCTAGGAGTAGAAGTGTCTCCAGCTCTGTTCTCTTGGGGCCCTGGGTGAAGGTGGGGTCTGGGGCTTATGAAATAGGTCTGGGCTTTGAGGAGGATGGAGCAGCCTCATTATGT	..((.(((...........((((.........)))).((((((((((((..((((((.((.(.......((((.....))))........).)).))))))..).))))))))))).))))).......	-45.16	129	25	34	22	48	1240	350	3.54286
>C1orf115	NM_024709:547..2972	3HSAR000519	CR393250	2426	611	601	542	672	3'UTR in Homo sapiens chromosome 1 open reading frame 115 (C1orf115) mRNA.	1139	27	3	acaa	aggct	tagcca	ggg	GAGCATCAGTGTGAGGGAGTTCAGGTAGGCTGGGCCTGTGCCTCTAGGTAGGGACAAGGGAGGCTGGGTAGCCAGGGCTGGTGCTTAAAACCCCTGAGGCCATGAGCTCATTGGCTGCCTTTGTAGC	((((.(((((.(.((((.(((....((((((.(((((..((((((..((....))...)))))).((....)).))))).).))))).))))))).).))..)))))))....(((((....)))))	-48.6	127	24	28	27	48	1040	530	1.96226
>C1orf115	NM_024709:547..2972	3HSAR000519	CR393250	2426	611	601	542	672	3'UTR in Homo sapiens chromosome 1 open reading frame 115 (C1orf115) mRNA.	1269	25	3	taaggt	cat	tctt	ggg	CTGTCTTCTTCTGTGCTGCCTGGTTTGATCTCATCTCACCTGGATTCAAAGGGTAAGGTGGGCATGGGTCTTGGGCCTGACACCCACCAAGGATGACCTGTGGACTGCCATCGGATGCTGAACAG	(((((..(.((((.((.(((..(...((((.((((((((((..(((.....))).))))))).))))))))..))).......((((..(((....)))))))...))...)))).)..).))))	-37.4	125	23	34	32	36	760	510	1.4902
>WSCD1	NM_015253:2056..5821	3HSAR000520	CR393252	3766	894	881	945	1046	3'UTR in Homo sapiens WSC domain containing 1 (WSCD1) mRNA.	1308	22	3	aggt	aaggt	t	ggg	GCAGGGAGGATTGTGGCGATCCGGTTGCACACTGGCCTCTGTGGAGGTCAGGGAGGTGGGAAGGTGGGTGGGCCTGAACTCAGGCAGCCCTTCAGTGGCTTCTTCAGGCCTAGGATAACCCT	((((...((((((...))))))..))))...((((((((....))))))))......(((.....((((..(((((....))))).)))).((...((((......))))...))...))).	-51.3	122	21	26	28	47	1060	500	2.12
>C20orf27	NM_001039140:830..1376	3HSAR000523	CR393257	547	80	119	196	152	3'UTR in Homo sapiens chromosome 20 open reading frame 27 (C20orf27) mRNA.	266	24	3	aga	agggcct	gt	ggg	TCTCCTGCCGGAAGAAATGGGTTGAGCCCGAAAGGAGGCTGTCTGAGGAAGGGAGAGGGAGGGCCTGGGGTGGGTCCCCCACTCCCCACCCCAAGCCACAGGGACTCCCACCAGGGTCTGGGAG	....((.(((((.....(((...((((((.....(.((((...((.((..(((((.(((.((((((.....))))))))).)))))..)).)))))).).))).)))...)))...))))).))	-56.1	124	26	16	36	46	1260	1220	1.03279
>NCDN	NM_001014841:2250..3365	3HSAR000314	CR393305	1116	213	234	356	313	3'UTR in Homo sapiens neurochondrin (NCDN) transcript variant 2 mRNA.	26	25	3	gc	cagaga	aagga	ggg	GGGGTGTCCACCGGGGACAGACCCAGGGGCGGGCAGAGAGGGAAGGAGGGAGGAGGCATCTTCCCTGAAGCCCCCAATCTGGCCCCCCCCTCCCCAGACT	(((((((((.....))))).....(((((.(((((((..(((..((((((((((....))))))))....)))))..))).)))).))))))))).....	-51.1	100	20	10	34	36	1130	2100	0.538095
>IGSF3	NM_001542:4351..7253	3HSAR000337	CR393315	2903	714	892	599	698	3'UTR in Homo sapiens immunoglobulin superfamily member 3 (IGSF3) transcript variant 1 mRNA.	1118	24	3	gt	aggg	tttcca	ggg	CCTGACGGAGGGCACGGGGCTGGCTGACACTAAGTTTGGTGGGACAGTGAGGGGTGGGAGGGGGGTTTCCAGGGCCTGGTGTTGGAGAGTGCAGAGAAATATCTACCTCCCTGGAGGTGTGAAG	.(((((....(((((.(((((.((((.(((((....)))))...))))......((((((.....)))))).))))).))))).....)).))).......((((((((....)))))).))..	-39.7	124	24	25	21	54	1720	360	4.77778
>DPCR1	NM_080870:866..1969	3HSAR000587	CR393380	1104	286	328	245	245	3'UTR in Homo sapiens diffuse panbronchiolitis critical region 1 (DPCR1) mRNA.	369	23	3	gtttat	gaaa	a	ggg	AAAGGAAGGACAGGAGCCTTATAGGCAATGCCCCAGACTGACTTGTGAGTGGGGTTTATGGGGAAAGGGAGGGACTGAGGGCAGAGTCTCTGGGTTTCAGGACAGCATTATGTTATTTCCATT	...(((((....(((((((...((((..((((((((.((..((..((((.....))))..))........))..))).)))))..))))..)))))))..((((......)))).)))))...	-37.4	123	32	30	19	42	1120	390	2.87179
>KLHDC6	NM_207335:1876..5268	3HSAR000598	CR393401	3393	808	837	865	883	3'UTR in Homo sapiens kelch domain containing 6 (KLHDC6) mRNA.	136	24	3	cact	tg	agcatg	ggg	CATGTGCACTGCATGCGTAGTGGCCTGTGTGTGAAGAAGCAGTGTGTGCTGGGCACTGGGTGGGGAGCATGGGGAGTCTCCCTTCAGGGACTTCCCAGCCTGATAGGGTAAATAAGACACTACA	(((((.....))))).(((((((((((.((((.....((((.....))))..)))))))))..((.((.(((((((((((......)))))))))))))))................)))))).	-43.2	124	27	28	26	43	1050	440	2.38636
>SERF2	NM_001018108:279..2594	3HSAR000599	CR393403	2316	520	649	563	584	3'UTR in Homo sapiens small EDRK-rich factor 2 (SERF2) mRNA.	1289	25	3	gct	gtttct	tggg	ggg	ATATTTGTTATCTGGGGATATGATGCGGTGGCGGCGGCGCCTCAAGATAAGGGGCTGGGGTTTCTGGGTGGGGGGCCAACAGAGTGGTGCCAGTAACAGCCCCAGATAGAGGAGTACGCAGGCCC	.(((((.((((((((((...((.(((..(((((.((((.(((((.....((..((....))..))...))))).)))........).)))))))).)).))))))))))..))))).........	-47.8	125	26	25	25	49	1620	540	3
>KIAA0495	join(NM_207306:1726..1846NM_207306:1847..1954NM_207306:1955..6358)	3HSAR000603	CR393411	4633	1019	1235	1026	1353	3'UTR in Homo sapiens KIAA0495 (KIAA0495) mRNA.	3703	18	3	aaa	gt	c	ggg	CCACCACCGCCCAGCCCTCCTTGGTGGACGTGGGGACAGGTAGGAGCCTAGGGAAAGGGGTGGGCGGGCTCTGGTGTGACGGCGTGAGCGCTAGCCAGGAAGATGGGGCCAGGGCTTG	......(((((((.(((((((((((..((.((....)).))....))).)))))..))).)))))))((((((((.....((((....))))..(((......))).))))))))...	-59.4	118	20	17	30	51	1410	580	2.43103
>IGSF9B	join(NM_014987:4282..4296NM_014987:4297..7309)	3HSAR000605	CR393415	3028	527	713	965	823	3'UTR in Homo sapiens immunoglobulin superfamily member 9B (IGSF9B) mRNA.	81	17	3	c	cgg	c	ggg	TGTCGAGACAAGCCTCTCCTCAGCTCAATAGGTAAGGGAGCTCCTCGGCTGGGCGGGCGGGGGCGGGCAGGCGGACGGGGCTTCGGCCGGGCCATTGCTTCCTGGACAGGGGATCCA	((((.((....((((((.(((.(((((....((..(((....)))..)))))))))).)))))).(((.(((.((.......)).)))..)))........)).)))).........	-43.2	117	18	19	33	47	1560	470	3.31915
>LOC201229	NM_001076680:323..1481	3HSAR000606	CR393417	1159	251	312	296	300	3'UTR in Homo sapiens hypothetical protein LOC201229 (LOC201229) mRNA.	891	23	3	agg	agaaggt	t	ggg	CTCTTTCCACTGGCACTTCCCTGCTTTGCTACCATCGTGGAAGAATGGAAGGGAGGGGGAGAAGGTGGGTGGGCTCAGGGAGAACGGCCAGAGTGGCCAGAAGATGCAGAGAGAAGCCCCACT	(((((((((((.((.((((.((.((((.((.(((((......).)))).)).)))).)).)))))).))))).............((((.....)))).........))))))..........	-42.5	123	30	21	28	44	1140	590	1.9322
>FAM22A	NM_001099338:3021..3290	3HSAR000624	CR393451	270	50	55	47	118	3'UTR in Homo sapiens family with sequence similarity 22 member A (FAM22A) mRNA.	122	22	3	ta	gagggag	a	ggg	CAAAAGCTTCTTCTCCCCCAGTGCTGATCTTGCTGGGCCTTAGCTTTGGAGGGTAGGGGAGGGAGGGGAGGGAGAGGGTGGCTGAATGGGGAGGGCAGGAAGGGAGGGTCTGGGGGGAAGGG	........(((((.(((((((..((..((((.(((..(((((.((.....)).))))).......................((....))......))).))))..))..)))))))))))).	-37	122	23	22	18	59	2200	500	4.4
>FAM22A	NM_001099338:3021..3290	3HSAR000624	CR393451	270	50	55	47	118	3'UTR in Homo sapiens family with sequence similarity 22 member A (FAM22A) mRNA.	159	21	3	ga	caggaa	a	ggg	CCTTAGCTTTGGAGGGTAGGGGAGGGAGGGGAGGGAGAGGGTGGCTGAATGGGGAGGGCAGGAAGGGAGGGTCTGGGGGGAAGGGGCTGGGGAGTGGGGGTGGGAAGCAGTGCGTTGGGGG	((((((((((..................................(((..(.....)..)))..........(((....))).))))))))))....(.(.((.....)).).)........	-14.3	121	21	17	9	74	3200	110	29.0909
>FAM22A	NM_001099338:3021..3290	3HSAR000624	CR393451	270	50	55	47	118	3'UTR in Homo sapiens family with sequence similarity 22 member A (FAM22A) mRNA.	173	22	3	a	tctggg	aag	ggg	GGTAGGGGAGGGAGGGGAGGGAGAGGGTGGCTGAATGGGGAGGGCAGGAAGGGAGGGTCTGGGGGGAAGGGGCTGGGGAGTGGGGGTGGGAAGCAGTGCGTTGGGGGCCTCGTGTGTAAGTG	..............................(((..(.....)..))).....((((.(((.((.(.(....(((.................)))..).).)).))).))))...........	-16.73	122	21	17	9	75	3140	110	28.5455
>FAM22A	NM_001099338:3021..3290	3HSAR000624	CR393451	270	50	55	47	118	3'UTR in Homo sapiens family with sequence similarity 22 member A (FAM22A) mRNA.	184	25	3	ggaa	gctg	agtgg	ggg	GAGGGGAGGGAGAGGGTGGCTGAATGGGGAGGGCAGGAAGGGAGGGTCTGGGGGGAAGGGGCTGGGGAGTGGGGGTGGGAAGCAGTGCGTTGGGGGCCTCGTGTGTAAGTGTGAATAAATGTAGT	..................((((........(.((..(..(.((((.(((.((.(.(....(((.................)))..).).)).))).)))).)...)..)).).........))))	-17.76	125	25	21	9	70	2840	110	25.8182
>FAM22F	NM_017561:2293..2561	3HSAR000626	CR393454	269	55	55	54	105	3'UTR in Homo sapiens family with sequence similarity 22 member F (FAM22F) mRNA.	139	22	3	ta	gaaggag	a	ggg	CAAAGGCTGCTTCTCCTCCAGTGCTGATCTTGCTGGGCCTTAGCTTTGGAGGGTAGGGGAAGGAGGGGAGGGAGAAGGTGGCTGAACGGGGAGGGCAGGAAGGGAGGGCCTGGGGGGTGGGA	(..(((((.((((((((((..(.((.(((((.(..(((....)))..).))))).)).)..))))))))))..........(((..(.....)..)))........)))))..)........	-41.4	122	23	21	19	59	2120	270	7.85185
>FAM22F	NM_017561:2293..2561	3HSAR000626	CR393454	269	55	55	54	105	3'UTR in Homo sapiens family with sequence similarity 22 member F (FAM22F) mRNA.	176	21	3	ga	caggaa	a	ggg	CCTTAGCTTTGGAGGGTAGGGGAAGGAGGGGAGGGAGAAGGTGGCTGAACGGGGAGGGCAGGAAGGGAGGGCCTGGGGGGTGGGAAGCAGTGCCTTGGGGGCCTTGTGTGTAAATGTGAAT	(((((.((.....)).))))).......................(((..(.....)..)))..(.(.(((((((..(((((.(....)...)))))..))))))).).)............	-28.9	121	25	21	13	62	2360	210	11.2381
>FAM22F	NM_017561:2293..2561	3HSAR000626	CR393454	269	55	55	54	105	3'UTR in Homo sapiens family with sequence similarity 22 member F (FAM22F) mRNA.	190	20	3	a	cctggg	t	ggg	GGTAGGGGAAGGAGGGGAGGGAGAAGGTGGCTGAACGGGGAGGGCAGGAAGGGAGGGCCTGGGGGGTGGGAAGCAGTGCCTTGGGGGCCTTGTGTGTAAATGTGAATAAATGTAGTTGTT	.........................((..((((..........(((...(.(.(((((((..(((((.(....)...)))))..))))))).).).....))).........))))..))	-24.01	120	27	22	10	61	2280	160	14.25
>KIAA0355	NM_014686:4073..6683	3HSAR000637	CR393476	2611	684	769	565	593	3'UTR in Homo sapiens KIAA0355 (KIAA0355) mRNA.	124	24	3	a	ttccttg	acaa	ggg	GGCCACTTAGCTGACACCAGCCCCTCAGAGGACCAGTGCGCCCCATCCCAGGGAGGGTTCCTTGGGGACAAGGGTGGTTGGCAGCTCCAAGCCTTTAAACCTGGCTTCTGAAACGATGGCATCA	.((((....((((....))))...(((((((.((((..(((((..((((((((......))))))))....)))))...(((........))).......))))))))))).....))))....	-51.2	124	27	23	38	36	850	910	0.934066
>C8orf79	NM_020844:1858..9590	3HSAR000655	CR393509	7733	2326	2471	1441	1495	3'UTR in Homo sapiens chromosome 8 open reading frame 79 (C8orf79) transcript variant 1 mRNA.	4401	25	3	ggaaa	gtgggg	ag	ggg	TCCTCTTGCCCTCTACCCCCGGGGCTTGTATATAGATTATAAATATATAAGGGGGAAAGGGGTGGGGGGGAGGGGTTGTGCGGCTGGGGCCTCACTTCCCCTCCTTCCCCTTCTCCTGGTCCCCT	.......(((((........))))).(((((((.........))))))).(((((..(((((.((((((((((((..(((.(((....))).)))..))))))))))))...)))))..))))).	-63.5	125	18	34	36	37	2120	1290	1.64341
>CCDC71	NM_022903:1543..1812	3HSAR000662	CR393525	270	47	78	65	80	3'UTR in Homo sapiens coiled-coil domain containing 71 (CCDC71) mRNA.	154	26	3	t	gtacggt	gtgggt	ggg	TGCCTCTCTAGGGCCCTGGTGACCACCAGCCTCCTTTCAGAAACCAGAGTGGGTGGGGTACGGTGGGGTGGGTGGGCGGGAGGGGTGTTTTCATGGCGCGATGCACTGTGACTTGTTATTCAAGTT	.((((((((...((((......(((((.(((.((((......(((......)))))))...)))..)))))..)))).))))))))....((((((.((...)).))))))((((.....))))..	-44.2	126	19	33	27	47	1360	460	2.95652
>CCDC71	NM_022903:1543..1812	3HSAR000662	CR393525	270	47	78	65	80	3'UTR in Homo sapiens coiled-coil domain containing 71 (CCDC71) mRNA.	168	21	3	gt	tgggc	ag	ggg	CCTGGTGACCACCAGCCTCCTTTCAGAAACCAGAGTGGGTGGGGTACGGTGGGGTGGGTGGGCGGGAGGGGTGTTTTCATGGCGCGATGCACTGTGACTTGTTATTCAAGTTGTATGTCTA	(((..((.(((((.(((((((.......(((......))).......)).))))).))))).))..))).(((((.....)))))...(((.((..(((((.....)))))..)))))...	-37.64	121	20	33	23	45	1270	350	3.62857
>C2orf62	NM_198559:1194..1323	3HSAR000663	CR393527	130	16	18	37	59	3'UTR in Homo sapiens chromosome 2 open reading frame 62 (C2orf62) mRNA.	34	21	3	gtc	ct	acgc	ggg	GCGGGGCCCAGGCCCGGACAGGGCAGGAAACCAGGGGTCGGGCTGGGACGCGGGCGGGACGCGCCGGGGCGGGTGCGCTTTCCGGGCTGCGGTTTTGGGGGAAT	....(((((..((((.....)))).(....)...)))))...(..((((((((.(.(((((((((......))))))...))).).)))).))))..)......	-47.5	104	12	12	27	53	1880	470	4
>C2orf62	NM_198559:1194..1323	3HSAR000663	CR393527	130	16	18	37	59	3'UTR in Homo sapiens chromosome 2 open reading frame 62 (C2orf62) mRNA.	52	22	3	c	acgcgcc	gc	ggg	CGGGGCCCAGGCCCGGACAGGGCAGGAAACCAGGGGTCGGGCTGGGACGCGGGCGGGACGCGCCGGGGCGGGTGCGCTTTCCGGGCTGCGGTTTTGGGGGAATAAATGGGGCCCTCCCGCTT	.(((((((.((((((..(.((........))...)..))))))....(((((.(.(((((((((......))))))...))).).)))))..................))))))).......	-56.2	122	15	16	34	57	2080	680	3.05882
>C7orf51	NM_173564:2686..3581	3HSAR000664	CR393529	896	207	190	185	314	3'UTR in Homo sapiens chromosome 7 open reading frame 51 (C7orf51) mRNA.	327	25	3	at	aggaaga	gggt	ggg	CCCTCCTCCTGAACCAAGCCAGAGGTCAGCATGGGGAAGGGAGGAAGGAAGGGATGGGAGGAAGAGGGGGGTGGGTGAGCTGAAAGAGAGGGACTAGAGTGCCAGATGGAGGAGCTCTTTTCTAG	((.(((((((...(((.((.........)).)))....))))))).))...........(((((((((.(((......)))........((.((....)).))...........)))))))))..	-35.1	125	34	18	20	53	1600	370	4.32432
>C7orf51	NM_173564:2686..3581	3HSAR000664	CR393529	896	207	190	185	314	3'UTR in Homo sapiens chromosome 7 open reading frame 51 (C7orf51) mRNA.	779	21	3	t	gggggt	ca	ggg	TAGTGCCAGGGATGGGCAGGATGATGGGGGAGGAGGAGGGAAATTTTAGCGGGTGGGGGGGGTGGGCAGGGTATTTATTTAAATTAAAAAACAAAACAGAAGAGATGTCAGGAACTTTTTT	...((((.......))))..........(((((((....((.(((((..(..((..(.....(((...((((....))))...))).....)...)).)..))))).)).....)))))))	-11.1	121	37	28	9	47	2390	110	21.7273
>FAM18A	NM_001079512:914..3339	3HSAR000667	CR393535	2426	587	651	630	558	3'UTR in Homo sapiens family with sequence similarity 18 member A (FAM18A) mRNA.	2113	25	3	ga	gttggt	agatg	ggg	ACTGTGTCGCCCTGTGGGACAGGGAAGTCCAAGTCGGGGAAGAAGCCTGTGGGGAGGGGTTGGTGGGAGATGGGGAGCCCATATGGCCCAGTGAGTCAGGAAAATAGGGTCCAGAGGCAGGGAAC	.((((.((.(((((..((((......))))....)))))..((..(((((......((.(((.((((..(((((...)))))....)))).))).))......))))).))..)).)))).....	-45.6	125	30	19	22	54	1610	490	3.28571
>PRR12	NM_020719:6112..6943	3HSAR000677	CR393554	832	150	211	279	192	3'UTR in Homo sapiens proline rich 12 (PRR12) mRNA.	95	25	3	gaaa	ggtcat	tca	ggg	AATTGGGACAGAACCGTGTCCTCAGGAGCTAACACCTGGGCTCCATCGCCGGGGAAAGGGGGTCATGGGTCAGGGTGTGTCTGTGCTGCCCCCTCCAGGGCAGGGTTCAAAGTCCGACTCCCCCC	.....((((.(((((.((((((..((........(((.(((......))).)))..(((((((((((((.((.....))))))))..))))))))))))))).)))))...))))..........	-51.9	125	23	23	38	41	1310	1260	1.03968
>C9orf69	NM_152833:860..2845	3HSAR000678	CR393557	1986	346	426	578	636	3'UTR in Homo sapiens chromosome 9 open reading frame 69 (C9orf69) mRNA.	1812	21	3	ac	aggc	agg	ggg	GTTAACGTATTACTCAGAGTCACCCAAGCCTCTTGGCTGAGGGTGAAGGTGGGACGGGAGGCGGGAGGGGGCTGGTGGTGCCGCTCGTGCGGTGTCAACGCTGCAGGGAGTTGTGGCACCT	.....(((.(((((.....((((((.((((....))))..)))))).))))).)))...(((........)))...((((((((((.(((((((....))))))).))....)))))))).	-51.9	121	20	25	26	50	1290	390	3.30769
>MEX3A	NM_001093725:1564..6124	3HSAR000684	CR393568	4561	1194	1120	1117	1130	3'UTR in Homo sapiens mex-3 homolog A (C. elegans) (MEX3A) mRNA.	377	23	3	ggt	taaaa	aga	ggg	CCTCTGCCCACCTCCCCCGCTGTGTGTCACTCCACCCCTTCTTCCGAGGAGGGGGTGGGTAAAAGGGAGAGGGAGAATTACCACCTGTATCTAGAGGTGCTCTTTGCAATCCCTAAGCCCTCT	....(((((((((((((((..(.(((......))).....)...)).)).)))))))))))..((((..(((((.......(((((.(....).)))))..........)))))...))))..	-44.43	123	23	29	40	31	860	1190	0.722689
>MEX3A	NM_001093725:1564..6124	3HSAR000684	CR393568	4561	1194	1120	1117	1130	3'UTR in Homo sapiens mex-3 homolog A (C. elegans) (MEX3A) mRNA.	1898	24	3	gcaggt	gaggg	t	ggg	AGATGTCTGTACAATAGAAACCAAACCAAATGGGCACCCTCGGTTGCCGGGGGGCAGGTGGGGAGGGGGGTGGGAAGAAGGGATGTCTGTCTGTCGTCCCCCTCCCCCTCTCCACTCTTTACCC	.....(((((...))))).............(((..(((((((...)))))))...((((((((((((((.((((.((..((((....)))).)).)))).).))))))))))))).....)))	-55	124	25	25	35	39	1680	1170	1.4359
>MEX3A	NM_001093725:1564..6124	3HSAR000684	CR393568	4561	1194	1120	1117	1130	3'UTR in Homo sapiens mex-3 homolog A (C. elegans) (MEX3A) mRNA.	4259	27	3	tgc	tggggaa	ggggt	ggg	TTTGGGATGGTAGCGTCTGGGGTGGGGAGGGCTTCCCCTTCCCCACTCGAGGGTGCGGGTGGGGAAGGGGGGGTGGGTGGAGACAGCCCTGGGGCAGGGAGGATGGTCTCTCCACTGTAGAAAGTAG	...............((((.(((((((((.(((((((((((((((((((......)))))))))))))))))))...((....)).(((((...)))))........))))))))).))))......	-67.4	127	19	25	24	59	2500	650	3.84615
>IQCE	NM_001100390:2225..6796	3HSAR000712	CR393623	4572	963	984	1253	1372	3'UTR in Homo sapiens IQ motif containing E (IQCE) transcript variant 2 mRNA.	953	23	3	ct	ctgggct	ct	ggg	GTCCCCGTCACCCCATGTGTGCGGCCTCTGCACTCCCAAGCTCCATGGCTGGGCTGGGCTGGGCTGGGCTGGGCTGGGCCGGGCGTGCGGAGCCTGTGGAGCCAGCAGCTGCAGAGGCCTAGG	....((..(((.....)))...((((((((((((((((.(((((..((((.((((.((((.(((...))).)))).)))).))).)..))))).)).))))........))))))))))..))	-62.1	123	13	21	40	49	1100	910	1.20879
>IQCE	NM_001100390:2225..6796	3HSAR000712	CR393623	4572	963	984	1253	1372	3'UTR in Homo sapiens IQ motif containing E (IQCE) transcript variant 2 mRNA.	968	18	3	ct	ct	cc	ggg	TGTGTGCGGCCTCTGCACTCCCAAGCTCCATGGCTGGGCTGGGCTGGGCTGGGCTGGGCTGGGCCGGGCGTGCGGAGCCTGTGGAGCCAGCAGCTGCAGAGGCCTAGGAGGGAGTTCC	.......((((((((((((((((.(((((..((((.((((.((((.(((...))).)))).)))).))).)..))))).)).))))........))))))))))..((((....))))	-62.2	118	13	21	33	51	1190	540	2.2037
>IQCE	NM_001100390:2225..6796	3HSAR000712	CR393623	4572	963	984	1253	1372	3'UTR in Homo sapiens IQ motif containing E (IQCE) transcript variant 2 mRNA.	3617	24	3	caagtc	aga	ctt	ggg	TACAGCCAGGCTCCGTGCGGACTGTGATGCCAGAGAGGCGTGCAGCCTCTGGGCAAGTCGGGAGAGGGCTTGGGTGGTCCCCACAAGGCAGAAGAGGTGGAAGGGCCAGAGAAGACCACCAAGA	.....((((((((..(.(.((((....((((..((((((.....)))))).)))))))).).)..)))))))).((((((((((....(....)..))))..))))))................	-49.9	124	31	15	30	48	970	600	1.61667
>C8orf73	NM_001100878:2205..3251	3HSAR000715	CR393628	1047	180	198	387	282	3'UTR in Homo sapiens chromosome 8 open reading frame 73 (C8orf73) mRNA.	6	24	3	gct	gcccga	cca	ggg	GGCTCGGGGCTGGGGCCCGAGGGCCAGGGTCCGACTCGGGCACCCCACGCGCATAGCAGCCTGTCCCCGCCCTGACGGA	...(((((((.(((((((((((((....))))...)))))).)))...((.....))...........)))))))....	-37.5	79	10	8	31	30	870	830	1.04819
>ESPNL	NM_194312:3129..4683	3HSAR000717	CR393632	1555	273	317	458	507	3'UTR in Homo sapiens espin-like (ESPNL) mRNA.	883	24	3	gcct	tactgga	a	ggg	GGATACTCCGTGAGGGCACCTGGGTGTCACCCACAGTGCACCTCTTCACAGGGGCCTGGGTACTGGAGGGAGGGATACAGGAAGGGAGATGGATTCCGTCCTCGGGGGCTCTGGGTGCTGCGGA	......(((((...((((((..((.(((.(((...(((..((((((..(((..((....)).)))..))))))..))).(((.((((......)))).)))..))))))))..)))))))))))	-56.9	124	22	23	30	49	1540	490	3.14286
>ESPNL	NM_194312:3129..4683	3HSAR000717	CR393632	1555	273	317	458	507	3'UTR in Homo sapiens espin-like (ESPNL) mRNA.	1381	22	3	caggca	cc	aa	ggg	GACGGACACTCAAGAAGATGTAAAATTGGGAGGGGTGGTATTGGCCATTGGGGCAGGCAGGGCCGGGAAGGGAAGTAGCACCGGCCGCAGCCCCAAGCCAGTGGCTTTTCCACAAGGGCCTA	......(((((.....(((.....))).....)))))..((((((..(((((((..((..((((((..............)))))))).)))))))))))))(((((((....)))))))..	-47.14	122	31	18	28	45	1240	580	2.13793
>VSTM2L	NM_080607:870..1966	3HSAR000718	CR393634	1097	181	218	392	306	3'UTR in Homo sapiens V-set and transmembrane domain containing 2 like (VSTM2L) mRNA.	828	27	3	cct	gctgtt	agccaa	ggg	GCCCCCCAATGCCCCAGCTCCCTCTTGGGTCCTGTGCCAAGTCCGCCCCAGGGCCTGGGGCTGTTGGGAGCCAAGGGCCCCCTGGTACTCAGTTCCCTCACGATTCCCGATCACGGGCACACCTGCC	(((((((((((((((((..((((...((((.((......))...)))).)))).))))))).)))))).((((.((....))))))...............((((...))))..)))).........	-48.7	127	17	23	53	34	870	1940	0.448454
>RIPPLY1	NM_138382:501..1031	3HSAR000726	CR393648	531	116	126	141	148	3'UTR in Homo sapiens ripply1 homolog (zebrafish) (RIPPLY1) mRNA.	16	30	3	ccagaa	tgtgtga	tacca	ggg	GAGGCCAATGAAAAGGGGCCAGAAGGGTGTGTGAGGGTACCAGGGTCCATACCCTACAGCGCCACAGCTCATCCCCCTTCCTCACCCCTAACCTA	..((((..(....)..))))....(((((.(..((((....(((((....)))))..(((......))).....))))..).)))))........	-34	95	24	15	32	24	630	990	0.636364
>SEZ6	NM_178860:3180..4236	3HSAR000738	CR393671	1057	256	243	302	256	3'UTR in Homo sapiens seizure related 6 homolog (mouse) (SEZ6) transcript variant 1 mRNA.	817	21	3	ataa	gagg	t	ggg	TCCTCCAATTCCAGCCACTTGTCAGGCTCTCCTCTTGACCACTGTGTTATGGGATAAGGGGAGGGGGTGGGCATATTCTGGAGAGGAGCAGAGGTCCAAGGACCCAGGAATTTGGCATGGA	(((.((((((((.((..(((..(((.(((((((((((.((.(........))).))))))))))).(....).....)))..)))..)).(.((((....))))).)))).))))...)))	-43.7	121	27	28	27	39	1150	480	2.39583
>SEZ6	NM_001098635:3177..4220	3HSAR000739	CR393673	1044	253	239	298	254	3'UTR in Homo sapiens seizure related 6 homolog (mouse) (SEZ6) transcript variant 2 mRNA.	804	21	3	ataa	gagg	t	ggg	TCCTCCAATTCCAGCCACTTGTCAGGCTCTCCTCTTGACCACTGTGTTATGGGATAAGGGGAGGGGGTGGGCATATTCTGGAGAGGAGCAGAGGTCCAAGGACCCAGGAATTTGGCATGGA	(((.((((((((.((..(((..(((.(((((((((((.((.(........))).))))))))))).(....).....)))..)))..)).(.((((....))))).)))).))))...)))	-43.7	121	27	28	27	39	1150	480	2.39583
>CCDC64B	NM_001103175:1573..1811	3HSAR000744	CR393683	239	47	45	66	81	3'UTR in Homo sapiens coiled-coil domain containing 64B (CCDC64B) mRNA.	124	26	3	caa	ctcatc	agcag	ggg	CCCAGATTGTCTTCCAAAAGAAGCTGATGCCCTCCCCGCCCCAGGATGCTGGGCAAGGGCTCATCGGGAGCAGGGGCTCATCCGGAGCAGGGGCCAGCTTTGTGGGGCAGGAGCTCCAGGTGGGTG	..(((....((((....))))..)))..((((.((..((((((.((.(((((.(....((((..(((((((....))))..)))))))...).))))).)).)))))).((....)).)).)))).	-57.1	126	23	21	36	46	1300	900	1.44444
>C19orf36	NM_001031735:723..961	3HSAR000775	CR393749	239	38	38	71	92	3'UTR in Homo sapiens chromosome 19 open reading frame 36 (C19orf36) transcript variant 1 mRNA.	142	27	3	cggga	agggaat	ggt	ggg	CAGGACCCCCTCTCCGACCCCGGACAGAGCTGAGCTGGCCAGGGCCAGGAGGGCGGGAGGGAGGGAATGGGGGTGGGCTGTGCGCAGCATCAGCGCCTGGGCAGGTCCGCAGAGCTGCGGGATGTGA	((((((((((..(((...(((...(...(((...(((((....)))))...))).)..)))..)))..))))))..(((((((...))).)))).)))).(((..((((((....)))))).)))..	-57.9	127	22	14	35	56	1520	910	1.67033
>FAM123C	NM_152698:2777..6252	3HSAR000779	CR393757	3476	889	831	911	845	3'UTR in Homo sapiens family with sequence similarity 123C (FAM123C) transcript variant 1 mRNA.	1564	20	3	t	agac	tgg	ggg	TATGTCTTTTAGAATAATGATCCAAACTTGTGTGAGGACTGTGAGGCTCAGGGTGGGAGACGGGTGGGGGAGCCGACCTTAGGAGGGCCCACTGAACCGGCCTCAATCTGGCCCCAGTCT	...................................((((((.(.(((.(((..((((.(.(((.(.((((.(((..((...))..))))).)).).))).)))))..)))))))))))))	-37.6	120	26	27	27	40	1080	600	1.8
>HCFC1R1	NM_001002018:551..788	3HSAR000819	CR393836	238	64	37	70	67	3'UTR in Homo sapiens host cell factor C1 regulator 1 (XPO1 dependent) (HCFC1R1) transcript variant 3 mRNA.	159	25	3	at	aggggt	agcat	ggg	GGGCACCAAGACCTTCCCTCAACAGAGGACACTGAGCCCAACGGAGTTCTGGGATGGGAGGGGTGGGAGCATGGGAAGGGAGGCATCCCACCCCCAAGAAGAACTGAATAAAGATTGCTGAGCAA	..((.(((...(((((((....(..(((((.(((.......))).))))).)...))))))).))).((((.(((..((((....))))..))).........((......))..))))..))..	-39.8	125	38	16	30	41	1050	850	1.23529
>C1orf201	NM_178122:958..2501	3HSAR000846	CR393886	1544	322	388	435	399	3'UTR in Homo sapiens chromosome 1 open reading frame 201 (C1orf201) mRNA.	1076	22	3	t	gtct	cagtg	ggg	AAAGTACTGAGGCCTGGGGCCCACCCACAAATGCTGATTTAACTCCTCCAGGGTGGGGTCTGGGCAGTGGGGAGGCAGGAGCCACCCAGGTGATTCCAATGATAGGTGTAGGTTGAGAAGCG	.....(((.(.(((((..(((..(((((...((((.(....(((((.(....).))))).).)))))))))..))).(((..(((....)))..))).....))))).).))).........	-42.6	122	29	23	27	43	1170	580	2.01724
>C1orf201	NM_178122:958..2501	3HSAR000846	CR393886	1544	322	388	435	399	3'UTR in Homo sapiens chromosome 1 open reading frame 201 (C1orf201) mRNA.	1175	19	3	a	gagct	t	ggg	TGATAGGTGTAGGTTGAGAAGCGCCACCTTCCAGCTTCCTAACTGGCTCTGGGAGGGGAGCTGGGTGGGAAGTTCAGGAGGTGGGAACTTTGTACACGCAGAGCACCTGGAGCACCTAC	...(((((((((((.........((((((((.(((((((((.(..(((((......)))))..).)))))))))..))))))))...((((((....)))))).))))...))))))).	-53.6	119	26	25	26	42	980	380	2.57895
>NKAIN1	NM_024522:537..2493	3HSAR000881	CR393953	1957	397	472	620	468	3'UTR in Homo sapiens Na+/K+ transporting ATPase interacting 1 (NKAIN1) mRNA.	217	20	3	gc	gcgg	ag	ggg	TTGGACTTGGATTTGAGCTTGGCTCTTCGCAGCCCGGACTTCGGAGGAGTGGGGCGGGGCGGGGGAGGGGCACCACGGGTTTTTTGTTTTTTGTTTGTTTGTTTTTAATCTCAGCCTTGG	..((.((.(((((.((((...(((((((.(.((((.(.(((((......)))))).))))..).)))))))...(((((..........)))))......))))..))))).))))....	-34.9	120	13	42	21	44	1430	320	4.46875
>KNCN	NM_001097611:307..2392	3HSAR000917	CR394041	2086	461	491	648	486	3'UTR in Homo sapiens kinocilin (KNCN) mRNA.	1900	24	3	tgga	ggt	aatgg	ggg	TTCCTCCTATCCATCTTCGATCCTCACCTCAGTGCCCCAGAGATGCCCCAGGGTGGAGGGGGTGGGAATGGGGGATGTGGAGACTGAGCTGTGGAGAGTGTGGTTCCCTCCCCCCTGCCCATCA	..(((((....(((((..(.....(((....)))...)..)))))((....)).))))).((((((...((((((.(.((((.(((.(((......))).))))))))))))))...)))))).	-45.9	124	20	28	37	39	1210	1370	0.883212
>VSIG8	NM_001013661:1382..1818	3HSAR000950	CR394133	437	77	64	112	184	3'UTR in Homo sapiens V-set and immunoglobulin domain containing 8 (VSIG8) mRNA.	180	19	3	aa	gc	cga	ggg	GCATTTCCCTAAGGAAATGCGTAGGGAGGCAGAGCCTCCTCCCCAAAAGTGGGAAGGGGCGGGCGAGGGCGGAGGAAGGCGATCCTGAGCCTTCTCCGCACCCCCGGGACCGAAGGCTT	((((((((....))))))))...(((((((...))))))).((((....))))..((..(.((.(.((((((((.(((((........))))))))))).))))).)..))........	-57.8	119	26	16	34	43	1060	990	1.07071
>VSIG8	NM_001013661:1382..1818	3HSAR000950	CR394133	437	77	64	112	184	3'UTR in Homo sapiens V-set and immunoglobulin domain containing 8 (VSIG8) mRNA.	328	27	3	ccccg	gccgggt	tgg	ggg	TGTCCTAGAGCGGCTGAGGCCGGAGGCCTGGTGTCCCCAGCCTAAGCAGAGGGCCCCGGGGGCCGGGTGGGTGGGGGTCTGTCTGGACGAATTGTTCTGTGTGTGAGGTCTGAGCTCTGAGGCAGCA	((((.(((((((((....)))..((((((.(..((((((.((...((...((.((....)).))..)))).)))))((((....))))............)..).))))))..)))))).))))...	-50.7	127	17	26	30	54	1510	720	2.09722
>KIAA0513	NM_014732:1457..7361	3HSAR000954	CR394144	5905	1253	1363	1628	1661	3'UTR in Homo sapiens KIAA0513 (KIAA0513) mRNA.	4926	22	3	gct	ggtgg	tg	ggg	GCCTGGGGATGCACGTGGCCACGGGATTTCAGTGGGACAGCGCTCCCACAGGGGCTGGGGGTGGGGGTGGGGTTTCTTAGTTACTGTTGGAAAGGGAAAAATTCACCATATCCAAGGGGAGA	.((((((((.((.(.((.((((..(....).))))..))).)))))).))))..((..(((((..((((((.((((((..(((....)))..))))))...)))))).)))))..)).....	-41.2	122	26	25	23	48	1970	380	5.18421
>C14orf181	NM_207442:681..1727	3HSAR000955	CR394147	1047	260	201	267	319	3'UTR in Homo sapiens chromosome 14 open reading frame 181 (C14orf181) mRNA.	145	29	3	gagag	gagggga	cctcc	ggg	CGGGAGCGAGCGGGCTAGGCCAGTCGCAGCCTTGCGGAGCCCGCGCCCCCGGGGAGAGGGGGAGGGGAGGGCCTCCGGGAGTTGGAAAAGCCGAGGAAATTCGAGGAATCAGCTTTCTTTGGAAAAATC	(((..((((...(((...)))..))))...(((.((((((((...(((((.......)))))......))).))))).))).........)))......(((((((((......)))))))))......	-50.2	129	28	17	31	53	1550	780	1.98718
>C14orf181	NM_207442:681..1727	3HSAR000955	CR394147	1047	260	201	267	319	3'UTR in Homo sapiens chromosome 14 open reading frame 181 (C14orf181) mRNA.	468	27	3	gggggt	gggtgg	agc	ggg	GCTGAGCTTCGCGAACCCTCGGGAGTTAAAGACCAGCCGGCCTCTTTTTTGGGGGGGGTGGGGGGTGGGGGAGCGGGAATGGGTGGAGGCCGGGGGAATAAAAAACCGAAATAGCTTCACATCAGAA	.....(((((.(..((((..((..........))..((.((((((((....)))))))).)))))).).))))).......((((((((((((............))).....))))).))))....	-41	127	30	22	24	51	2940	410	7.17073
>C14orf181	NM_207442:681..1727	3HSAR000955	CR394147	1047	260	201	267	319	3'UTR in Homo sapiens chromosome 14 open reading frame 181 (C14orf181) mRNA.	479	22	3	gt	ggagc	aat	ggg	CGAACCCTCGGGAGTTAAAGACCAGCCGGCCTCTTTTTTGGGGGGGGTGGGGGGTGGGGGAGCGGGAATGGGTGGAGGCCGGGGGAATAAAAAACCGAAATAGCTTCACATCAGAACTCAGA	....(((((...........(((..((.((((((((....)))))))).)).))))))))...(((....((((((((((((............))).....))))).))))....)))...	-37.6	122	31	20	23	48	2910	400	7.275
>KIAA0284	NM_015005:4758..6549	3HSAR000974	CR394199	1792	271	406	576	539	3'UTR in Homo sapiens KIAA0284 (KIAA0284) transcript variant 2 mRNA.	964	21	3	cat	ggca	ac	ggg	CCTGCACCACACGCCCTCCCCTTTTGGCTTCACGCCATCAGGCCTCAAGTGGGCATGGGGGCAGGGACGGGCCCAGGAACTGTTGTTTTCTCAGGATTCTTTCAGCTGGGAACATGGCAGG	((((..((.....(((((((((..((((.....))))....((((.....))))..))))).))))...))..))))..((((..(.(((((((((.....))..))))))).)..)))).	-49.6	121	21	27	37	36	1060	750	1.41333
>PNMAL2	NM_020709:2356..4722	3HSAR000980	CR394219	2367	439	480	756	692	3'UTR in Homo sapiens PNMA-like 2 (PNMAL2) mRNA.	1731	26	3	cagt	gcaggcg	tgt	ggg	CTGGATCCTCCAGTAAAGTGAAATTCAGCACTGTACTCTCTCTGTGCTCTGGGCAGTGGGGCAGGCGGGGTGTGGGAGCGTGGGCCACAGATGTCCACGGTCTTGACTGTGGTTTGCCCAGAATAC	((((.....)))).........((((..(((((..(..............)..)))))(((((((((.(((.(((((.(((((((.......))))))).)))))))).).)))))))).))))..	-44.14	126	23	31	30	42	1030	450	2.28889
>C6orf223	NM_153246:748..2771	3HSAR000990	CR394246	2024	369	455	618	582	3'UTR in Homo sapiens chromosome 6 open reading frame 223 (C6orf223) mRNA.	223	23	3	agagt	gag	cca	ggg	TTCCACTCCCCTAAACCTACAGTCCTGGAAGGTCTCTGCTGGAAGAGACTGGGAGAGTGGGGAGGGGCCAGGGACCTATTTCGTTGACAGAAACAGTGAGGTCTATTGGAAAGTTAGCCTTCA	(((((..(((((...(((((..((((....(((((((......)))))))))))..))))).)))))....((((((.....(((......)))....))))))..)))))............	-45	123	31	28	27	37	930	550	1.69091
>TMEM200B	NM_001003682:985..2461	3HSAR001012	CR394313	1477	373	364	356	384	3'UTR in Homo sapiens transmembrane protein 200B (TMEM200B) mRNA.	1304	24	3	gg	tggggac	gat	ggg	CCCAGCTGCCAAGCATCCCCCCAACACACACTGATGGGCCCAGCGGTGGAGGGGGGGGTGGGGACGGGGATGGGTCACGGGGCCCTGACGGGTCCCGCAGTTAGGCTCCCTGAGCCCTCGGCTT	.......(((...(((((((((......(((((.((....)).)))))...)))))))))(((.((((((...(((.((((((((....))))))))......)))))))))..)))..)))..	-61.1	124	19	17	41	47	2360	1290	1.82946
>TMEM198	NM_001005209:1478..2218	3HSAR001018	CR394330	741	116	184	215	226	3'UTR in Homo sapiens transmembrane protein 198 (TMEM198) mRNA.	584	26	3	ct	ttgggaa	agttg	ggg	CACCAGCCTGAGGGCAGTGGCAGGAGATGGGGGTGGGGGGGTGCTGCTCTGGGCTGGGTTGGGAAGGGAGTTGGGGAGGGGTTTAAATGCACGGTGCATGTCTGGTGTCTGTCATGCCAACCTAGA	..(((((((.(((((((((.(..................).)))))))))))))))).(((((..((.(....((.(((..((...((((.....))))....))..))).)).).))..))))).	-41.17	126	21	27	21	57	2390	290	8.24138
>TMEM88	NM_203411:490..874	3HSAR001022	CR394342	385	84	79	129	93	3'UTR in Homo sapiens transmembrane protein 88 (TMEM88) mRNA.	320	26	3	gct	gggcg	ctggag	ggg	GACAACAATCTCGTGCCCTCGTTTTATGGTGCAGCTTCTCTAGTATTTCTGGGGCTGGGGGGCGGGGCTGGAGGGGAAGGAGTGTCCACGCATCAATAAAGATTTAACGAACTGAA	..........((((.......(((((((((((..((((((((((.(..((......))..).....))))))))))..((.....))..))))).)))))).....))))......	-30.4	116	27	29	23	37	1350	320	4.21875
>TMEM65	NM_194291:1266..4307	3HSAR001029	CR394361	3042	957	1168	412	505	3'UTR in Homo sapiens transmembrane protein 65 (TMEM65) mRNA.	1828	18	3	g	gaa	tg	ggg	AAATCCTTTGTAAAATTTCTGATTGATAGGATTAGAGTGCTTAAATTTTTGGGGGGGGAAGGGTGGGGTAAAGTGTAAGTGCTTTCTTTTGTCCCTAACTTGTGTATTGATGGCAGTC	.((((((...(((.........)))..)))))).((.((((...(((..((.(.(((..((((.((((.(((((......)))))))))...))))..))).).))..))))))).))	-26.4	118	28	44	12	34	1730	210	8.2381
>HCFC1R1	NM_017885:763..1000	3HSAR000819	CR394433	238	64	37	70	67	3'UTR in Homo sapiens host cell factor C1 regulator 1 (XPO1 dependent) (HCFC1R1) transcript variant 1 mRNA.	159	25	3	at	aggggt	agcat	ggg	GGGCACCAAGACCTTCCCTCAACAGAGGACACTGAGCCCAACGGAGTTCTGGGATGGGAGGGGTGGGAGCATGGGAAGGGAGGCATCCCACCCCCAAGAAGAACTGAATAAAGATTGCTGAGCAA	..((.(((...(((((((....(..(((((.(((.......))).))))).)...))))))).))).((((.(((..((((....))))..))).........((......))..))))..))..	-39.8	125	38	16	30	41	1050	850	1.23529
>TPRG1L	NM_182752:901..2428	3HSAR001082	CR394440	1528	351	408	381	388	3'UTR in Homo sapiens tumor protein p63 regulated 1-like (TPRG1L) mRNA.	62	25	3	atgt	ggctgg	act	ggg	TGGGAGCTCCTCCCCCTTCTGGGAGCTCCTCCCCCTCCCCAGAAGGCCAAGGGATGTGGGGGCTGGGGGACTGGGAGGCCTGGCAGTCTTCATGCTGCCCTGCTGCTGCTGGAAGGATGGGGATC	.......(((((..(((((..(.(((.((((((..(((((....((((............)))).)))))..))))))...((((((......)))))).....))).)..)))))..)))))..	-60.2	125	16	25	38	46	1600	1290	1.24031
>LY6K	NM_017527:914..1735	3HSAR001084	CR394442	822	212	216	184	210	3'UTR in Homo sapiens lymphocyte antigen 6 complex locus K (LY6K) mRNA.	113	24	3	tctt	at	agagtg	ggg	TGTTGCATTAAACTTGTTTTCTGTTGATTACCTCTTGGTTTGACTTCCCAGGGTCTTGGGATGGGAGAGTGGGGATCAGGTGCAGTTGGCTCTTAACCCTCAAGGGTTCTTTAACTCACATTCA	............((..((((((((..(..(((....))))..)).((((((....))))))..))))))..))......(((.((((((.....(((((....)))))..))))))))).....	-32.4	124	23	45	24	32	820	400	2.05
>ATXN2L	NM_148415:3304..3763	3HSAR001159	CR394526	460	111	115	131	103	3'UTR in Homo sapiens ataxin 2-like (ATXN2L) transcript variant D mRNA.	168	27	3	cca	tccagca	gtggg	ggg	TGGGGAATTCCTGCCAAGCACCTTGAATGGGAGGGGCCTCACAGAGGGCAGGGCCAGGGTCCAGCAGGGGTGGGGGGTTCCTGCTCTGCCCCTGCCCGTCCCCACCCAGTCTTGCCCTCCCATCCTC	(((((...((((.(((..(.....)..))).)))).)))))..(((((((((((..(((..(.(((((((..(((........)))..)))))))..)..))).....)))))))))))........	-63.3	127	18	23	45	41	1610	1210	1.33058
>ZMAT2	NM_144723:615..1512	3HSAR001184	CR394598	898	192	301	190	215	3'UTR in Homo sapiens zinc finger matrin type 2 (ZMAT2) mRNA.	116	22	3	ga	ataga	tgg	ggg	TAGGGGGTCATTTCTTTTTGGGTAATGGGAAAGTTCTTAAGAGTGTCAATGGGGAGGGATAGAGGGTGGGGGCTCATGGTTTCCCTCTACTTTGGGAGAGGGCACAGATTGCAGAGGTAATG	......(((.((((((...(((((..(((((((((((((....((((..(....)..)))).....))))))))......)))))..))))).)))))).)))....(((((....))))).	-27.4	122	27	35	14	46	1680	210	8
>PXMP4	NM_183397:340..5525	3HSAR001190	CR394615	5186	1313	1348	1282	1243	3'UTR in Homo sapiens peroxisomal membrane protein 4 24kDa (PXMP4) transcript variant 2 mRNA.	3927	21	3	gtt	ga	caga	ggg	TTCCCCAAAACTGGTCCCTGGTGCCAAAAAGGTTGGGGACTGCTGCTCTAGGGGTTGGGGAGGGCAGAGGGCTTGGGCCATCACCAGGCAGGTTTTATAGCAGATGGTGGGGGTGCCCTGC	((((((((..(((((((((...(((.....))).))))))).........))..)))))))).....(((((....(((..(((((.((..........))...)))))..))))))))..	-49.2	121	22	26	27	46	1570	630	2.49206
>RNF145	NM_144726:2104..3362	3HSAR001191	CR394618	1259	381	390	194	294	3'UTR in Homo sapiens ring finger protein 145 (RNF145) mRNA.	606	25	3	aa	gtgggt	cactt	ggg	ATTGATTGTATTCGAAGATTGAAGCACGCTCATACTTTGTATGTGCTTTAGGGAAGGGGTGGGTGGGCACTTGGGCCTTGCGGGTGCATTCATGTAATCTGAGACTCTTGAACTTTATGACGGAG	..(((.((((((((....((((((((((..((.....))..))))))))))..((((..(((((....)))))..)))).)))))))).)))............((((.............))))	-30.12	125	27	40	19	39	920	210	4.38095
>MBTD1	NM_017643:2232..5382	3HSAR001204	CR394656	3151	973	1105	495	578	3'UTR in Homo sapiens mbt domain containing 1 (MBTD1) mRNA.	159	19	3	g	caggg	t	ggg	GAAGATTTCAGTTCCAGATTTTTCAGGTGGGTGGGGGAGCTATTTTAGTCGGGGGGGCAGGGGGGTGGGAAATTTTCAATTTATAAAGATGGACAATTTTTGTGTTGTATTTGAAGCTT	(((((((((.(..((...(((..((......))..))).........(((.....)))...))..)..)))))))))....(((((((((.....)))))))))...............	-23.5	119	27	42	10	40	2090	120	17.4167
>SNPH	NM_014723:1722..4994	3HSAR001220	CR394700	3273	617	706	983	967	3'UTR in Homo sapiens syntaphilin (SNPH) mRNA.	247	20	3	a	ga	agcga	ggg	GCAGGGAAGGGGGACCCAAGGCAGGAGGTACACCAGCTGGACAAATTGCAGGGAGGGGAGGGAGCGAGGGCCAACCCGGCCCCTCTGTCCCCTTGGCTCTTCAGACAGGGCCAGCCCTGC	((((((..(((((((.....((((...((...((....))))...))))..(((((((.(((.((....))...)))..))))))))))))))(((((((......))))))).))))))	-57.4	120	26	13	36	45	1380	950	1.45263
>SNPH	NM_014723:1722..4994	3HSAR001220	CR394700	3273	617	706	983	967	3'UTR in Homo sapiens syntaphilin (SNPH) mRNA.	2548	28	3	ctggga	caaagat	gcg	ggg	GCGGCAGCTGCTGCTCAGGTGCCATGCCCTGAAGAGGCAGGGTACACATGGGGCTGGGAGGGCAAAGATGGGGCGGGGCCTCCCCCTGAGAGAGCTCACCCTCCACAGTGACCCTTTTCCTTCCTGCC	(((((....)))))(((((.((...)))))))...(((((((.......(((((((((((((.......((((.(....).))))..(((....))).)))))).))))..))).......)))))))	-57.24	128	22	22	41	43	1180	1040	1.13462
>SNPH	NM_014723:1722..4994	3HSAR001220	CR394700	3273	617	706	983	967	3'UTR in Homo sapiens syntaphilin (SNPH) mRNA.	3154	27	3	gatgt	aagtg	aggcg	ggg	CAGGTCACAGTGCATTCCCATATTAGGCCATCCCCTTCACGAAGAATTCAGGGGATGTGGGAAGTGGGGAGGCGGGGAGGGATCTTGACTCTTGTCTCCTTTGTCCTTTTGTTCAGACAGAGTTGTA	.(((((.(..(((.(((((((.((....((((((((((.....))....))))))))...)).))))))).)))..)...))))).((((((.((((.................))))))))))...	-39.03	127	26	36	27	38	1060	560	1.89286
>SURF6	NM_006753:1165..2317	3HSAR001249	CR394785	1153	300	251	263	339	3'UTR in Homo sapiens surfeit 6 (SURF6) mRNA.	229	24	3	aaa	tga	agactg	ggg	GAGAGTTTCAGCGTCATCCTTGAACGCAGGATCCGGGACCTTCAGACCCAGGGAAAGGGTGAGGGAGACTGGGGCCTGGTCTGCTTTCCCGGGCCTGAAAGCTTCCCCGAGGTTTGCAGGGTCA	....(..((.((((((....)).))))..))..)..((((((((((((..(((.(((.....((....)).((((((((.........)))))))).....))).)))..)))))).)))))).	-48.8	124	24	25	32	43	1070	720	1.48611
>PCDHGA3	NM_018916:2800..4605	3HSAR001286	CR394888	1806	380	423	554	449	3'UTR in Homo sapiens protocadherin gamma subfamily A 3 (PCDHGA3) transcript variant 1 mRNA.	1167	25	3	tt	gaggca	agcta	ggg	AGCGGAGCCCCAGCAGGAAGGGTGGGCCAGCCAGGCCATTCTTAGTCCCTGGGTTGGGGAGGCAGGGAGCTAGGGCAGGGACCAAATGAACAGAAAGTCTCAGCCCAGGATGGGGCTTCTTCAAC	...(((((((((.....((((((((.((.....))))))))))....((((((((((((.(((.....))).((.......))..............)))))))))))).)))))))))......	-53.5	125	30	18	31	46	1300	690	1.88406
>PCDHGA3	NM_018916:2800..4605	3HSAR001286	CR394888	1806	380	423	554	449	3'UTR in Homo sapiens protocadherin gamma subfamily A 3 (PCDHGA3) transcript variant 1 mRNA.	1544	21	3	t	cagc	cggc	ggg	CTGGTGTAGAATAGCCAGTAGTGTAGTGCGGTGTGCTTTTACGTGATGGCGGGTGGGCAGCGGGCGGCGGGCTCCGCGCAGCCGTCTGTCCTTGATCTGCCCGCGGCGGCCCGTGTTGTGT	(((((........)))))..(..(((..(((..((((...........(((((..(((((((((((((..((.....)).)))))))))...)).))..)))))))))..)))..)))..)	-51.9	121	12	30	30	49	890	520	1.71154
>NPEPL1	NM_024663:1668..2185	3HSAR001307	CR394950	518	98	129	144	147	3'UTR in Homo sapiens aminopeptidase-like 1 (NPEPL1) mRNA.	169	22	3	ccac	gag	acc	ggg	GTGGTGGTGGAAACAGCTGAAGTTTTAGGAGACAGCTTAGGGTTTGGTGCGGGCCACGGGGAGGGGACCGGGAAGCGCTGGGGCTTGTTTCTGTTTGTTACTTACAGGACTGAGACATCTTC	..((((.((....)).(((((((...((.((((((..((((.((..((((...((.(((........)))))..))))..)).))))...)))))).)))))).)))........))))...	-38.9	122	23	32	20	47	1280	240	5.33333
>MGC29506	NM_016459:631..827	3HSAR001314	CR394971	197	34	41	72	50	3'UTR in Homo sapiens hypothetical protein MGC29506 (MGC29506) mRNA.	131	21	3	cactc	cct	t	ggg	CAGGAAGCCCTTGCTCTGTGCTGCCATCCTGCCTCCCTCCTCCAGCCTCAGGGCACTCGGGCCTGGGTGGGAGTCAACGCCTTCCCCTCTGGACTCAAATAAAACCCAGTGACCTCA	.(((..((((.(((((((.((((...................))))..)))))))...))))((((((..(((((................))))).......))))))...)))..	-36	117	21	24	45	27	590	1000	0.59
>FGF11	NM_004112:930..2715	3HSAR001331	CR395023	1786	420	454	493	419	3'UTR in Homo sapiens fibroblast growth factor 11 (FGF11) mRNA.	1113	23	3	aagct	atgg	ag	ggg	GAGTCTGGAGAAGGGCAGAGGAATTTTGGAAGGATCCCTGGCTCATAGTAGGGAAGCTGGGATGGGGGAGGGGTCAAAATTATGGCATGACTGAACCTGCATCTGTGTTGGGTGGACATGAAT	..((((.....((.(((((.............(((((((..(((((..(((.....)))..)))))..))))))).........(((.(......).))).))))).))....))))......	-32.3	123	32	28	16	47	1350	250	5.4
>STOML1	NM_004809:1269..1986	3HSAR001339	CR395044	718	141	143	201	233	3'UTR in Homo sapiens stomatin (EPB72)-like 1 (STOML1) mRNA.	414	18	3	at	ga	aa	ggg	TGAGGGACCAAGCATGTGGCCCAGGCTCTAAGCTCTGCGGGGATTGGAGAGGGATGGGGAGGGAAGGGAAGGCAGCTCCAAGAAGAGGTCCCTGTGGCGAAGTTACCTGGGGATCCTG	...(((((((......)))((((((..((..(((..(((((((((.........(((((..(..........)..)))))......))))))))))))..))...))))))..)))).	-37.16	118	27	19	23	49	1370	450	3.04444
>VPS13D	NM_015378:13309..16329	3HSAR001341	CR395051	3021	778	852	641	750	3'UTR in Homo sapiens vacuolar protein sorting 13 homolog D (S. cerevisiae) (VPS13D) transcript variant 1 mRNA.	2262	24	3	c	gctgggt	agat	ggg	TTTGCACCTTAGGAGAGGCAGATGTTAAAATGGAATCCAAAGACCACCTAGGGCGGGGCTGGGTGGGAGATGGGAGGGCCAACTGCGAGCTGCTCCACTTCTCAGCTCTCCCCTGCCCTGCAGC	(((((..((....))..)))))........(((...))).........((((((((((..((((..((((..((((((((......).))).))))...)))).))))..))))))))))....	-46	124	27	24	34	39	960	690	1.3913
>PIGZ	NM_025163:1888..2701	3HSAR001350	CR395074	814	183	216	232	183	3'UTR in Homo sapiens phosphatidylinositol glycan anchor biosynthesis class Z (PIGZ) mRNA.	65	24	3	tagct	ct	acgct	ggg	ACCCACTGCCCAAGACTCAGCCATAGAAGATGCCGCCCCACCTTCTACTTGGGTAGCTGGGCTGGGACGCTGGGACAGGACCCCGTCCTCCTTCATGACTCCCACTGCTGCCTCTCCTGGGCAT	.(((((((((((((.........((((((.((......)).))))))))))))))).)))).(((((..(((((..(((((...)))))..)))).)..)))))....(((((.....))))).	-44.4	124	22	25	47	30	670	1140	0.587719
>EPN2	NM_014964:2375..4835	3HSAR001355	CR395088	2461	580	683	606	592	3'UTR in Homo sapiens epsin 2 (EPN2) transcript variant 2 mRNA.	1362	25	3	gt	gggctaa	acca	ggg	GGTGCTTCTGTGCCCACGGGTCCCTGGGCAACAGTCCCTAGGCTAAGACAGGGGTGGGGGGCTAAGGGACCAGGGCTGGCCCTGATCCACCTACCTGCTAACTCCAGATATTATTTTTAAGTTGG	((((..((.((((((...(((((((.(((..(...((((.(.......).))))...)..))).))))))).))))..))...))..))))......((((((..(((......)))..))))))	-45.7	125	24	29	33	39	1350	710	1.90141
>ZNF784	NM_203374:987..1996	3HSAR001377	CR395150	1010	226	189	280	315	3'UTR in Homo sapiens zinc finger protein 784 (ZNF784) mRNA.	52	21	3	ga	ggacg	tg	ggg	CTGCAGACCAGGGACATGGGTTAGTTAAGGCGGAGGTACGAGGCCGACCCGGGGAGGGGGACGGGGTGGGGAAACGGAGGCAGGGGACAGAAGAGGGGAGATTGGGGGAGAGATGACAGCT	((((..(((.....(.(((((..(((....((......)).)))..))))).)...(....)..)))..(....)....))))......................................	-23.5	121	31	12	18	60	2260	290	7.7931
>PCDHGA11	NM_032092:2512..4317	3HSAR001391	CR395190	1806	380	423	554	449	3'UTR in Homo sapiens protocadherin gamma subfamily A 11 (PCDHGA11) transcript variant 3 mRNA.	1167	25	3	tt	gaggca	agcta	ggg	AGCGGAGCCCCAGCAGGAAGGGTGGGCCAGCCAGGCCATTCTTAGTCCCTGGGTTGGGGAGGCAGGGAGCTAGGGCAGGGACCAAATGAACAGAAAGTCTCAGCCCAGGATGGGGCTTCTTCAAC	...(((((((((.....((((((((.((.....))))))))))....((((((((((((.(((.....))).((.......))..............)))))))))))).)))))))))......	-53.5	125	30	18	31	46	1300	690	1.88406
>PCDHGA11	NM_032092:2512..4317	3HSAR001391	CR395190	1806	380	423	554	449	3'UTR in Homo sapiens protocadherin gamma subfamily A 11 (PCDHGA11) transcript variant 3 mRNA.	1544	21	3	t	cagc	cggc	ggg	CTGGTGTAGAATAGCCAGTAGTGTAGTGCGGTGTGCTTTTACGTGATGGCGGGTGGGCAGCGGGCGGCGGGCTCCGCGCAGCCGTCTGTCCTTGATCTGCCCGCGGCGGCCCGTGTTGTGT	(((((........)))))..(..(((..(((..((((...........(((((..(((((((((((((..((.....)).)))))))))...)).))..)))))))))..)))..)))..)	-51.9	121	12	30	30	49	890	520	1.71154
>ARPC4	NM_001024959:668..1557	3HSAR001396	CR395208	890	137	247	253	253	3'UTR in Homo sapiens actin related protein 2/3 complex subunit 4 20kDa (ARPC4) transcript variant 2 mRNA.	96	20	3	agtt	ttg	t	ggg	TCTCCACGAAGGCGTCCTGGAGTCACTCCCCGAGCAGCGCGGCGGCGGCAGGGAGTTGGGTTGGGGTGGGCATTTGATGCGGGAGGTGGGTGGTGTGCTTGCTAGCTGGGCAAGAAAGCA	(((((.((((.((.((((.((.((((((((.(.((.((...)).))..).))))).))).)).))).).)).)))).....)))))......((...((((((.....))))))...)).	-40.9	120	19	23	26	52	1240	460	2.69565
>TSPAN4	NM_001025234:941..1426	3HSAR001400	CR395219	486	80	88	158	160	3'UTR in Homo sapiens tetraspanin 4 (TSPAN4) transcript variant 2 mRNA.	233	18	3	ca	gt	ag	ggg	CCTCCGGACCCCCCCTGGGAGGGGTGGCCACGTGCTGGCTGCGGAACCCAGGGCAGGGGTGGGAGGGGCCTCCAGCACTTTTTATATTTACGTATTCTCCAAAGCAGTGTTCACACGG	(((((.(.(((((((((((....(..((((.....))))..)....)))))))..))))).))))).((.....))..............................(((....)))..	-45.1	118	20	24	35	39	1180	1310	0.900763
>RLF	NM_012421:5777..6250	3HSAR001408	CR395243	474	134	164	71	105	3'UTR in Homo sapiens rearranged L-myc fusion (RLF) mRNA.	334	23	3	t	agggcta	aaa	ggg	TTTCAAATTAAGTGTGCATGATTGTATATGGAACAAATACTAAGGTCCCAGGGTGGGAGGGCTAGGGAAAGGGATATGGAGTTCTTACTTGACTTGAATGTGCACCTGAGGGTGCTTTGTGTA	.(((((.(((((((((((....)))))..(((((..(((((....((((..(((......))).))))...)).)))...))))).)))))).)))))...(((((....)))))........	-31.1	123	33	37	15	38	860	240	3.58333
>BAT2D1	NM_015172:8721..10384	3HSAR001419	CR395272	1664	474	571	273	346	3'UTR in Homo sapiens BAT2 domain containing 1 (BAT2D1) mRNA.	19	21	3	gatt	aggg	c	ggg	AGGCTATGGTTTATTGCAGGGGATTGGGAGGGGGGCGGGAAAACATGGAGAATTAAGTCAGATAATGCTGGCAGCCAAAGGGGCAAAAT	...(((((.(((.((((.................)))).))).)))))........(((((......))))).(((.....))).....	-16.43	89	28	17	10	34	1320	120	11
>UNK	NM_001080419:2662..4049	3HSAR001436	CR395320	1388	297	337	376	378	3'UTR in Homo sapiens unkempt homolog (Drosophila) (UNK) mRNA.	1159	29	3	gcggga	cagagt	cggag	ggg	TGTCTTAGCTTCCATTTTAAAAATTGTTCTGTACAGAGAGAGATGCAGCAGGGGCGGGAGGGCAGAGTGGGCGGAGGGGAGCAGCCGCACCCCCAGCACCGGGTGTCTGCGGTAGGAACAAGAGGGCTG	.....(((((..(..........(((((((.(((...(..((((((....((.(((((.((.........((((..(....)..)))).))))).)).))..)))))).).)))))))))))..)))))	-38.1	129	30	23	27	49	1220	630	1.93651
>SLC25A25	NM_001006641:1633..3433	3HSAR001470	CR395421	1801	382	433	446	540	3'UTR in Homo sapiens solute carrier family 25 (mitochondrial carrier; phosphate carrier) member 25 (SLC25A25) nuclear gene encoding mitochondrial protein transcript variant 2 mRNA.	621	31	3	gctctc	catgctt	agtgca	ggg	GGAAAGGATCTGGCCTTGTGGTCACTGGCATCTGAGCCCTGCTGATGGCTGGGGCTCTCGGGCATGCTTGGGAGTGCAGGGGGCTCGGGCTGCCTGGCCTGGCTGCACAGAAGGCAAGTGCTGGGGCTCAT	.....((..(..((((((((((((..((((((((((((((((.....))..(.(((((((((....))))))))).)..)))))))))).)))))))))...((....))...))))).))..)..))...	-57.4	131	18	28	32	53	1540	450	3.42222
>SPTBN4	NM_020971:7798..8687	3HSAR001479	CR395453	890	151	189	282	268	3'UTR in Homo sapiens spectrin beta non-erythrocytic 4 (SPTBN4) transcript variant sigma1 mRNA.	427	23	3	tgcta	ggca	ag	ggg	TGCCCTAGGGATGGGCACGGGGGCGCTGGTGAGGTCCCCTGGACCATCCAGGGTGCTAGGGGGCAGGGAGGGGACACCCCCTCCCCGCCTTTACCTCACTTCCAATGCTGCCTTGATCTCTGT	.....((((((((((((((..((....((((((((.((((((.....)))))).....((((((.((((((((....)))))))).)))))))))))))).))..)).)))))..))))))).	-66.4	123	17	25	40	41	1510	1210	1.24793
>SPTBN4	NM_020971:7798..8687	3HSAR001479	CR395453	890	151	189	282	268	3'UTR in Homo sapiens spectrin beta non-erythrocytic 4 (SPTBN4) transcript variant sigma1 mRNA.	764	26	3	gagtc	ggatt	ttgt	ggg	GGGGCGAGGGGAAGCCCACCCCTGCATGCTTCTGGCTGGAGCACCTCCCTGGGGAGTCGGGGGATTGGGTTGTGGGCAGTCCCCATGGCCGCCTGGAGAAGCCGCTGGGGCCCGGGGGTGTGGGGC	..(((.((((((.(((((((((....((((((.....))))))..(((((((....)))))))...)))..))))))..))))).).)))((((.(....(((.((((...)))).))).).))))	-61.2	126	14	20	35	57	2190	960	2.28125
>ZC3H6	NM_198581:3965..11539	3HSAR001487	CR395477	7575	2225	2658	1321	1371	3'UTR in Homo sapiens zinc finger CCCH-type containing 6 (ZC3H6) mRNA.	7098	25	3	gcca	acgg	caggc	ggg	TTTGTCCTCCACAGTCTAGGCAGGGCATCTTTGTATGTGTGTTGCTGGTTGGGGCCAGGGACGGGGGCAGGCGGGAGTTGTCCAGGTTTAAGATTGTTTGTTTTCCATCAGATCCACAAGCAATA	..((((((((........)).))))))............((((.(((((....))))).)))).((((((.(....))))))).........(((((((((..((.....))...))))))))).	-37.3	125	23	38	24	40	1150	360	3.19444
>ELOF1	NM_032377:317..1019	3HSAR001550	CR395661	703	104	165	201	233	3'UTR in Homo sapiens elongation factor 1 homolog (S. cerevisiae) (ELOF1) mRNA.	79	24	3	gtcca	tgt	tcct	ggg	CCCCGCGTACTGTGGATCCAGCTGTTCGGTTCTGGTCCAGAGACATTCCAGGGGTCCAGGGTGTGGGTCCTGGGCTGTCACAGCCGTGTGTGTGTGTGTGTGTGTGTGTGTGTGTGTGTGTGTG	.(((((..(((.(((((((..(((....((((((...)))).))....)))))))))).)))))))).....(((((...)))))..(..((..((..((..(....)..))..))..))..).	-37.1	124	11	39	25	49	920	530	1.73585
>MYADM	NM_001020819:1182..3118	3HSAR001558	CR395680	1937	391	606	495	445	3'UTR in Homo sapiens myeloid-associated differentiation marker (MYADM) transcript variant 3 mRNA.	736	26	3	gggt	gggt	tagctg	ggg	CTTAGTCAGTGTGTACGTGTGTGTGTGTGTGTGTGTGTGTGTGTGTGTTTGGGGGGTGGGGGGTGGGTAGCTGGGGATTGGGCCCTCTTTCTCCCAGTGGAGGAAGGTGTGCAGTGTACTTCCCCT	(((((.((.((..((((..((..(......)..))..))))..)))).))))).((.((((((((.(..((.((((......))))((((((((....))))))))....))..).))))))))))	-38.7	126	11	43	18	54	1780	480	3.70833
>SLC37A1	NM_018964:2015..3094	3HSAR001563	CR395693	1080	290	208	309	273	3'UTR in Homo sapiens solute carrier family 37 (glycerol-3-phosphate transporter) member 1 (SLC37A1) mRNA.	315	16	3	a	tg	g	ggg	ACAGGCGTGTGCCCATGCAGCCACCCAAATGCACGCGTGACAACAAGGCCGGGAGGGTGGGGGGGGTGCACAGGTAGCCCCGACCCTCTCAGGCATTCCAGCCACAGAACATCAAA	...(((.(((...(((((.((.........))..)))))...)))..(((((((((((.((((...(((....))).)))).)))))))).)))......))).............	-43.5	116	30	13	37	36	1700	820	2.07317
>PLCXD3	NM_001005473:1069..7739	3HSAR001568	CR395707	6671	2204	2111	1123	1233	3'UTR in Homo sapiens phosphatidylinositol-specific phospholipase C X domain containing 3 (PLCXD3) mRNA.	945	19	3	a	aggaa	a	ggg	AGGAAGGAAGGAAGGAAGGAAGGAAGGAAGGAAGGAAAGGAAGAAAGGAAGGGAGGGAGGAAGGGAGGGAAGAAGGGAGGGAAGGACAGAAGGAAGGACGGGAGGAAGGAAGGAAGGGA	...................................................................................(..(........)..)....................	-0.4	119	54	0	2	63	1550	20	77.5
>PLCXD3	NM_001005473:1069..7739	3HSAR001568	CR395707	6671	2204	2111	1123	1233	3'UTR in Homo sapiens phosphatidylinositol-specific phospholipase C X domain containing 3 (PLCXD3) mRNA.	957	19	3	a	aagaa	a	ggg	AGGAAGGAAGGAAGGAAGGAAGGAAAGGAAGAAAGGAAGGGAGGGAGGAAGGGAGGGAAGAAGGGAGGGAAGGACAGAAGGAAGGACGGGAGGAAGGAAGGAAGGGAGGAAGGAAGGAA	.......................................................................(..(........)..)................................	-0.4	119	54	0	2	63	1550	20	77.5
>FCHSD1	NM_033449:2125..4320	3HSAR001571	CR395719	2196	436	492	635	633	3'UTR in Homo sapiens FCH and double SH3 domains 1 (FCHSD1) mRNA.	359	23	3	tcact	gtt	ctg	ggg	CCACCTCTTTCCCCACCCTGGCTCCATGACCCACCCCACTCTGGATGCCAGGGTCACTGGGGTTGGGCTGGGGAGAGGAACAGGCCTTGGGAATCAGGAGCTGGAGCCAGGATGCGAAGCAGC	(((((((((((((((.((..((((((((((((...((.....))......)))))).))))))..)).)))))))))....)))...))).........(((...((......))..)))...	-51.5	123	24	20	39	40	1070	970	1.10309
>FCHSD1	NM_033449:2125..4320	3HSAR001571	CR395719	2196	436	492	635	633	3'UTR in Homo sapiens FCH and double SH3 domains 1 (FCHSD1) mRNA.	1581	21	3	a	ga	aacact	ggg	CGGTGTTCGTGCAGTCCATAGCGCTTCTCAATGTGTGTCACCCGGAACCTGGGAGGGGAGGGAACACTGGGGTTTAGGACCACAACTCAGAGGCTGCTTGGCCCTCCCCTCTGACCAGGGA	.((((..((..((..................))..)).)))).....(((((((((((((((..((..(.(((((..((.......))..))))).).)).))))))))))...)))))..	-45.07	121	23	25	34	39	1020	720	1.41667
>LRRC20	NM_018205:529..2909	3HSAR001572	CR395723	2381	490	540	665	686	3'UTR in Homo sapiens leucine rich repeat containing 20 (LRRC20) transcript variant 3 mRNA.	89	20	3	ggct	ggc	t	ggg	CACAGGCCTGGAACCCTGGAAGGGAGGGAGGCCCATGGGAGGCCAAGCCTGGGGGCTGGGGGCGGGTGGGCCGAGCAGCACGTGGTGGGTGGGGTGCAGCTGGTCTGGATAGATAGCTTA	..((((((.....((((.......)))).(((((((....(.((.((((....))))..)).)..))))))).(((.((((.(.(....).).)))).))))))))).............	-47.5	120	21	17	25	57	1910	470	4.06383
>CACNG6	NM_145815:1236..1712	3HSAR001587	CR395770	477	80	136	113	148	3'UTR in Homo sapiens calcium channel voltage-dependent gamma subunit 6 (CACNG6) transcript variant 2 mRNA.	196	23	3	ttgctt	ggt	at	ggg	CCCTTATCCTTTCTCCCTCTGTAAATACGTTTTTCTCTGTGGCTGTATGTGGGTTGCTTGGGGGTGGGATGGGAAGAGGCTCTTTGCAAACGAGGGTCCCCAGAGAAGACTGGCGGGGACCTG	.((((.((((.(((((((((((((.(((((...((.....))....)))))..))))..))))).)))).)))).))))..............((((((((.............)))))))).	-41.12	123	20	36	27	40	1200	610	1.96721
>CACNG6	NM_145815:1236..1712	3HSAR001587	CR395770	477	80	136	113	148	3'UTR in Homo sapiens calcium channel voltage-dependent gamma subunit 6 (CACNG6) transcript variant 2 mRNA.	271	27	3	gtagct	gtgtg	ttgg	ggg	GAGGCTCTTTGCAAACGAGGGTCCCCAGAGAAGACTGGCGGGGACCTGATGGGGTAGCTGGGGTGTGGGGTTGGGGGATGAGGTCAGGGGGTCTTGGGTGGGAGTTGGGGGCCCCTTCATTTCCCAG	.(.(((((((((...((.((((((((.............))))))))..))..))))..))))).).....((((..((((.....(((((((((.((......)).)))))))))))))..)))).	-50.72	127	19	27	23	58	2390	640	3.73438
>FBXO9	NM_033480:1646..4688	3HSAR001597	CR395800	3043	953	906	563	621	3'UTR in Homo sapiens F-box protein 9 (FBXO9) transcript variant 2 mRNA.	2703	27	3	tgctt	gcccatg	gct	ggg	TGCATTTTCCTCCCAGCCCCCTTCCTACCCCTTAGCAGAGGGCCAGGTGAGGGTGCTTGGGGCCCATGGGGGCTGGGAGTGTAGACTTCAGTTACACCCCCAGCCCCCAGGGGAAAGCATTAGCCTT	(((........((((((.((((((((..(((((....)))))..))).))))).)).)))).(((.(((((((((((.((((.(((....))))))).))))))))))).)))...)))........	-69.4	127	22	27	41	37	1220	1690	0.721893
>RELT	NM_032871:1521..3503	3HSAR001609	CR395821	1983	425	460	546	552	3'UTR in Homo sapiens RELT tumor necrosis factor receptor (RELT) transcript variant 1 mRNA.	606	24	3	ct	ttgtgg	actg	ggg	AAGGAGAGACGTCTCAGTACCCAGGGCCTCTTCAGCTCTTTGTAGGTTCTGGGCTGGGTTGTGGGGGACTGGGGAGCTGGGCTCTACCATCCCTCCCATTAGTAGCTTTATCCAGCCCCGTTTT	.....((((((.(((((..((((((((((...(((....))).))))))))))))))).((.((((((.((((((((...))))).))))))))).))......(((......)))..))))))	-44.6	124	19	35	33	37	1150	760	1.51316
>MANBAL	NM_022077:471..1315	3HSAR001617	CR395835	845	181	218	228	218	3'UTR in Homo sapiens mannosidase beta A lysosomal-like (MANBAL) transcript variant 1 mRNA.	21	26	3	cgggca	aga	tcttg	ggg	AAGAGGAGGCCTGAGGAGCTGGGCGGGCAGGGAGAGGGTCTTGGGGACAGCCCTCCTGGGAATCTACATTGTGTTCCCCCGCATTCCAGGCTCAGG	.........((((((...((((((((....((.((((((..((....))))))))))(((((((......).))))))))))...)))).))))))	-38.4	96	18	17	24	37	980	670	1.46269
>C14orf43	NM_194278:3922..8100	3HSAR001630	CR395858	4179	927	1127	1077	1048	3'UTR in Homo sapiens chromosome 14 open reading frame 43 (C14orf43) transcript variant 1 mRNA.	49	24	3	ggc	ggtg	tggag	ggg	GGTGGGCAGCGCTGTCCCCGCTGGGACCCCCGCGGGCTGGTGCGCGGAGGGGGCGGGGGTGGGGTGGAGGGGAGGGGGAAGAGGTACAGGCGGTGTCCGCCTCGTTTCTGGTTGGCTCAGCG	(.(((((.((.(..((((((((....((((((((.(....).))))).)))))))))))..).))(((((.((((.(((....((....))....))).)))).))))).....))))).).	-63	122	11	19	29	63	2240	790	2.83544
>RNF44	NM_014901:1825..4153	3HSAR001648	CR395890	2329	475	592	658	604	3'UTR in Homo sapiens ring finger protein 44 (RNF44) mRNA.	54	24	3	t	gccca	aggatg	ggg	CACGCAGCCGCCTGCCCGGGAGAACCCTGCCTGAAGCTCTGGAAACTTGTGGGTGGGGCCCAGGGAGGATGGGGAGGGAGTGGCCCAGGCCTGCCCCTTCGCTCCTGCCTGCATTTCCAGAGCT	...((((....)))).((((((....)).)))).(((((((((((....((((.....))))((.((((.(.((((((.(((((....))).)))))))).))))).))....)))))))))))	-58.6	124	19	21	40	44	1120	980	1.14286
>RNF44	NM_014901:1825..4153	3HSAR001648	CR395890	2329	475	592	658	604	3'UTR in Homo sapiens ring finger protein 44 (RNF44) mRNA.	660	26	3	gctt	ccatacg	aga	ggg	GGCTGGAGGGCGTCCCAGCCTAATCCCGAGCTGGGGCACACGTATCCTGAGGGGCTTGGGCCATACGGGGAGAGGGAGCCCTGTGTTCCCGGTGGTTGTCCCTCCCAGGGATGCAGCCAGACCCGT	((((((...(.(((((((((.......).)))))))).)..((((((((((((((...((((((.((((((.(.((....)).).)))))))))))))))))))...)))))))..)))).))...	-63.4	126	19	22	38	47	1310	950	1.37895
>KLHL30	NM_198582:1717..3557	3HSAR001649	CR395891	1841	348	404	532	557	3'UTR in Homo sapiens kelch-like 30 (Drosophila) (KLHL30) mRNA.	690	23	3	aggca	cgtg	cg	ggg	ACCCATCTCTTGCACCCAGAGGGCGGTGCCCACAGAGGCACCAGGAAGGAGGGAGGCAGGGCGTGGGGCGGGGCTGGAGGGTCCCAGGGAGGTGAGCAGTTTTGCTCTCAGAAGGGATTGCCT	.(((((.((((((.(((.......((((((......))))))........)))..)))))).)))))...((((.....((((((......(.((((......)))).)....))))))))))	-49.16	123	24	18	30	51	1390	620	2.24194
>KLHL30	NM_198582:1717..3557	3HSAR001649	CR395891	1841	348	404	532	557	3'UTR in Homo sapiens kelch-like 30 (Drosophila) (KLHL30) mRNA.	704	25	3	gc	gctgga	tccca	ggg	CCCAGAGGGCGGTGCCCACAGAGGCACCAGGAAGGAGGGAGGCAGGGCGTGGGGCGGGGCTGGAGGGTCCCAGGGAGGTGAGCAGTTTTGCTCTCAGAAGGGATTGCCTCCGTCTCTGTGTGTCA	......((((...)))).....((((((((...(((.((((((((..(.((((((...........)))))).)...(.((((......)))).)........)))))))).)))))).))))).	-51.6	125	22	20	29	54	1420	560	2.53571
>KLHL30	NM_198582:1717..3557	3HSAR001649	CR395891	1841	348	404	532	557	3'UTR in Homo sapiens kelch-like 30 (Drosophila) (KLHL30) mRNA.	1703	25	3	tga	tttctg	ccct	ggg	GAGCCCAGAGCTGAGGAGACCTTCGGTGGCAGATGGATTGGATGAAGCAAGGGTGAGGGTTTCTGGGGCCCTGGGCTCTGTTTCCATGTGGAAATCTGAAATGTTTTCTAGACAGTGATGGAAGG	((((((((.(((..(((((((((((.(.((................))...).)))))))))))..))).)))))))).((((((....)))))).........((((((........)))))).	-46.09	125	28	31	20	46	990	380	2.60526
>ZNF648	NM_001009992:1916..3649	3HSAR001662	CR395915	1734	506	501	350	377	3'UTR in Homo sapiens zinc finger protein 648 (ZNF648) mRNA.	322	23	3	cact	cc	ctcca	ggg	TGGGTTGGGGAACCTGAATCAATCAGAAACTGCTTCTAGAATTACATGCTGGGCACTGGGCCGGGCTCCAGGGATAAGGTGGGGAAAAAGACTAACCTGTCCTACCCTCAAAGCCATATGCAA	(((.((((((...((((.....)))).....................(((.(((.....))).)))....((((((.(((.((........)).)))))))))..))))))..))).......	-34.8	123	36	25	28	34	1030	470	2.19149
>RAB3IP	NM_022456:1590..9347	3HSAR001666	CR395926	7758	2440	2300	1404	1614	3'UTR in Homo sapiens RAB3A interacting protein (rabin3) (RAB3IP) transcript variant alpha 1 mRNA.	7074	25	3	aa	taatgg	ttggg	ggg	ATTCAGAATCTACCACTATAGGTAGTGAATACAACAGGATAGCAGAGGCTGGGAAGGGTAATGGGGGTTGGGGGGTGGGAGGATAAAGGGGTTGGGTAATGGGTGTAAAAATCTATAGAAGGAAT	.(((...((((.(((((.(((.(......(((.......((((....))))......))).....).)))...)))))..))))..............((((((......)))))).))).....	-19.32	125	41	27	10	47	1820	120	15.1667
>SETD5	NM_001080517:4765..6827	3HSAR001684	CR395957	2063	532	613	428	490	3'UTR in Homo sapiens SET domain containing 5 (SETD5) mRNA.	1900	28	3	ggggta	gcgggg	tggg	ggg	AGACCCCAGCCACTCTGTGTGGGCAGGGTGCTGTCAAGACCAGACCTCTTGGGGGGGTAGGGGCGGGGGGGTGGGGGGAACTCTTGGAAGGGAAGAAGTATCACTTCTTTCTCAAGTGGAGTGTTTAC	...(((((.((.((((((...(((((....)))))....((..(((((.....)))))..)))))))))).)))))...(((((.....(((((((((.....))))))))).....)))))......	-53.3	128	25	28	25	50	2890	470	6.14894
>GGA3	NM_138619:2182..3860	3HSAR001689	CR395968	1679	367	410	462	440	3'UTR in Homo sapiens golgi associated gamma adaptin ear containing ARF binding protein 3 (GGA3) transcript variant long mRNA.	340	24	3	gt	gggtggg	tgg	ggg	GGCTTGGCGTAGGTGTTTGCTTCCTTCTACTGGCATTCACTGAAGCCACTGGGGTGGGGGGTGGGGGGTGGGGGTCTCTAAAGAGAGACTGTCATGGGTCATTCCCCACAAGAGCCACATCCTC	((((((((...((((..((((..........))))..))))...)))......(((((((((((...((((.(((((((....))))))).))))...)))))))))))..)))))........	-56.4	124	21	31	29	43	1920	530	3.62264
>LIMD2	NM_030576:563..3225	3HSAR001691	CR395970	2663	586	521	808	748	3'UTR in Homo sapiens LIM domain containing 2 (LIMD2) mRNA.	796	23	3	gc	catggg	aca	ggg	TTGTGTGGCCTGCTGGGGGATCTGTCACAGGAAGGGTGCAGACTCACCATGGGGCGGGCATGGGGGGACAGGGCCAGCCCCGACTACCTCGGCCCTGATGGGGGCAGGGAGCTAGAAGTGGGT	.......(((..(((((((.((((.(((.......)))))))))).))..(((((.(((....(....)...))).)))))..(((.(((.(((((....)))))...))).))).))..)))	-53.4	123	21	20	29	53	2140	600	3.56667
>LIMD2	NM_030576:563..3225	3HSAR001691	CR395970	2663	586	521	808	748	3'UTR in Homo sapiens LIM domain containing 2 (LIMD2) mRNA.	2407	25	3	gt	tggaag	cagga	ggg	CACAATAACCATGGCTGCACGATCCACAATTCAGACACAGACATAGAGCTGGGGTGGGTGGAAGGGGCAGGAGGGTGGCAGAGTGCGGACTGTCCCCAGCCCTGGCCTCTCCATGCAGAGTTGGC	........(((...(((((..((((((...((((.(.(.......).))))).))))))(((..((.((((.(((.(((((........))))))))...)))).))..))).)))))...))).	-47.3	125	30	20	33	42	1020	640	1.59375
>CACNA2D4	NM_172364:3646..5343	3HSAR001698	CR395982	1698	483	389	439	387	3'UTR in Homo sapiens calcium channel voltage-dependent alpha 2/delta subunit 4 (CACNA2D4) mRNA.	578	21	3	gt	ggtt	taa	ggg	GGAGGCCACTCACCTTCCTAGCTGCTGCTCGAAAAGGTTTTGACTGTGTTGGGGTGGGGGTTGGGTAAGGGAATGGTCAAGACTGAGAAAGGAATGAAATCCATTCAGGAAATATCGACAG	...(((((.((.(((((((((((.(..(((.((..(((....)))...)).)))..).))))))).)))))).)))))....(((((...(((......))).))))).............	-42.8	121	33	28	20	40	1120	280	4
>DHX33	NM_020162:2127..4075	3HSAR001726	CR396038	1949	480	595	403	471	3'UTR in Homo sapiens DEAH (Asp-Glu-Ala-His) box polypeptide 33 (DHX33) mRNA.	962	29	3	ggtgg	tggggga	gagag	ggg	TGACTGTGTACCATTTCAGCTGTTTCTTTTCGGGCAGTCCCCTGGTCAGAGGGGGTGGGGGTGGGGGAGGGGAGAGGGGTACCTAGAACCCAGAGAACATTGGCTTATGCCAGATACCACACCACATCT	.((.((((..((((..(.(((.(((((..(((((......)))))..))))).))).)..)))).((.(((...(((....)))....)))........(((((....)))))...))....)))))).	-44.8	129	27	30	29	43	1760	620	2.83871
>DHX33	NM_020162:2127..4075	3HSAR001726	CR396038	1949	480	595	403	471	3'UTR in Homo sapiens DEAH (Asp-Glu-Ala-His) box polypeptide 33 (DHX33) mRNA.	1073	19	3	c	gg	tggg	ggg	AGATACCACACCACATCTGGGCTTACATTCTTGTATCTTTTTTGGTGTGTGGGCGGGGGGGGTGGGGGGCAGTTCAGTGAAGTCTAGAAGACCTGCTGGACAAATTCTAAAAGAGCTAG	.....((.((((...(((..((((((((.((............)).))))))))..))).)))))).(((.(((((((...(((.....)))..)))))))....((.....)))))..	-33.4	119	28	32	21	38	2120	270	7.85185
>NCKAP1L	NM_005337:3464..3893	3HSAR001738	CR396061	430	118	103	84	125	3'UTR in Homo sapiens NCK-associated protein 1-like (NCKAP1L) mRNA.	80	21	3	ggt	aatg	tg	ggg	TTGGACCTTCCTAAACCCTTGCCATAGTGGAAGCTGTGGTCACTTTCGCAGGGGGTGGGAATGGGGTGGGGTCACTAAGGAGAGAGGGTCAGGAGCCAGAGTTGATGAGCAGATCTGTGGA	.....((.((((..((((((.((.((((((..(((.((.(((((..(...)..)))))...)).)))....)))))).))...)))))).))))..((((.(((.....))).)))).)).	-37.6	121	27	27	21	46	1340	360	3.72222
>FAM53B	NM_014661:1793..5740	3HSAR001744	CR396071	3948	743	894	1117	1194	3'UTR in Homo sapiens family with sequence similarity 53 member B (FAM53B) mRNA.	368	29	3	ctgtca	agggcct	gtgg	ggg	CTGTTGTCCCCGGCAGAGCTGGGCACCGCTCTGTATCCCCCTGGTGGTGGGGGCTGTCAGGGAGGGCCTGGGGTGGGGGCCAGGGGCCATCTGCTATGTCAGGGCCCTTCTTGGCCTCACTCAGGTTCA	(((..((((((.(((((((.(....).)))))))..(((....).)).))))))...)))...(((((((((...(((((((((((((..(((......)))))))))...))))))).))))))))).	-68	129	13	29	38	49	1790	1010	1.77228
>FAM53B	NM_014661:1793..5740	3HSAR001744	CR396071	3948	743	894	1117	1194	3'UTR in Homo sapiens family with sequence similarity 53 member B (FAM53B) mRNA.	381	23	3	cct	gtgg	ccag	ggg	CAGAGCTGGGCACCGCTCTGTATCCCCCTGGTGGTGGGGGCTGTCAGGGAGGGCCTGGGGTGGGGGCCAGGGGCCATCTGCTATGTCAGGGCCCTTCTTGGCCTCACTCAGGTTCACTTCTGG	((((((.(....).)))))).....((((((..((....))..)))))).(((((((((...(((((((((((((..(((......)))))))))...))))))).)))))))))........	-63.3	123	13	28	35	47	1770	820	2.15854
>ATXN2L	NM_007245:3397..4368	3HSAR001748	CR396078	972	194	220	312	246	3'UTR in Homo sapiens ataxin 2-like (ATXN2L) transcript variant A mRNA.	680	27	3	cca	tccagca	gtggg	ggg	TGGGGAATTCCTGCCAAGCACCTTGAATGGGAGGGGCCTCACAGAGGGCAGGGCCAGGGTCCAGCAGGGGTGGGGGGTTCCTGCTCTGCCCCTGCCCGTCCCCACCCAGTCTTGCCCTCCCATCCTC	(((((...((((.(((..(.....)..))).)))).)))))..(((((((((((..(((..(.(((((((..(((........)))..)))))))..)..))).....)))))))))))........	-63.3	127	18	23	45	41	1610	1210	1.33058
>GGA1	NM_001001560:2025..2877	3HSAR001750	CR396082	853	140	187	245	281	3'UTR in Homo sapiens golgi associated gamma adaptin ear containing ARF binding protein 1 (GGA1) transcript variant 2 mRNA.	7	28	3	gctg	agaggaa	gcaga	ggg	AACAGAGGGGCTGGGGAGAGGAAGGGGCAGAGGGACCGGTCACTGTCCAGCCTGGAGGGAGGCATTGGTGGCCAAGGACACCCT	.......((((((((.((.((..((..(....)..))..)).)).))))))))..((((.(...((((...))))...).))))	-30.5	84	20	9	18	37	1130	330	3.42424
>S100A14	NM_020672:414..1043	3HSAR001751	CR396084	630	154	155	129	192	3'UTR in Homo sapiens S100 calcium binding protein A14 (S100A14) mRNA.	478	22	3	cta	cag	agga	ggg	TCTCTTCCTGCCTCCAGCTCTGCCCCAGGCTCCTCCTAGACTCTGTCCCTGGGCTAGGGCAGGGGAGGAGGGAGAGCAGGGTTGGGGGAGAGGCTGAGGAGAGTGTGACATGTGGGGAGAGG	.((((((((.((((((((((((((((...((((((((...(((((((....))).))))...)))))))))).).)))))))))))))..(.(((......))).).......)))))))).	-61.1	122	20	23	29	50	1500	620	2.41935
>S100A14	NM_020672:414..1043	3HSAR001751	CR396084	630	154	155	129	192	3'UTR in Homo sapiens S100 calcium binding protein A14 (S100A14) mRNA.	489	27	3	gagga	agagca	ttgg	ggg	CTCCAGCTCTGCCCCAGGCTCCTCCTAGACTCTGTCCCTGGGCTAGGGCAGGGGAGGAGGGAGAGCAGGGTTGGGGGAGAGGCTGAGGAGAGTGTGACATGTGGGGAGAGGACCAGCTGGGTGCTTG	(..(((((((.((((((.((((((((...(((((.(((((...)))))))))).)))))).......)).)))))).))).))))..).(((..(..((..(((........)))..)).)..))).	-55.01	127	22	22	28	55	1620	590	2.74576
>FBXL8	NM_018378:1246..1599	3HSAR001754	CR396089	354	51	67	122	114	3'UTR in Homo sapiens F-box and leucine-rich repeat protein 8 (FBXL8) mRNA.	287	25	3	aga	agggcac	cgc	ggg	CTCTTGCCTCCACCCCTCTGCGGACTCTGCAGCTCCGCGGCCCCGGCGCAGGGAGAGGGAGGGCACGGGCGCGGGCCGGGCCTCAAGGGTGAGTGTGAAATAAACAAATCCTGCAGTG	...((((......(((((.(((((((....)).)))))...(((......))).))))).((((.(.(((....))).)))))..(((((...(((.......))).)))))))))..	-42.2	118	21	17	38	42	970	820	1.18293
>FBXL8	NM_018378:1246..1599	3HSAR001754	CR396089	354	51	67	122	114	3'UTR in Homo sapiens F-box and leucine-rich repeat protein 8 (FBXL8) mRNA.	303	23	3	cgc	cc	cctcaa	ggg	TCTGCGGACTCTGCAGCTCCGCGGCCCCGGCGCAGGGAGAGGGAGGGCACGGGCGCGGGCCGGGCCTCAAGGGTGAGTGTGAAATAAACAAATCCTGCAGTG	.((((...((((.(.((.(((......))).))..).)))).((((.(.(((.(...).)))).)))).(((((...(((.......))).)))))))))..	-36.1	102	20	13	28	41	960	520	1.84615
>PTAR1	NM_001099666:1232..10051	3HSAR001760	CR396099	8820	2729	3112	1420	1559	3'UTR in Homo sapiens protein prenyltransferase alpha subunit repeat containing 1 (PTAR1) mRNA.	1309	21	3	atga	tg	aat	ggg	TAGCCGTATCTTATGTTTCCAATAACAAGGGCTGAGTTTTTCAGGTAGGTGGGATGAGGGTGGGGAATGGGCCATGTAATGTCTGCTTTCTTATATTTGCCCTTTTGTAAGTGGTCTGTTT	((((((...(((((...(((....((...(.(((((...))))).)..)).))).(((((..((..(((((....(((.....)))...))))).))..)))))..)))))))).)))...	-25.5	121	23	46	17	35	850	300	2.83333
>PSD	NM_002779:3603..4183	3HSAR001784	CR396146	581	79	130	181	191	3'UTR in Homo sapiens pleckstrin and Sec7 domain containing (PSD) mRNA.	133	26	3	gca	cagggct	gcct	ggg	CCCACGAGGGCCTCCCGGCCTAGGGCCCGACCGCGCCGGACGCGGTGTCCGGGGCAGGGCAGGGCTGGGGCCTGGGCCTCAGGAGCCTAGGCTAGGGGCACCTCCGAGAGCCCCTTTTTGTGATAA	..(((((((....((((((((...((((....((.((((((.....)))))).)).)))).))))))))(((((((((....).)))))))).((((((.(......).)))))))))))))....	-69.1	126	17	17	43	49	1420	1000	1.42
>PSD	NM_002779:3603..4183	3HSAR001784	CR396146	581	79	130	181	191	3'UTR in Homo sapiens pleckstrin and Sec7 domain containing (PSD) mRNA.	230	22	3	t	cgggggc	ag	ggg	GCACCTCCGAGAGCCCCTTTTTGTGATAATGTTTTGCACTTTTTCGTACAGGGTGGGCGGGGGCGGGAGGGGCTAGCGCCCCTGAACTTTTGATGCTTTTTTTTTGTGTGGGAGAGGCCTGA	.(.((((((...((((......(((.(((....))))))...........))))...)))))).)..((((((....))))))...........(((((((((......)))))))))....	-36.93	122	17	39	25	41	1170	630	1.85714
>SLC6A7	NM_014228:2283..3739	3HSAR001787	CR396154	1457	309	275	393	480	3'UTR in Homo sapiens solute carrier family 6 (neurotransmitter transporter L-proline) member 7 (SLC6A7) mRNA.	761	30	3	gagcca	atgatg	tgggca	ggg	AGTTTTACCAGGTTACAGGAGGGTTCAAGACAGAAGGAAAACTAACAGAGGGGGAGCCAGGGATGATGGGGTGGGCAGGGGATTTGCATGATGAGGAGTATCATTCCAGATCTGTGCAGAGCGGATCGGA	.((((..((..(((.....((..(((..........)))..)))))...))..))))..(((((((((......((((.....))))...........))))))))).(((((((.....)))))))...	-27.73	130	38	25	18	49	1440	240	6
>SLC6A7	NM_014228:2283..3739	3HSAR001787	CR396154	1457	309	275	393	480	3'UTR in Homo sapiens solute carrier family 6 (neurotransmitter transporter L-proline) member 7 (SLC6A7) mRNA.	904	23	3	tgct	gctgc	tg	ggg	AGCGGGGAGGCCTGTGCAAAGTGGGAAAGAGCTGCCGGTGGCCTGAGCCAGGGTGCTGGGGCTGCGGGTGGGGAAAGGAGGCCCCAGCACTTCAGACAAAGACCACCCCTTCACCCACTGGAC	.(((((....)))))....((((((...(((.....(((((.((...(..(((((((((((((.(...........)..)))))))))))))..)....)).))))).)))..))))))....	-49.3	123	27	15	34	47	1280	830	1.54217
>GPR110	NM_025048:857..1422	3HSAR001818	CR396213	566	163	138	128	137	3'UTR in Homo sapiens G protein-coupled receptor 110 (GPR110) transcript variant 2 mRNA.	370	23	3	tt	gataa	ttgc	ggg	AACTTGAAAGAAGGCAGGAGATCATGGTGACAGTGGATGGGAAAAAGTGAGGGTTGGGGATAAGGGTTGCGGGTTGTCGAAGGGTGGATTTTCTCCTTCAGCAACTACAGGAGATATGATGCC	............((((....(((...(..((..((.........................))...))..).((((((.((((((.((....)))))))).))))))......)))....))))	-23.31	123	35	28	15	45	1080	190	5.68421
>GAS2L1	NM_152237:1181..2963	3HSAR001820	CR396217	1783	286	312	649	536	3'UTR in Homo sapiens growth arrest-specific 2 like 1 (GAS2L1) transcript variant 3 mRNA.	819	28	3	tgccaa	gcag	cagtgg	ggg	GGAGCAGGCTGTGCTGCTTGTGCGCAGGGATCGAGACGGGCAGCACTCATGGGTGCCAAGGGGCAGGGGCAGTGGGGGCTCGGGCAGGAGCACCCCCCAGACTCCCCGTGCCCGCAGCCCTGCAGCAC	.((((((......))))))((((((((((.....(.(((((.(((((....)))))...((((.((.((....((((((((......)))).))))))...))))))..))))))..)))))).))))	-65.8	128	21	15	41	51	1470	1170	1.25641
>GOSR1	NM_004871:780..5215	3HSAR001823	CR396223	4436	1093	1294	1032	1017	3'UTR in Homo sapiens golgi SNAP receptor complex member 1 (GOSR1) transcript variant 1 mRNA.	1136	18	3	a	aggt	g	ggg	ACCCCATCTGGGAAGTGAGGAGCGTCTACGCCCGGGCAGCTGCCCCGTCCGGGAGGGAGGTGGGGGGGTCAGCCCCCCGCCCGGCCAGCCGCCCCGTCCGGGAGGGAGGTGGGGGGGA	.(((((((..((..((..((.(((....)))))..))..))..(((..((((..(((.(((((((((.....)))))))))(((....))).)))..))))..))).)))))))....	-67.7	118	15	11	39	53	2570	1530	1.67974
>GOSR1	NM_004871:780..5215	3HSAR001823	CR396223	4436	1093	1294	1032	1017	3'UTR in Homo sapiens golgi SNAP receptor complex member 1 (GOSR1) transcript variant 1 mRNA.	1185	18	3	a	aggt	g	ggg	CGGGAGGGAGGTGGGGGGGTCAGCCCCCCGCCCGGCCAGCCGCCCCGTCCGGGAGGGAGGTGGGGGGGATCAGCCCCCCGCCCGGCCAGCCGCCCCGTCCGGGAGGGAGGTGGGGGGC	.......(.(((((((((.....)))))))))).(((..(((((((.(((.((((((.(((((((((......)))))))))(((....))).))).))).))).)).)))))..)))	-78.5	118	11	7	42	58	3080	1880	1.6383
>DGAT2L6	NM_198512:1112..1708	3HSAR001826	CR396228	597	178	142	129	148	3'UTR in Homo sapiens diacylglycerol O-acyltransferase 2-like 6 (DGAT2L6) mRNA.	205	24	3	gca	gaggact	ga	ggg	ATAGAGTCCTCTCCCAAGTGGCTGAGGCAGGCTTAGGGGAAAGAACCAGAGGGGCAGGGGAGGACTGGGGAGGGCTGGCTAGCCAGAGGAGTTGGCTGTACCACCCCTGGTTATTTTAGGGCAA	.....((((((((((.....((....))..((((..((.......))....))))..)))))(((..(((..((...((.((((((.....)))))))).))..)))..))).....)))))..	-45.4	124	29	22	25	48	1420	560	2.53571
>GOSR1	NM_001007024:796..5231	3HSAR001823	CR396236	4436	1093	1294	1032	1017	3'UTR in Homo sapiens golgi SNAP receptor complex member 1 (GOSR1) transcript variant 3 mRNA.	1136	18	3	a	aggt	g	ggg	ACCCCATCTGGGAAGTGAGGAGCGTCTACGCCCGGGCAGCTGCCCCGTCCGGGAGGGAGGTGGGGGGGTCAGCCCCCCGCCCGGCCAGCCGCCCCGTCCGGGAGGGAGGTGGGGGGGA	.(((((((..((..((..((.(((....)))))..))..))..(((..((((..(((.(((((((((.....)))))))))(((....))).)))..))))..))).)))))))....	-67.7	118	15	11	39	53	2570	1530	1.67974
>GOSR1	NM_001007024:796..5231	3HSAR001823	CR396236	4436	1093	1294	1032	1017	3'UTR in Homo sapiens golgi SNAP receptor complex member 1 (GOSR1) transcript variant 3 mRNA.	1185	18	3	a	aggt	g	ggg	CGGGAGGGAGGTGGGGGGGTCAGCCCCCCGCCCGGCCAGCCGCCCCGTCCGGGAGGGAGGTGGGGGGGATCAGCCCCCCGCCCGGCCAGCCGCCCCGTCCGGGAGGGAGGTGGGGGGC	.......(.(((((((((.....)))))))))).(((..(((((((.(((.((((((.(((((((((......)))))))))(((....))).))).))).))).)).)))))..)))	-78.5	118	11	7	42	58	3080	1880	1.6383
>GOSR1	NM_001007025:774..5209	3HSAR001823	CR396255	4436	1093	1294	1032	1017	3'UTR in Homo sapiens golgi SNAP receptor complex member 1 (GOSR1) transcript variant 2 mRNA.	1136	18	3	a	aggt	g	ggg	ACCCCATCTGGGAAGTGAGGAGCGTCTACGCCCGGGCAGCTGCCCCGTCCGGGAGGGAGGTGGGGGGGTCAGCCCCCCGCCCGGCCAGCCGCCCCGTCCGGGAGGGAGGTGGGGGGGA	.(((((((..((..((..((.(((....)))))..))..))..(((..((((..(((.(((((((((.....)))))))))(((....))).)))..))))..))).)))))))....	-67.7	118	15	11	39	53	2570	1530	1.67974
>GOSR1	NM_001007025:774..5209	3HSAR001823	CR396255	4436	1093	1294	1032	1017	3'UTR in Homo sapiens golgi SNAP receptor complex member 1 (GOSR1) transcript variant 2 mRNA.	1185	18	3	a	aggt	g	ggg	CGGGAGGGAGGTGGGGGGGTCAGCCCCCCGCCCGGCCAGCCGCCCCGTCCGGGAGGGAGGTGGGGGGGATCAGCCCCCCGCCCGGCCAGCCGCCCCGTCCGGGAGGGAGGTGGGGGGC	.......(.(((((((((.....)))))))))).(((..(((((((.(((.((((((.(((((((((......)))))))))(((....))).))).))).))).)).)))))..)))	-78.5	118	11	7	42	58	3080	1880	1.6383
>PCDHGB5	NM_018925:2773..4578	3HSAR001847	CR396267	1806	380	423	554	449	3'UTR in Homo sapiens protocadherin gamma subfamily B 5 (PCDHGB5) transcript variant 1 mRNA.	1167	25	3	tt	gaggca	agcta	ggg	AGCGGAGCCCCAGCAGGAAGGGTGGGCCAGCCAGGCCATTCTTAGTCCCTGGGTTGGGGAGGCAGGGAGCTAGGGCAGGGACCAAATGAACAGAAAGTCTCAGCCCAGGATGGGGCTTCTTCAAC	...(((((((((.....((((((((.((.....))))))))))....((((((((((((.(((.....))).((.......))..............)))))))))))).)))))))))......	-53.5	125	30	18	31	46	1300	690	1.88406
>PCDHGB5	NM_018925:2773..4578	3HSAR001847	CR396267	1806	380	423	554	449	3'UTR in Homo sapiens protocadherin gamma subfamily B 5 (PCDHGB5) transcript variant 1 mRNA.	1544	21	3	t	cagc	cggc	ggg	CTGGTGTAGAATAGCCAGTAGTGTAGTGCGGTGTGCTTTTACGTGATGGCGGGTGGGCAGCGGGCGGCGGGCTCCGCGCAGCCGTCTGTCCTTGATCTGCCCGCGGCGGCCCGTGTTGTGT	(((((........)))))..(..(((..(((..((((...........(((((..(((((((((((((..((.....)).)))))))))...)).))..)))))))))..)))..)))..)	-51.9	121	12	30	30	49	890	520	1.71154
>PCDHGB1	NM_018922:2785..4590	3HSAR001854	CR396281	1806	380	423	554	449	3'UTR in Homo sapiens protocadherin gamma subfamily B 1 (PCDHGB1) transcript variant 1 mRNA.	1167	25	3	tt	gaggca	agcta	ggg	AGCGGAGCCCCAGCAGGAAGGGTGGGCCAGCCAGGCCATTCTTAGTCCCTGGGTTGGGGAGGCAGGGAGCTAGGGCAGGGACCAAATGAACAGAAAGTCTCAGCCCAGGATGGGGCTTCTTCAAC	...(((((((((.....((((((((.((.....))))))))))....((((((((((((.(((.....))).((.......))..............)))))))))))).)))))))))......	-53.5	125	30	18	31	46	1300	690	1.88406
>PCDHGB1	NM_018922:2785..4590	3HSAR001854	CR396281	1806	380	423	554	449	3'UTR in Homo sapiens protocadherin gamma subfamily B 1 (PCDHGB1) transcript variant 1 mRNA.	1544	21	3	t	cagc	cggc	ggg	CTGGTGTAGAATAGCCAGTAGTGTAGTGCGGTGTGCTTTTACGTGATGGCGGGTGGGCAGCGGGCGGCGGGCTCCGCGCAGCCGTCTGTCCTTGATCTGCCCGCGGCGGCCCGTGTTGTGT	(((((........)))))..(..(((..(((..((((...........(((((..(((((((((((((..((.....)).)))))))))...)).))..)))))))))..)))..)))..)	-51.9	121	12	30	30	49	890	520	1.71154
>ZFYVE28	NM_020972:2984..4110	3HSAR001858	CR396288	1127	222	240	347	318	3'UTR in Homo sapiens zinc finger FYVE domain containing 28 (ZFYVE28) mRNA.	313	23	3	gctat	aatcg	c	ggg	GCCTGGCGGAGAAGGCCTGGGCCCTCCCACTGGTCCCTCGGAGATCTGCTGGGGCTATGGGAATCGGGGCGGGTGATGGAGGTGGACAAGAGTGGGGCCACTCTGCGCCTCTGCTGTTGCGGT	(((((((((.....((((.(.((((((((.(((((((.(((....)))..))))))))))))...))).)))))...(((((((....((((((....)))))).))))))).)))))).)))	-57.5	123	16	24	32	51	1380	610	2.2623
>PCDHGA9	NM_018921:2800..4605	3HSAR001864	CR396299	1806	380	423	554	449	3'UTR in Homo sapiens protocadherin gamma subfamily A 9 (PCDHGA9) transcript variant 1 mRNA.	1167	25	3	tt	gaggca	agcta	ggg	AGCGGAGCCCCAGCAGGAAGGGTGGGCCAGCCAGGCCATTCTTAGTCCCTGGGTTGGGGAGGCAGGGAGCTAGGGCAGGGACCAAATGAACAGAAAGTCTCAGCCCAGGATGGGGCTTCTTCAAC	...(((((((((.....((((((((.((.....))))))))))....((((((((((((.(((.....))).((.......))..............)))))))))))).)))))))))......	-53.5	125	30	18	31	46	1300	690	1.88406
>PCDHGA9	NM_018921:2800..4605	3HSAR001864	CR396299	1806	380	423	554	449	3'UTR in Homo sapiens protocadherin gamma subfamily A 9 (PCDHGA9) transcript variant 1 mRNA.	1544	21	3	t	cagc	cggc	ggg	CTGGTGTAGAATAGCCAGTAGTGTAGTGCGGTGTGCTTTTACGTGATGGCGGGTGGGCAGCGGGCGGCGGGCTCCGCGCAGCCGTCTGTCCTTGATCTGCCCGCGGCGGCCCGTGTTGTGT	(((((........)))))..(..(((..(((..((((...........(((((..(((((((((((((..((.....)).)))))))))...)).))..)))))))))..)))..)))..)	-51.9	121	12	30	30	49	890	520	1.71154
>ZNF710	NM_198526:2119..3082	3HSAR001871	CR396313	964	192	161	319	292	3'UTR in Homo sapiens zinc finger protein 710 (ZNF710) mRNA.	23	26	3	ggcc	ggcga	catgg	ggg	CGCAAGCTGGGCCACCCCTAACGGGGGCCGGGGGCGAGGGCATGGGGGTGAGACCCATGGGCTGCAGGCTGCACCTCCTGCAGCCGAGAAACAAGCTA	(((...((.((((.(((.....))))))).)).)))..(((.((.(((.....)))...(((((((((........)))))))))......)).))).	-47.1	98	20	10	30	38	1510	630	2.39683
>ZNF710	NM_198526:2119..3082	3HSAR001871	CR396313	964	192	161	319	292	3'UTR in Homo sapiens zinc finger protein 710 (ZNF710) mRNA.	274	29	3	gagt	agaagtg	ccactg	ggg	GAAGGAGAGCACGCGAGGCCCAGATCTGGGTCTCCCTGGCCTGCTTCCGTGGGGAGTGGGAGAAGTGGGGCCACTGGGGACAGGTCACAAGGGCACCGGCCCTCGGGGTCTCTCCAGGCCCAGCAGAGC	((((.((.((....((((((((....))))))))....)))).)))).((.(((..(((((((...((((((.(((....)))(((.....)))...)))))).....)))).)))..))).)).....	-60	129	23	17	38	51	1480	760	1.94737
>PCDHGA5	NM_018918:2797..4602	3HSAR001872	CR396315	1806	380	423	554	449	3'UTR in Homo sapiens protocadherin gamma subfamily A 5 (PCDHGA5) transcript variant 1 mRNA.	1167	25	3	tt	gaggca	agcta	ggg	AGCGGAGCCCCAGCAGGAAGGGTGGGCCAGCCAGGCCATTCTTAGTCCCTGGGTTGGGGAGGCAGGGAGCTAGGGCAGGGACCAAATGAACAGAAAGTCTCAGCCCAGGATGGGGCTTCTTCAAC	...(((((((((.....((((((((.((.....))))))))))....((((((((((((.(((.....))).((.......))..............)))))))))))).)))))))))......	-53.5	125	30	18	31	46	1300	690	1.88406
>PCDHGA5	NM_018918:2797..4602	3HSAR001872	CR396315	1806	380	423	554	449	3'UTR in Homo sapiens protocadherin gamma subfamily A 5 (PCDHGA5) transcript variant 1 mRNA.	1544	21	3	t	cagc	cggc	ggg	CTGGTGTAGAATAGCCAGTAGTGTAGTGCGGTGTGCTTTTACGTGATGGCGGGTGGGCAGCGGGCGGCGGGCTCCGCGCAGCCGTCTGTCCTTGATCTGCCCGCGGCGGCCCGTGTTGTGT	(((((........)))))..(..(((..(((..((((...........(((((..(((((((((((((..((.....)).)))))))))...)).))..)))))))))..)))..)))..)	-51.9	121	12	30	30	49	890	520	1.71154
>PCDHGA2	NM_018915:2985..4790	3HSAR001881	CR396336	1806	380	423	554	449	3'UTR in Homo sapiens protocadherin gamma subfamily A 2 (PCDHGA2) transcript variant 1 mRNA.	1167	25	3	tt	gaggca	agcta	ggg	AGCGGAGCCCCAGCAGGAAGGGTGGGCCAGCCAGGCCATTCTTAGTCCCTGGGTTGGGGAGGCAGGGAGCTAGGGCAGGGACCAAATGAACAGAAAGTCTCAGCCCAGGATGGGGCTTCTTCAAC	...(((((((((.....((((((((.((.....))))))))))....((((((((((((.(((.....))).((.......))..............)))))))))))).)))))))))......	-53.5	125	30	18	31	46	1300	690	1.88406
>PCDHGA2	NM_018915:2985..4790	3HSAR001881	CR396336	1806	380	423	554	449	3'UTR in Homo sapiens protocadherin gamma subfamily A 2 (PCDHGA2) transcript variant 1 mRNA.	1544	21	3	t	cagc	cggc	ggg	CTGGTGTAGAATAGCCAGTAGTGTAGTGCGGTGTGCTTTTACGTGATGGCGGGTGGGCAGCGGGCGGCGGGCTCCGCGCAGCCGTCTGTCCTTGATCTGCCCGCGGCGGCCCGTGTTGTGT	(((((........)))))..(..(((..(((..((((...........(((((..(((((((((((((..((.....)).)))))))))...)).))..)))))))))..)))..)))..)	-51.9	121	12	30	30	49	890	520	1.71154
>NT5M	NM_020201:873..1588	3HSAR001883	CR396341	716	128	146	231	211	3'UTR in Homo sapiens 5'3'-nucleotidase mitochondrial (NT5M) nuclear gene encoding mitochondrial protein mRNA.	172	23	3	gca	ct	ccctct	ggg	GCTGCATGTCCCTTCCCTTCCCCAGCCCTGCCAGGCCTTAACCTGATCACGGGGCAGGGCTGGGCCCTCTGGGCGCTTGGACATAGACACGTGGTCCCAGGCCGTTCAGCCTGACCTCAGGCA	(((..((((((...(((...(((((((((((((((......)))........))))))))))))......))).....))))))......(.((((..((((......)))))))).).))).	-53.4	123	18	24	46	35	820	1090	0.752294
>IGSF11	NM_152538:1675..3564	3HSAR001897	CR396362	1890	545	640	337	368	3'UTR in Homo sapiens immunoglobulin superfamily member 11 (IGSF11) transcript variant 1 mRNA.	54	28	3	gga	tggggtg	agtgct	ggg	ATGAGGAAATGTTGTGTTCAGAAATGAATAAATGGAATGCCCTCATACAAGGGGGAGGGTGGGGTGGGGAGTGCTGGGAAAGAAACACTTCCTTATAATTATATTAGTAAAATGCACAAAGAAGAAGG	...........((((((.......(((((((.......((((((...(....).)))))).....((((((((((.....))...)))))))).....)))).))).......)))))).........	-24.94	128	47	29	13	39	1210	220	5.5
>KLHL22	NM_032775:2015..2568	3HSAR001917	CR396383	554	102	120	155	177	3'UTR in Homo sapiens kelch-like 22 (Drosophila) (KLHL22) mRNA.	23	25	3	aa	aggctg	ctgca	ggg	GCTCCCTGTGCCTGGCATCAGAGGGAAGGGAGGCTGGGGCTGCAGGGCAGTGAAACCCACGCAGCCTAGGCCAGAGCACTTTACTCCAGGCAGGGCC	...((((..((((((......((..(((.(.((((.(((((((.(((........)))..))))))).))))....).)))..))))))))))))..	-42	97	20	13	29	35	870	530	1.64151
>KLHL22	NM_032775:2015..2568	3HSAR001917	CR396383	554	102	120	155	177	3'UTR in Homo sapiens kelch-like 22 (Drosophila) (KLHL22) mRNA.	375	27	3	gt	gctgtgg	cagctg	ggg	GCAGCCTGGGCAGGGGGGCTGAGGCACGTGGTAGCCCTCTTTCTGTGAATGGGGTGGGGCTGTGGGGGCAGCTGGGGTTGGAGGATGAGAGCTCCTGAGGGGCAGAGGAGCAGAGATGCATCAGCTC	((.((((.(((......))).)))).(.(..(((((((.(..(.......)..).)))))))..).)...))..((((((..(.((....((((((.........))))))....)).)..))))))	-45	127	21	23	24	59	2140	350	6.11429
>OSBPL2	NM_014835:1610..3935	3HSAR001940	CR396406	2326	558	661	530	577	3'UTR in Homo sapiens oxysterol binding protein-like 2 (OSBPL2) transcript variant 1 mRNA.	1	26	3	cctgga	gcctg	ccc	ggg	GGGCCTGGAGGGGCCTGGGGCCCGGGACCGGAGGCTGACGAGGCTGGACTTCCTCGAGTGGCCACTGTGAGCCTCG	.(((((....(((((...)))))))).)).((((((.(((.((((..((((....))))))))..))).)))))).	-34.6	76	9	11	22	34	920	410	2.2439
>EPN2	NM_148921:2204..4664	3HSAR001355	CR396410	2461	580	683	606	592	3'UTR in Homo sapiens epsin 2 (EPN2) transcript variant 1 mRNA.	1362	25	3	gt	gggctaa	acca	ggg	GGTGCTTCTGTGCCCACGGGTCCCTGGGCAACAGTCCCTAGGCTAAGACAGGGGTGGGGGGCTAAGGGACCAGGGCTGGCCCTGATCCACCTACCTGCTAACTCCAGATATTATTTTTAAGTTGG	((((..((.((((((...(((((((.(((..(...((((.(.......).))))...)..))).))))))).))))..))...))..))))......((((((..(((......)))..))))))	-45.7	125	24	29	33	39	1350	710	1.90141
>CHD4	NM_001273:5904..6497	3HSAR001957	CR396423	594	144	161	145	144	3'UTR in Homo sapiens chromodomain helicase DNA binding protein 4 (CHD4) mRNA.	144	23	3	gga	ga	agtgag	ggg	CCTTCCTTCTGCCCATCTTCCATGTTGTAAAGGAACAGCCCCAGTGCACTGGGGGAGGGGAGGGAGTGAGGGGCAGTGGTGCCCTTCCTGCAGAAGAGACATGCAGCAGTAGCGCTGGCGCCA	...(((((((((...((((((.((((.......)))).((((((....))))))...)))))).((.((((((((....))))))))))))))))).))....((((......))))......	-48.8	123	25	23	33	42	1170	730	1.60274
>ARPC1B	NM_005720:1209..1520	3HSAR001960	CR396426	312	102	79	53	78	3'UTR in Homo sapiens actin related protein 2/3 complex subunit 1B 41kDa (ARPC1B) mRNA.	36	25	3	gaagc	gagag	tca	ggg	CCTGTGAGGAATATGTTGCCTTCATCCTAGCTGCTGGGGAAGCGGGGAGAGGGGTCAGGGAGGCTAATGGTTGCTTTGCTGAATGTTTCTGGGGTACCAATACGAGTTCC	.......(((((.(((..(((((.((((.(((........))).))))))))).((((.(((((........))))).)))).......(((....)))..))).)))))	-35.4	110	21	30	20	39	1160	300	3.86667
>ARPC4	NM_001024960:523..1412	3HSAR001396	CR396449	890	137	247	253	253	3'UTR in Homo sapiens actin related protein 2/3 complex subunit 4 20kDa (ARPC4) transcript variant 3 mRNA.	96	20	3	agtt	ttg	t	ggg	TCTCCACGAAGGCGTCCTGGAGTCACTCCCCGAGCAGCGCGGCGGCGGCAGGGAGTTGGGTTGGGGTGGGCATTTGATGCGGGAGGTGGGTGGTGTGCTTGCTAGCTGGGCAAGAAAGCA	(((((.((((.((.((((.((.((((((((.(.((.((...)).))..).))))).))).)).))).).)).)))).....)))))......((...((((((.....))))))...)).	-40.9	120	19	23	26	52	1240	460	2.69565
>C3orf18	NM_016210:1030..2655	3HSAR001988	CR396455	1626	384	346	414	482	3'UTR in Homo sapiens chromosome 3 open reading frame 18 (C3orf18) mRNA.	355	24	3	a	attgg	aggaaa	ggg	ACATCAGGGTCTGCCCCGCTAATGTGGAGGAAATGAGGGAGATACGGAGTGGGAGGGATTGGGGGAGGAAAGGGGAGGTTTCCCTCTGTTAGGGAGAGACCTGTTTTTTGGAATCTGGAGCCTC	.((((...((((.((((((....)))).........)).))))...)).)).((((..((.(((....((((((.((((((((((......))).))))))).))))))....))).)).))))	-36.4	124	28	28	19	49	1440	460	3.13043
>TSPAN4	NM_001025236:945..1430	3HSAR001400	CR396460	486	80	88	158	160	3'UTR in Homo sapiens tetraspanin 4 (TSPAN4) transcript variant 4 mRNA.	233	18	3	ca	gt	ag	ggg	CCTCCGGACCCCCCCTGGGAGGGGTGGCCACGTGCTGGCTGCGGAACCCAGGGCAGGGGTGGGAGGGGCCTCCAGCACTTTTTATATTTACGTATTCTCCAAAGCAGTGTTCACACGG	(((((.(.(((((((((((....(..((((.....))))..)....)))))))..))))).))))).((.....))..............................(((....)))..	-45.1	118	20	24	35	39	1180	1310	0.900763
>SDK1	NM_152744:6782..10397	3HSAR002012	CR396479	3616	763	941	1032	880	3'UTR in Homo sapiens sidekick homolog 1 cell adhesion molecule (chicken) (SDK1) transcript variant 1 mRNA.	342	28	3	tcaagc	gaga	agtgga	ggg	CTCAGACCTCCCCAGCCCTGGGTTTCTCCGTCTTCAAGACCAACTAGGAAGGGTCAAGCGGGGAGAGGGAGTGGAGGGTCAGGTGAGATCTCAGAGCTGCCCCGGCCGGCCCCCGTCTCTTTCTACCT	....(((((.((((....))))....((((((.....)))......))).)))))....(((.(((((((((((.(((((...(((....)))..((((...)))).)))))))).)))))))).)))	-44.1	128	23	25	41	39	930	1200	0.775
>FBXW11	join(NM_033644:1962..1986NM_033644:1987..4536)	3HSAR002043	CR396511	2575	679	862	494	540	3'UTR in Homo sapiens F-box and WD repeat domain containing 11 (FBXW11) transcript variant 2 mRNA.	1986	22	3	ggaa	agg	cag	ggg	GACCACTTTTCATCCTACAGCTTCAATATCAAACTGGTTAGGAAAGCCCAGGGGGAAGGGAGGGGGCAGGGGAGGAGGCAATTCTGAATGAATGAATGGATTTTTTGTTGTTTTTGCATGTT	..((.((((((..(((...(((((...(((.....)))...).))))..)))..)))))).))..(((...(..((((((((...((((..........))))...))))))))..).))).	-25.9	122	32	35	18	37	1300	290	4.48276
>B4GALT5	NM_004776:1362..4728	3HSAR002053	CR396522	3367	792	1042	754	779	3'UTR in Homo sapiens UDP-Gal:betaGlcNAc beta 14- galactosyltransferase polypeptide 5 (B4GALT5) mRNA.	528	24	3	t	gattga	tggag	ggg	GATCTCTGGTGTTCTCTTTGGTTTCATTTTTTTAAAAAATTACCTTCTTTGGGTGGGGATTGAGGGTGGAGGGGAGGGTGTTTGGGAAAGATAAATAGACATAAATATATAACAATCACTTCTT	..((((..(..(((((((...((((((((((........((((((.....)))))).....)))))))))))))))))..)..)))).....................................	-23.62	124	33	46	13	32	980	150	6.53333
>B4GALT5	NM_004776:1362..4728	3HSAR002053	CR396522	3367	792	1042	754	779	3'UTR in Homo sapiens UDP-Gal:betaGlcNAc beta 14- galactosyltransferase polypeptide 5 (B4GALT5) mRNA.	541	23	3	tgga	ga	tgttt	ggg	CTCTTTGGTTTCATTTTTTTAAAAAATTACCTTCTTTGGGTGGGGATTGAGGGTGGAGGGGAGGGTGTTTGGGAAAGATAAATAGACATAAATATATAACAATCACTTCTTGAAGAAGTATAA	(((((...((((((((((........((((((.....)))))).....))))))))))))))).(((((((...........)))))))...............(((((.....)))))....	-21.72	123	39	42	11	31	950	130	7.30769
>B4GALT5	NM_004776:1362..4728	3HSAR002053	CR396522	3367	792	1042	754	779	3'UTR in Homo sapiens UDP-Gal:betaGlcNAc beta 14- galactosyltransferase polypeptide 5 (B4GALT5) mRNA.	1065	24	3	gc	gggcggg	cgg	ggg	CACATCTCTGGCTCTCCAGGCTTCGTGTTCTGTCTTTTCATCAGCATGGCGGGGCGGGGGGCGGGGGGCGGGGGTGTGTATGGGAATCCCTCCCCCTCTTACTTTTTCTCTTGTGGAACTTGGC	((((((((((.((((((..(((((.(((((((((.............))))))))).)))))))))))))))))))))...((((.....))))..........((((......))))......	-46.62	124	12	38	33	41	1920	720	2.66667
>EMID2	NM_133457:1513..3006	3HSAR002054	CR396523	1494	288	314	449	443	3'UTR in Homo sapiens EMI domain containing 2 (EMID2) mRNA.	241	26	3	gtct	tgggct	tgct	ggg	AGCCCTCCTCTGGCCTGTCCCCTCCCCTACCCCCACTCCCGGCTGGAGACGGGGTCTGGGTGGGCTGGGTGCTGGGAATGAGAATAATCCTAATACCCATCATTTATTGAGTCCCTGCTGTAACTG	(((....(((.........(((.(((..(((((..((((.....))))..)))))..))).))).((((((.(((((..........))))).)))))).........))).....))).......	-42.1	126	21	31	41	33	830	1370	0.605839
>EMID2	NM_133457:1513..3006	3HSAR002054	CR396523	1494	288	314	449	443	3'UTR in Homo sapiens EMI domain containing 2 (EMID2) mRNA.	618	29	3	taggca	tcctgca	cctg	ggg	CTCCTTAAGGCAGGCAGGGCTGCGGGGAGGCTGGGCCAGCCAGCCTGAGGGGGTAGGCAGGGTCCTGCAGGGCCTGGGGCTTCCCTTCCTCATCCCCCTTCCCCACTGGCTGGGGGAGCAGCCTGGACT	((((....)).))...((((((((((((((((((.....)))))).(((((((.((((.((((((....))))))...)))))))..)))).))))).(((((((.....)))))))))))))).....	-67.4	129	16	22	42	49	1810	1110	1.63063
>GGA3	NM_014001:2083..3761	3HSAR001689	CR396529	1679	367	410	462	440	3'UTR in Homo sapiens golgi associated gamma adaptin ear containing ARF binding protein 3 (GGA3) transcript variant short mRNA.	340	24	3	gt	gggtggg	tgg	ggg	GGCTTGGCGTAGGTGTTTGCTTCCTTCTACTGGCATTCACTGAAGCCACTGGGGTGGGGGGTGGGGGGTGGGGGTCTCTAAAGAGAGACTGTCATGGGTCATTCCCCACAAGAGCCACATCCTC	((((((((...((((..((((..........))))..))))...)))......(((((((((((...((((.(((((((....))))))).))))...)))))))))))..)))))........	-56.4	124	21	31	29	43	1920	530	3.62264
>ZNF319	NM_020807:2373..4220	3HSAR002061	CR396530	1848	395	409	504	540	3'UTR in Homo sapiens zinc finger protein 319 (ZNF319) mRNA.	603	20	3	t	tcttg	ct	ggg	CTCTAGCCAGGGGCGACGTGTCCCCAGGTTTCTGGCAGGGGAGATGTGCAGGGTGGGTCTTGGGGCTGGGTCTGCCTGGAGACCAGTGGGCCCAGGGGGAAGGGGGAAGCTGAGAAGTTC	((((..((..((((.((((.(((((..((.....)).))))).))))........((((((.((((.......)))).)))))).....))))....))..))))..((((....)))).	-48.9	120	19	22	25	54	1960	540	3.62963
>RND2	NM_005440:792..4152	3HSAR002089	CR396558	3361	840	812	823	886	3'UTR in Homo sapiens Rho family GTPase 2 (RND2) mRNA.	127	27	3	cag	agctgga	cagaa	ggg	GACCTCCTGATCCTGGCTGGGAAGTTAGGGCAGGCAGAGCGAGCAATTCTGGGCAGGGGAGCTGGAGGGCAGAAGGGTATCATCGTTTCTCATCTCCTCCTCCCTCCTCTTCTCCAGTGGATGTTGA	(..((((((.((((((((....)))))))))))).))..).((((...(((((.(((((((..((((((.(((((.(......).)))))....))))))...))))))).).))))....))))..	-49.1	127	23	31	33	40	990	540	1.83333
>RND2	NM_005440:792..4152	3HSAR002089	CR396558	3361	840	812	823	886	3'UTR in Homo sapiens Rho family GTPase 2 (RND2) mRNA.	239	25	3	at	gcaggt	cgtta	ggg	TCCAGTGGATGTTGAGGGAGCTAACAGGGCTGGCATCTGGGGCATGAACTGGGATGGGGCAGGTGGGCGTTAGGGAAGCTGGTATCAAATGGTGACCTTGGTGGAGTCTCCTATGTGAAGAGTAC	((((((..(((((..((..((((.......))))..))..)))))..))))))......((.(((((((..((((..((((........))))..))))..))......))))).))........	-33.5	125	27	29	19	50	1310	250	5.24
>RND2	NM_005440:792..4152	3HSAR002089	CR396558	3361	840	812	823	886	3'UTR in Homo sapiens Rho family GTPase 2 (RND2) mRNA.	3155	20	3	t	agga	aat	ggg	GCCAGACGTTTTATTTCTGGGGAGGAGGGCTCTGGGCTGAGGAGCTCAGTGGGTGGGAGGAGGGAATGGGACTGTTGCTGATCCTCAAAGGCCTCTGTAGGATGGAGGGAGGGGACCTTA	.((...(.(((((((.(((.(((((...((((((((((....)))))))..)))..(((((((.(((......))).))..))))).....))))).)))))))))).)...))......	-37.4	120	23	27	19	51	1440	270	5.33333
>PRIC285	NM_033405:6348..7507	3HSAR002091	CR396560	1160	245	237	351	327	3'UTR in Homo sapiens peroxisomal proliferator-activated receptor A interacting complex 285 (PRIC285) transcript variant 2 mRNA.	922	27	3	ctc	ggttggg	tgccg	ggg	CCACCCTCTGAAATGTGAAAAGCCTGCACTCTTCCTGTGGGCTGCGCAGTGGGCTCGGGGGTTGGGGGGTGCCGGGGCGATGCTTCCACCCTGGACTGAGTGTTCGGGGCAGCCTGCTCGGCTGTAT	(((.(((((((..((((...((((..((.......))..)))).))))......))))))).))).....((((((.((..(((....((((((((.....)))))))).))).)))))))).....	-53.1	127	16	29	35	47	1710	610	2.80328
>MED31	NM_016060:503..1656	3HSAR002094	CR396563	1154	336	353	218	247	3'UTR in Homo sapiens mediator complex subunit 31 (MED31) mRNA.	291	21	3	gcat	gtag	t	ggg	CAGCTGATTAAGAATGGAAAAGTTAGGTGCTTTAGACCAAATAAGGCACTGGGGCATGGGGTAGGGGTGGGCCACCAAGTATACTGAATTCTAAGGCTAGCTGTTCCTGACATATAGTAGG	((((((.((.(((((......(((.(((((((((.......)))))))))..)))....((((....(((....)))....))))..))))).))..))))))..((((........))))	-31.5	121	36	29	19	37	1020	270	3.77778
>LRFN1	NM_020862:2317..3132	3HSAR002101	CR396570	816	114	170	311	221	3'UTR in Homo sapiens leucine rich repeat and fibronectin type III domain containing 1 (LRFN1) mRNA.	6	23	3	c	cgcc	acgcct	ggg	GCGGCGGGCGGGCGCCGGGACGCCTGGGTGCCGCAGACCAAACGCCCAGCCGCACGGACGCTGGGGCGGGACTGGGAG	((((((..((((((......))))))..))))))..........(((((((((.(((...)))..))))..)))))..	-38.6	78	11	4	26	37	990	430	2.30233
>ZNF362	NM_152493:1434..3106	3HSAR002104	CR396573	1673	381	395	445	452	3'UTR in Homo sapiens zinc finger protein 362 (ZNF362) mRNA.	672	22	3	ct	tggc	ccca	ggg	GGCAGAAACGAGAGGGGTGGGAGATCCACAGGACCAAAGGGTGCAGTGATGGGCTGGGTGGCGGGCCCAGGGAAATGGGGTGGGGATGGGCTGGGTAAGACCTGGCCCTCCCCTGCTGCCCT	(((....((.......((((.....)))).(.(((....))).).)).....)))(((..((...((((......))))..(((((.((((..((.....))..))))))))).))..))).	-56	122	24	17	27	54	1660	700	2.37143
>ZNF362	NM_152493:1434..3106	3HSAR002104	CR396573	1673	381	395	445	452	3'UTR in Homo sapiens zinc finger protein 362 (ZNF362) mRNA.	684	23	3	ccca	aaatg	tg	ggg	AGGGGTGGGAGATCCACAGGACCAAAGGGTGCAGTGATGGGCTGGGTGGCGGGCCCAGGGAAATGGGGTGGGGATGGGCTGGGTAAGACCTGGCCCTCCCCTGCTGCCCTGAAGACCACCCCA	.(((((((......(((.(.(((....))).).))).......(((..((...((((......))))..(((((.((((..((.....))..))))))))).))..)))......))))))).	-67.7	123	24	17	31	51	1610	920	1.75
>ZNF362	NM_152493:1434..3106	3HSAR002104	CR396573	1673	381	395	445	452	3'UTR in Homo sapiens zinc finger protein 362 (ZNF362) mRNA.	698	19	3	gt	gat	ct	ggg	CACAGGACCAAAGGGTGCAGTGATGGGCTGGGTGGCGGGCCCAGGGAAATGGGGTGGGGATGGGCTGGGTAAGACCTGGCCCTCCCCTGCTGCCCTGAAGACCACCCCAGTCTACCTCG	(((.(.(((....))).).))).(((((((((((((.....(((((....((.(.(((((.((((..((.....))..)))))))))).)).)))))..).))).))))))))).....	-59	119	22	18	34	45	1320	950	1.38947
>ZNF362	NM_152493:1434..3106	3HSAR002104	CR396573	1673	381	395	445	452	3'UTR in Homo sapiens zinc finger protein 362 (ZNF362) mRNA.	816	26	3	cagg	atgggga	agt	ggg	GGTGCTGGCCAGGAAACCTTTCGGCTACCTCTCCCACCATCCCAGACTGTGGGCAGGGGGATGGGGAGGGAGTGGGCCTGGATCTGGGACCTCCCTCCAGAATTTCCTCCAGATGGGGGCAGTGCC	((..(((.((.(((((......((((..(((((((.(((((((...(((....))).))))))))).)))))..)))).(((...(((....))))))....))))).((....)))).)))..))	-61.2	126	21	24	37	44	1580	780	2.02564
>GPR61	join(NM_031936:2040..2300NM_031936:2301..2823)	3HSAR002105	CR396574	784	191	196	170	227	3'UTR in Homo sapiens G protein-coupled receptor 61 (GPR61) mRNA.	344	19	3	cat	aa	tg	ggg	GCGACCCACCTCCAGTCCCCTGGACAATCGGGTACAAGAGACTTAAGGTTGGGCATGGGAAGGGTGGGGTTTCCATGATCCATTAAATGCCTTCCTACTCCCATTCATCGCTCTCAAAA	...((((...(((((....))))).....))))....((((.....(..((((..((((((((((.(((((.....))))).....)).))))))))..))))..).....))))....	-37.6	119	29	28	34	28	760	760	1
>GPR61	join(NM_031936:2040..2300NM_031936:2301..2823)	3HSAR002105	CR396574	784	191	196	170	227	3'UTR in Homo sapiens G protein-coupled receptor 61 (GPR61) mRNA.	713	25	3	gaaat	ctggt	agt	ggg	GGTGGTGTGGTCTCTATTTGAACAAATTCCTGGCTCACTGAGCATCAAAAGGGGAAATGGGCTGGTGGGAGTGGGATAGTCTCCCATTTAAGCAGCTAATAAATAATTTTTATGATAAAAGG	.((.(((...(((((.(((((...........((((...)))).))))).)))))....(((((.(..((((((((.....)))))))).).))))).............))).))......	-29.1	122	36	35	17	34	830	260	3.19231
>LHFPL2	NM_005779:1364..5045	3HSAR002106	CR396575	3682	1099	1082	730	771	3'UTR in Homo sapiens lipoma HMGIC fusion partner-like 2 (LHFPL2) mRNA.	1711	23	3	ctaa	caaaag	t	ggg	CTACATTCTGGTGTTTGGCCTATATGAGAAACCATCTTCTCACAGATTAAGGGCTAAGGGCAAAAGGGGTGGGAGGTGTGGAACTAGCCTTAATGAGTTTCCCATTCCTGAACCAAAATTCAA	..........((.((((((((.((((((((......)))))).....)).)))))))).))...((((((((((..(..((......)).......)..))))))))))..............	-34.5	123	36	33	24	30	750	410	1.82927
>TMED9	NM_017510:712..1402	3HSAR002143	CR396612	691	141	177	159	214	3'UTR in Homo sapiens transmembrane emp24 protein transport domain containing 9 (TMED9) mRNA.	308	23	3	ggt	gggag	aat	ggg	TGGCACCTCAGAATCACAGTGTTACTGATCAGGGATGTGAGGCTGCTGTTGGGGGTGGGGGGAGGGGAATGGGCAGGCAAGCCAGTCTTCTGTCTTCCTTTGCTAACTTAGGGTTTTGAGCAG	......(((((((((.((((.((((...........)))).))))..(((((.((.((((((((((((...(((......)))..)))))).)))))).)).)))))....)))))))))...	-42.3	123	23	33	22	45	1620	280	5.78571
>HOXD3	NM_006898:1476..2299	3HSAR002157	CR396626	824	179	220	216	209	3'UTR in Homo sapiens homeobox D3 (HOXD3) mRNA.	54	25	3	gtaga	tg	cccgcg	ggg	CCGCCGCCAGCCCGAACTCGCGGCAAAATTACCTCTCTTGCTGTAGTGGTGGGGTAGAGGGTGGGGCCCGCGGGGCAGTTCGGGAACCCCCTTCCCCGCTCTTGCCCTGCCGCCGCCTCCCGGGT	..(((((.((......)).)))))....(((((((..(..(....)..).))))))).(((.(((((..(((((((((..((((..........))))..).)))))))).))).)).)))....	-56.9	125	14	23	47	41	1140	1350	0.844444
>PRRG3	NM_024082:1087..1594	3HSAR002184	CR396653	508	110	126	133	139	3'UTR in Homo sapiens proline rich Gla (G-carboxyglutamic acid) 3 (transmembrane) (PRRG3) mRNA.	164	19	3	ga	tgg	ta	ggg	AATAATTCCCTAACTGTGGAGTTTTAGGAAGTCAGTTGTCAGAGACAGGTGGGGAGGGTGGGGGTAGGGACCACGCATGAGTCGAAGCCCCCGGGAAGAGCCAAAGGCCAAAGTGCCCA	.....((((..((((....))))...)))).(((.(((((...))))).)))...((((((((((...(((((....)).)))...)))))).....(.(((...)))).....)))).	-35	119	33	20	24	42	1170	740	1.58108
>FBXO9	NM_033481:1523..4565	3HSAR001597	CR396657	3043	953	906	563	621	3'UTR in Homo sapiens F-box protein 9 (FBXO9) transcript variant 3 mRNA.	2703	27	3	tgctt	gcccatg	gct	ggg	TGCATTTTCCTCCCAGCCCCCTTCCTACCCCTTAGCAGAGGGCCAGGTGAGGGTGCTTGGGGCCCATGGGGGCTGGGAGTGTAGACTTCAGTTACACCCCCAGCCCCCAGGGGAAAGCATTAGCCTT	(((........((((((.((((((((..(((((....)))))..))).))))).)).)))).(((.(((((((((((.((((.(((....))))))).))))))))))).)))...)))........	-69.4	127	22	27	41	37	1220	1690	0.721893
>DAAM2	NM_015345:3388..6215	3HSAR002189	CR396658	2828	637	710	752	729	3'UTR in Homo sapiens dishevelled associated activator of morphogenesis 2 (DAAM2) mRNA.	109	23	3	ct	tcct	atggg	ggg	GTGGAGGAGGTGGTGATATTTAAACCATTTGGTGCTTGGTTTAGAGCCTTGGGCTGGGTCCTGGGATGGGGGGCTGTGTGTGGCTGGACCAGGTGTCTCCCCACGCTTACCTTAAGGGGCTCC	((((.((((.((((.........))))....(..((((((((..((((.((.((..((((((.......)))))))).)).))))))))))))..))))))))).....((.....)).....	-41.9	123	17	35	24	47	1460	520	2.80769
>DAAM2	NM_015345:3388..6215	3HSAR002189	CR396658	2828	637	710	752	729	3'UTR in Homo sapiens dishevelled associated activator of morphogenesis 2 (DAAM2) mRNA.	2033	21	3	gca	aacag	a	ggg	TAAAGGTCCTCTCCCAAACTGACCAGGCTGATGTCAACCTAACCCCCTCAGGGGCAGGGAACAGGGGAGGGCTCCACAAGCGTGTCTGGCATTCCCACCCACCATGGAAGACTGGATACGC	....((..(((((((...(((....(((....)))..(((..((((....))))..)))..))))))))))..))....(((((((..(..((((..........))))..)..)))))))	-47.9	121	31	19	39	32	880	1000	0.88
>TMEM63A	join(NM_014698:2675..2680NM_014698:2681..4074)	3HSAR002202	CR396671	1400	250	291	431	428	3'UTR in Homo sapiens transmembrane protein 63A (TMEM63A) mRNA.	807	24	3	gtacct	ct	tgca	ggg	TGCTCAGGGCCTCCTCGGAGCCAAAGGACAGCATGGTCGGCACAGAGGAAGGGGTACCTGGGCTGGGTGCAGGGCCATCCCACTGCCCTTGAGCTGTGGCTCTGGCAGGAAGGAGGGGCAGCCC	.(((((((((((((((.(.(((....(((......)))))).).)))))...))).))))))).((((.....(((.(((..(((((...((((....)))).)))))...)))..))).))))	-58.2	124	23	18	35	48	1260	660	1.90909
>JRK	NM_003724:2222..9116	3HSAR002208	CR396677	6895	1378	1743	1837	1937	3'UTR in Homo sapiens jerky homolog (mouse) (JRK) transcript variant 1 mRNA.	2025	22	3	t	tggagct	ga	ggg	CACAGGAGGTTAGAACATGTCCCGAGGGCTCTGAAACAGTAGGACATCCTGGGTGGGTGGAGCTGGGGAGGGCATGGGCAGGCCAGCTGGCCGAGCTCCTGGCTGGCTCTCCTGAGTCCTCT	....(((.((......)).))).((((((((.....((((....(((((.....)))))..)))).(((((((.(((.((((..((((.....)))))))).)))))))))).)))))))).	-53	122	22	23	31	46	1130	500	2.26
>JRK	NM_003724:2222..9116	3HSAR002208	CR396677	6895	1378	1743	1837	1937	3'UTR in Homo sapiens jerky homolog (mouse) (JRK) transcript variant 1 mRNA.	4076	22	3	aggca	cct	ca	ggg	ACAGTCATGGGCTGGTGGGTGTGGCAGCCGTGAGGGGTGGGTGGTGGCCTGGGAGGCAGGGCCTGGGCAGGGCTTCTGCACTTCTGCTGCTTACCCAGCCCCCTCTGGGTTCGAGGACTCTC	.((((.....))))..((((.(...((((..(((((((((((((..((..((((((((((((((.....)))).))))).)))))))..).))))))..))))))..))))...).))))..	-58.6	122	13	27	32	50	1340	750	1.78667
>TSPAN17	NM_001006616:1031..2556	3HSAR002238	CR396707	1526	307	344	411	464	3'UTR in Homo sapiens tetraspanin 17 (TSPAN17) transcript variant 3 mRNA.	508	23	3	tctga	gt	atgg	ggg	GGAAGGGCGGCCTTGCTGGGGACTGCGGTGGGAGTAGAGTGCCCAGGAGAGGGTCTGAGGGGTGGGATGGGGGTCAGGACAATTTTGCAAAAGAAGTAGCTGGAAGCCATGGGACTGGCGGGA	.....(((..((((.(((((.(((((.......))..))).)))))..)))).(((.....(..((((....((....)).))))..)...)))....)))....((((......))))....	-32.5	123	27	20	18	58	1760	290	6.06897
>XKR7	NM_001011718:1915..2910	3HSAR002259	CR396728	996	208	225	216	347	3'UTR in Homo sapiens XK Kell blood group complex subunit-related family member 7 (XKR7) mRNA.	555	29	3	agttg	tggggca	tgttg	ggg	GCTCCTGTAGCATCTGAGGCCTGGAGCCAGGGCAAGAGGGAGCTGAAGAAGGGAGTTGGGGTGGGGCAGGGTGTTGGGGTGGGGGGCTGGCAGTGCTGGAGATGGATAGGAGAAAGAACTGGGGGGGGG	.(((((((..(((((...((((.(..(((((((........)))...........))))..).))))..((..(((.(((.....)))..)))..))..))))).))))))).................	-32.7	129	26	20	16	67	3550	220	16.1364
>XKR7	NM_001011718:1915..2910	3HSAR002259	CR396728	996	208	225	216	347	3'UTR in Homo sapiens XK Kell blood group complex subunit-related family member 7 (XKR7) mRNA.	567	24	3	gca	tgttg	tggg	ggg	TCTGAGGCCTGGAGCCAGGGCAAGAGGGAGCTGAAGAAGGGAGTTGGGGTGGGGCAGGGTGTTGGGGTGGGGGGCTGGCAGTGCTGGAGATGGATAGGAGAAAGAACTGGGGGGGGGGTCTAGG	.((.((((((....((((..(...((....))..........(((.(..(..((((...(((..(.........)..))).))))..)..).)))........)..)))).....)))))))).	-23.5	124	25	19	13	67	4110	170	24.1765
>SDCBP2	NM_015685:816..1281	3HSAR002275	CR396744	466	108	113	114	131	3'UTR in Homo sapiens syndecan binding protein (syntenin) 2 (SDCBP2) transcript variant 2 mRNA.	11	21	3	ca	caggca	g	ggg	AGCCACTGCAGGGCAGGGCAGGCAGGGGGGGCTTCCCGCCCTCCTGCAGCAAAGGGCAACCACCCTCGGATGATGGGTTGC	.(((.((((...)))))))..(((((((((........))))))))).((((.((....)).(((((....)).)))))))	-37.8	81	15	10	26	30	1390	530	2.62264
>ABHD8	NM_024527:1561..2090	3HSAR002285	CR396754	530	86	81	193	170	3'UTR in Homo sapiens abhydrolase domain containing 8 (ABHD8) mRNA.	452	18	3	g	ggat	g	ggg	AGACCCTTCCTACCCCCCATTCCTCGGCGCTGGGAGCTATTTTTGCCCAAGGGGGGGGGATGGGGGGGCTGGCGCCACCGAACCTGCACATCTCAACTTGTAACTCAATAAACAGAAG	.....((((...(((((((((((((..(.((.((.((.......)))).)).).)))))))))))))((.((..(....)..)).))...........................))))	-38.2	118	26	23	36	33	2770	1040	2.66346
>STAC2	NM_198993:1456..3211	3HSAR002286	CR396755	1756	375	370	533	478	3'UTR in Homo sapiens SH3 and cysteine rich domain 2 (STAC2) mRNA.	215	23	3	gat	gtggggt	a	ggg	TTATTTCTTGGGTGGGGTGCCCTGAGTGGGTTGATCCTCTGGGACTTGGCGGGGATGGGGTGGGGTGGGAGGGAATGAGGAAGCTACAGGTAGGTCCACCCAACGCCCAGGCACCCCAGTCTA	.........((.(((((((((........((..((((....))).)..)).......((((((((((((...(..((((....)).))..)...)))))))..))))).))))))))).))..	-52.3	123	21	27	26	49	1580	670	2.35821
>KIAA1688	NM_025251:3905..5147	3HSAR002288	CR396757	1243	203	270	409	361	3'UTR in Homo sapiens KIAA1688 protein (KIAA1688) mRNA.	597	21	3	gta	agca	ct	ggg	CTGGCAGGCTCTCGGTGGGTGGGGTGGGGGCCCCCAAACCAAAGTCCTCTGGGGTAGGGAGCAGGGCTGGGCAGGCATTCTGGGGGCAGGGTGGGGGAGGGGCGAGAGTATTTTTTTCTTC	(..((..((((((......(((..((((....))))..)))...(((....)))..))))))...))..).....(((((((....)))))))(..(((((((....)).)))))..)...	-43	121	17	25	24	55	2360	580	4.06897
>KIAA1688	NM_025251:3905..5147	3HSAR002288	CR396757	1243	203	270	409	361	3'UTR in Homo sapiens KIAA1688 protein (KIAA1688) mRNA.	628	21	3	ggca	tgg	ag	ggg	CCCCAAACCAAAGTCCTCTGGGGTAGGGAGCAGGGCTGGGCAGGCATTCTGGGGGCAGGGTGGGGGAGGGGCGAGAGTATTTTTTTCTTCGTGTAACTGTAAATCCAGAATCTATCCTGCA	.(((..(((..((....))..))).))).((((((.(((......((((((((.((((..((.(.((((((.((((...)))).)))))).).)).))))...))))))))))))))))).	-40	121	26	28	25	42	1640	490	3.34694
>SLC25A23	NM_024103:1550..3460	3HSAR002293	CR396762	1911	457	403	671	380	3'UTR in Homo sapiens solute carrier family 25 (mitochondrial carrier; phosphate carrier) member 23 (SLC25A23) nuclear gene encoding mitochondrial protein mRNA.	1773	24	3	gaact	atttg	ag	ggg	TGGATTCTGAGCTTAGGATCATCTGGAGACCCCATGGAGGGACTTGGAAAGGGGAACTGGGATTTGGGGAGGGGCTGGAGGACTTCCGCACGCTTCCACCTCCTTCGACCTCCACTGCGCCCCA	..(((((((....))))))).((..(.(.(((......))).))..))..((((.(.((((..((((((.((((.((((((.(........)))))))))))))))))..)))).)...)))).	-42.7	124	24	26	34	40	1160	780	1.48718
>TMEM63B	NM_018426:2564..3199	3HSAR002295	CR396764	636	128	141	173	194	3'UTR in Homo sapiens transmembrane protein 63B (TMEM63B) mRNA.	511	24	3	tggcct	ggtgg	t	ggg	ATGAGGGGGGAGGGGGTGCTGAGTGGGAGGAAGAGTCAGGCTCACAGCTGGGGTGGCCTGGGGGTGGGGGTGGGCAAGGCTGACACTGGAAAATGGGTTTTTGCACTGTTTTTTTTTTGGTTTT	((.((((((((((.(((((..((((.......(((.....))).(((((..(.(.((((........)))).).)..))))).)))).(((((....)))))))))).)))))))))).))...	-33.7	124	20	34	14	56	2390	160	14.9375
>ARL4D	NM_001661:788..1585	3HSAR002301	CR396770	798	176	244	172	206	3'UTR in Homo sapiens ADP-ribosylation factor-like 4D (ARL4D) mRNA.	161	21	3	gt	gat	agat	ggg	CCTCAATGAAGGAGAGAGGAGCATGGGGTGTCCCGTTTTGGTGCCACACTGGGGTGGGGATGGGAGATGGGATGTCTTTGCATATCTCTCTCATCCTCTCTGGAGAAGTGGGCGCTGCAGG	((((...........)))).((..(((....))).....((((((.((((..((.((((((((((((.(..((((....))))..))))))))))))).)).....))))))))))))...	-47.9	121	22	30	24	45	1240	370	3.35135
>SARM1	NM_015077:2243..7001	3HSAR002310	CR396779	4759	1086	1104	1348	1221	3'UTR in Homo sapiens sterile alpha and TIR motif containing 1 (SARM1) mRNA.	715	22	3	cct	tct	catg	ggg	CACTGCAGCCAGCTTTGCTGCACTTGCTGGTGCACAGGAGCCTCCTGTTTGGGCCTGGGTCTGGGCATGGGGAGGCCGTGCCTCAAAGCCCACCCTACCCCATGCCTTGGTGCTGTGCCTCA	...((((((.......))))))......((.((((((..(((....((.((((...((((..((((.....(((((...)))))...))))))))...)))).))...))).)))))).)).	-51.3	122	16	28	41	37	820	870	0.942529
>SARM1	NM_015077:2243..7001	3HSAR002310	CR396779	4759	1086	1104	1348	1221	3'UTR in Homo sapiens sterile alpha and TIR motif containing 1 (SARM1) mRNA.	4043	28	3	aatgga	aaatag	aact	ggg	CTGGCCTTCCCTTTAACACAGTTCTGCTGCCATAGTTCCATCTATAAAATGGGAATGGAGGGAAATAGGGGAACTGGGATAGAGAACACAGCCTTGCCAAGCAGCAATGTTAGCCTGATCCTTCCTCC	......(((((((((...(((.....)))......((((((.......)))))).)))))))))...(((((...(((((.(..((((..((..(((...)))))..))))..)...)))))))))).	-33	128	35	31	32	30	710	570	1.24561
>TLX2	NM_016170:1179..1752	3HSAR002325	CR396794	574	99	96	167	212	3'UTR in Homo sapiens T-cell leukemia homeobox 2 (TLX2) mRNA.	349	28	3	tggtc	agctg	ctctga	ggg	CGGGCTGGCCAATGGGAGCTGCTTTCCTGAGGGACTCGAAATTCTCCGGCGGGTGGTCGGGAGCTGGGGCTCTGAGGGGCTCTAGCGGCGTTGCGCGCGGTGCCGGCTGGGTCTGTACCAAAGGTGTG	(.((((((((....((((......(((....))).........)))).(((.(..(.((...((((((((((....))))))))))..)))..).))).).))))))).).....((((...))))..	-50.36	128	15	27	31	55	1430	410	3.4878
>PLEKHA2	NM_021623:1513..5641	3HSAR002331	CR396800	4129	1097	1320	797	915	3'UTR in Homo sapiens pleckstrin homology domain containing family A (phosphoinositide binding specific) member 2 (PLEKHA2) mRNA.	17	19	3	a	aggga	a	ggg	TGGAGCACAGTGCCATGGGAGGGAGGGAGGGAGGGAGGACTTGAGAGAAGGAGGCTGTGACTCAGTTTCTCTACCTTGTTGGAGG	............(((.(((((((((.(((..(.((....(((.....)))....)).)..)))...)))))).)))...)))...	-19.9	85	19	17	12	37	840	160	5.25
>WDR35	NM_001006657:3655..6949	3HSAR002365	CR396834	3295	997	1124	570	604	3'UTR in Homo sapiens WD repeat domain 35 (WDR35) transcript variant 1 mRNA.	348	27	3	agta	agtgg	aagcat	ggg	ATTTTTTTCTCACAGTGTCAAGGTAACTGAATTCATTAAAAAATCTTGAAGGGAGTAGGGAGTGGGGGAAGCATGGGAGTGGGGCAAAGTTGAATTTAGAGAATTTTTATAACCCATGTTACAAGGA	(((((((.(((.(....(((((((..................)))))))..)))).)))))))....(.((((((((.(.....)......((((((...))))))......)))))))).).....	-20.27	127	42	37	13	35	1060	200	5.3
>C11orf35	NM_173573:1969..2091	3HSAR002376	CR396845	123	21	20	30	52	3'UTR in Homo sapiens chromosome 11 open reading frame 35 (C11orf35) mRNA.	13	23	3	gcc	accgcga	a	ggg	GGGCGGAGGAGTGGGGCCGGGACCGCGAGGGAGGGCGCGGGCGGGCGCCGGGGCTGGGCGGGCTGTGTCCGCTGCATCATTTATT	.((((((.((((..(.((((..((....))...(((((......)))))....)))).)..))).).))))))............	-36	85	8	12	20	45	1370	280	4.89286
>C11orf35	NM_173573:1969..2091	3HSAR002376	CR396845	123	21	20	30	52	3'UTR in Homo sapiens chromosome 11 open reading frame 35 (C11orf35) mRNA.	29	25	3	a	cgcgggc	cgccg	ggg	GGGCGGAGGAGTGGGGCCGGGACCGCGAGGGAGGGCGCGGGCGGGCGCCGGGGCTGGGCGGGCTGTGTCCGCTGCATCATTTATTGAACCAACGTGGCCTACA	((((.(.((..(((.(((.(..(((((........))))).).))).)))..((..(((((((...))))))))).............))....).))))...	-40.1	103	14	14	26	49	1430	380	3.76316
>C11orf35	NM_173573:1969..2091	3HSAR002376	CR396845	123	21	20	30	52	3'UTR in Homo sapiens chromosome 11 open reading frame 35 (C11orf35) mRNA.	43	20	3	cgcc	gct	c	ggg	GGGCGGAGGAGTGGGGCCGGGACCGCGAGGGAGGGCGCGGGCGGGCGCCGGGGCTGGGCGGGCTGTGTCCGCTGCATCATTTATTGAACCAACGTGGCCTACAAAGTAAACC	((((.(.((..(((.(((.(..(((((........))))).).))).)))..((..(((((((...))))))))).............))....).))))............	-40.1	112	19	15	28	50	1440	420	3.42857
>KIF1C	NM_006612:3639..4188	3HSAR002382	CR396851	550	119	110	120	201	3'UTR in Homo sapiens kinesin family member 1C (KIF1C) mRNA.	278	21	3	t	gtggg	ctg	ggg	GCCTCGGGGCCACCCCTTGCAAAGGGGGTGTGTCCCACAAACGCTGCTATGGGTGGGGTGGGGGGCTGGGGTGCTGCGTAGCCAGTGTTTGACTTTCTTTTCAAGTGGGGGAAAGTGGGAG	((((((((((((((((((....)))))))).)))))....((.(..(.....)..).))..)))))..((.(((...))).))....(((.((((((((((.....)))))))))).))).	-49.4	121	18	28	25	50	2160	540	4
>SPRYD3	NM_032840:1351..2568	3HSAR002410	CR396906	1218	186	322	394	316	3'UTR in Homo sapiens SPRY domain containing 3 (SPRYD3) mRNA.	1091	24	3	ta	ctgta	aaagc	ggg	TCCAGGGAGGAAGAGGCAGCAGGAGCTGTTGGCCTTGGTTTGCACAGAGCGGGTAGGGCTGTAGGGAAAGCGGGTGAGCTGTTGTGCTGCTGGGCCTCCCTTTGGCCCTCGCTTCCCACCCTAC	...((((.(((((.(((((((.((.(.(((.((((...(((.(((((..(.....)..)))).).)))...)))).))).))).)))))))(((((.......)))))...)))))..))))..	-51.3	124	19	27	32	46	1000	660	1.51515
>MICALL1	NM_033386:2677..3865	3HSAR002420	CR396926	1189	201	290	379	319	3'UTR in Homo sapiens MICAL-like 1 (MICALL1) mRNA.	270	27	3	caaata	tccca	tcca	ggg	GCCCTGCCCAACCTGATTCTGATGACTGCGGATGCTGTGACGGACCCAAGGGGCAAATAGGGTCCCAGGGTCCAGGGAGGGGCGCCTGCTGAGCACTTCCGCCCCTCACCCTGCCCAGCCCCTGCCA	...........................((((..((((.(..((((((..(((((.......))))).)))))).((((((((((..(((...)))....)))))))).))....)))))..))))..	-50.6	127	22	20	47	38	950	1310	0.725191
>ITM2C	NM_030926:925..2073	3HSAR002424	CR396936	1149	225	285	312	327	3'UTR in Homo sapiens integral membrane protein 2C (ITM2C) transcript variant 1 mRNA.	355	24	3	gat	gctgtgg	cg	ggg	CCAAGGGGAAGGACCGGTTGGGGGAGCCGGGCATGTGAGGCCCTGGGCAAGGGGATGGGGCTGTGGGGGCGGGGCGGCATGGGCTTCAGAAGTATCTGCACAATTAGAAAAGTCCTCAGAAGCT	(((..........((((((.....))))))..........((((.....))))..))).(((.((((((((((((.......))))).......((((......))))...)))))))..))).	-36.5	124	27	19	24	54	2070	390	5.30769
>ZNF629	NM_001080417:2819..6087	3HSAR002442	CR396973	3269	887	689	788	905	3'UTR in Homo sapiens zinc finger protein 629 (ZNF629) mRNA.	2542	22	3	at	tga	ctaag	ggg	CTGTTTCGGACTAGGGTGTAGCATATTTAGTAGGATGCTCACATGTTGTAGGGATGGGTGAGGGCTAAGGGGCTTGGCTCTTGTACGGGATGGATGATGTGAGCGCACAGTTCGTAGGGTCA	..((..((.((.(((((..(((...((((((......(((((..(((.....)))..))))).))))))..)))..))))).)).))..)).(((..(((((((.....)))))))..))).	-34.1	122	24	35	17	46	1120	170	6.58824
>SLC25A25	NM_001006643:1464..3264	3HSAR001470	CR397016	1801	382	433	446	540	3'UTR in Homo sapiens solute carrier family 25 (mitochondrial carrier; phosphate carrier) member 25 (SLC25A25) nuclear gene encoding mitochondrial protein transcript variant 4 mRNA.	621	31	3	gctctc	catgctt	agtgca	ggg	GGAAAGGATCTGGCCTTGTGGTCACTGGCATCTGAGCCCTGCTGATGGCTGGGGCTCTCGGGCATGCTTGGGAGTGCAGGGGGCTCGGGCTGCCTGGCCTGGCTGCACAGAAGGCAAGTGCTGGGGCTCAT	.....((..(..((((((((((((..((((((((((((((((.....))..(.(((((((((....))))))))).)..)))))))))).)))))))))...((....))...))))).))..)..))...	-57.4	131	18	28	32	53	1540	450	3.42222
>LRRC14	NM_014665:1629..5323	3HSAR002490	CR397067	3695	587	732	1222	1154	3'UTR in Homo sapiens leucine rich repeat containing 14 (LRRC14) mRNA.	491	23	3	ct	ctc	ctggag	ggg	GCACTCACGCCTCTTACGTGTTCCCTACCCTGCCACCCAGCCACCCCACTGGGCTGGGCTCGGGCTGGAGGGGGTCATCAAGGTACACATGTGCCTGGAAGTTGAATTTGTGGCTGTTTTTTT	(((..((((..((..((..(..((((.((..(((.(((((((.........)))))))....))).))))))..)..((.((((((....)))))).)).)).))...))))..)))......	-44.2	123	19	33	37	34	930	820	1.13415
>LRFN3	NM_024509:2340..2515	3HSAR002499	CR397088	176	41	32	55	48	3'UTR in Homo sapiens leucine rich repeat and fibronectin type III domain containing 3 (LRFN3) mRNA.	114	25	3	ga	tgtcg	acaccg	ggg	GGACCTGGCCTCAAACTCACCAAATCGCTCATGGTTTTTAAAACTCTGATGGGGAGGGTGTCGGGGACACCGGGGCAAAACAAGAAAGTCCTATTTTTCCAAGCTTGGGCGAA	((((((.(((((...(((.(((......(((.((((.....)))).)))))).)))((((((...)))))))))))......))...))))..(((.((((....)))).)))	-27.9	113	31	25	26	31	990	380	2.60526
>C10orf54	NM_022153:1078..4774	3HSAR002500	CR397090	3697	739	819	1018	1121	3'UTR in Homo sapiens chromosome 10 open reading frame 54 (C10orf54) mRNA.	753	24	3	aggt	tg	ccttct	ggg	CAATCTGAGGCCAGGACAGATGTTGCCCCACCCACTGGAGATGGTGCTGAGGGAGGTGGGTGGGGCCTTCTGGGAAGGTGAGTGGAGAGGGGCACCTGCCCCCCGCCCTCCCCATCCCCTACTC	..(((((.........)))))...((((((((((((..................)))))))))))).....((((.((.(((.((.(.(((((....))))).).))))).)).))))......	-56.07	124	21	21	39	43	1100	1510	0.728477
>C10orf54	NM_022153:1078..4774	3HSAR002500	CR397090	3697	739	819	1018	1121	3'UTR in Homo sapiens chromosome 10 open reading frame 54 (C10orf54) mRNA.	2502	26	3	ct	gtgcat	agagct	ggg	TCTGAGTTGCCCGGGATGGTAGTGCCTCTGATGCCAGCCCTGGTGGCTGTGGGCTGGGGTGCATGGGAGAGCTGGGTGCGAGAACATGGCGCCTCCAGGGGGCGGGAGGAGCACTAGGGGCTGGGG	.........(((((..(..((((((..((..((((..((((((...(((((.((....)).))))).......((((((.(.....).))))))))))))))))..))..))))))..).))))).	-53.2	126	17	23	27	59	1820	490	3.71429
>POU3F1	NM_002699:1392..2928	3HSAR002513	CR397118	1537	327	400	443	367	3'UTR in Homo sapiens POU class 3 homeobox 1 (POU3F1) mRNA.	1101	28	3	atgc	atgccag	aggcc	ggg	CCCTCCGCCTGATTCCCTGCAGCTTCCCTCTGCTCCCTTTCCAGCCCGCCGGGATGCGGGATGCCAGGGGAGGCCGGGAGAGAAATTCCCCAAGTTTGGGGTGAGGTGGGAACCATGTAAATATGTGA	...(((((((.(((((..((.((((((((..((((((.((((.(....).))))...)))).))..)))))))).(((..(....)..)))..))..))))).)))))))...(((((....))))).	-52.8	128	23	27	38	40	1040	1030	1.00971
>LRRC20	NM_018239:547..2927	3HSAR001572	CR397123	2381	490	540	665	686	3'UTR in Homo sapiens leucine rich repeat containing 20 (LRRC20) transcript variant 2 mRNA.	89	20	3	ggct	ggc	t	ggg	CACAGGCCTGGAACCCTGGAAGGGAGGGAGGCCCATGGGAGGCCAAGCCTGGGGGCTGGGGGCGGGTGGGCCGAGCAGCACGTGGTGGGTGGGGTGCAGCTGGTCTGGATAGATAGCTTA	..((((((.....((((.......)))).(((((((....(.((.((((....))))..)).)..))))))).(((.((((.(.(....).).)))).))))))))).............	-47.5	120	21	17	25	57	1910	470	4.06383
>TSPAN15	NM_012339:1011..1699	3HSAR002516	CR397126	689	127	174	192	196	3'UTR in Homo sapiens tetraspanin 15 (TSPAN15) mRNA.	394	26	3	gcagga	aa	catctg	ggg	TCAAGGCAGTTTTGTAGCACCTGTAATTGGGGAGAGGGAGTGTGCCCCTCGGGGCAGGAGGGAAGGGCATCTGGGGAAGGGCAGGAGGGAAGAGCTGTCCATGCAGCCACGCCCATGGCCAGGTTG	....(((............(((((.........(((((.(....))))))...))))).(((...(((..((.....)).((((((.((.....)).))).))).)))...)))...)))......	-41.3	126	27	21	26	52	1450	570	2.54386
>TSPAN15	NM_012339:1011..1699	3HSAR002516	CR397126	689	127	174	192	196	3'UTR in Homo sapiens tetraspanin 15 (TSPAN15) mRNA.	408	25	3	catct	gaa	cagga	ggg	TAGCACCTGTAATTGGGGAGAGGGAGTGTGCCCCTCGGGGCAGGAGGGAAGGGCATCTGGGGAAGGGCAGGAGGGAAGAGCTGTCCATGCAGCCACGCCCATGGCCAGGTTGGCCTCTTCTCAGC	............(((((((((((...(.(((((....))))).).......(((...((((...((((((((.((.....)).))).)))..))...))))..))).......))))))))))).	-47.9	125	25	20	30	50	1430	630	2.26984
>KCNAB2	NM_172130:1241..3129	3HSAR002519	CR397133	1889	336	354	637	562	3'UTR in Homo sapiens potassium voltage-gated channel shaker-related subfamily beta member 2 (KCNAB2) transcript variant 2 mRNA.	375	21	3	tcctt	gc	ca	ggg	CCCAAAGATTTCCAAGGTTCCCAAAGTCAAGGCCAGGCCAAGGCCTGGTTGGGTCCTTGGGGCGGGCAGGGCCAGCCTCTCCTCTGCTGAGAATCCCCACTTGGTGTAGGGGGAGAGGGGA	(((......((((((((..((((........(((((((....))))))))))).))))))))......)))....((((((((((((..((........))..))...))))))))))...	-55.3	121	24	22	33	42	1370	790	1.73418
>CACNG6	NM_031897:1161..1637	3HSAR001587	CR397140	477	80	136	113	148	3'UTR in Homo sapiens calcium channel voltage-dependent gamma subunit 6 (CACNG6) transcript variant 3 mRNA.	196	23	3	ttgctt	ggt	at	ggg	CCCTTATCCTTTCTCCCTCTGTAAATACGTTTTTCTCTGTGGCTGTATGTGGGTTGCTTGGGGGTGGGATGGGAAGAGGCTCTTTGCAAACGAGGGTCCCCAGAGAAGACTGGCGGGGACCTG	.((((.((((.(((((((((((((.(((((...((.....))....)))))..))))..))))).)))).)))).))))..............((((((((.............)))))))).	-41.12	123	20	36	27	40	1200	610	1.96721
>CACNG6	NM_031897:1161..1637	3HSAR001587	CR397140	477	80	136	113	148	3'UTR in Homo sapiens calcium channel voltage-dependent gamma subunit 6 (CACNG6) transcript variant 3 mRNA.	271	27	3	gtagct	gtgtg	ttgg	ggg	GAGGCTCTTTGCAAACGAGGGTCCCCAGAGAAGACTGGCGGGGACCTGATGGGGTAGCTGGGGTGTGGGGTTGGGGGATGAGGTCAGGGGGTCTTGGGTGGGAGTTGGGGGCCCCTTCATTTCCCAG	.(.(((((((((...((.((((((((.............))))))))..))..))))..))))).).....((((..((((.....(((((((((.((......)).)))))))))))))..)))).	-50.72	127	19	27	23	58	2390	640	3.73438
>RELT	NM_152222:1459..3441	3HSAR001609	CR397161	1983	425	460	546	552	3'UTR in Homo sapiens RELT tumor necrosis factor receptor (RELT) transcript variant 2 mRNA.	606	24	3	ct	ttgtgg	actg	ggg	AAGGAGAGACGTCTCAGTACCCAGGGCCTCTTCAGCTCTTTGTAGGTTCTGGGCTGGGTTGTGGGGGACTGGGGAGCTGGGCTCTACCATCCCTCCCATTAGTAGCTTTATCCAGCCCCGTTTT	.....((((((.(((((..((((((((((...(((....))).))))))))))))))).((.((((((.((((((((...))))).))))))))).))......(((......)))..))))))	-44.6	124	19	35	33	37	1150	760	1.51316
>SIX5	NM_175875:2431..3145	3HSAR002544	CR397185	715	126	161	237	191	3'UTR in Homo sapiens SIX homeobox 5 (SIX5) mRNA.	502	31	4	ggt	cagctgt	agacg	gggg	CGCCCCTGAGACTGGAGACCCTCCCCAGTGTGGCATTTCCTGCCAGGGGCGGGGGGTGGGGCAGCTGTGGGGAGACGGGGGTCTTCCTTCACCAGCTCCCCTCGACTCAAGCCCTTGTCCTCATTATCCGG	((((((....(((((.(.....).)))))..((((.....)))).)))))).((((.(((((((.((.((((((..(((((....))))).....)))))).)).))...)))))...)))).........	-58.1	131	17	27	44	43	1710	1180	1.44915
>SMYD4	NM_052928:2584..4334	3HSAR002551	CR397199	1751	477	414	396	464	3'UTR in Homo sapiens SET and MYND domain containing 4 (SMYD4) mRNA.	689	23	3	ttctgt	tc	tgt	ggg	TCCATCTCAAAGAAAAAAAAAAAATATTAAGAGGTTCTGCTGCCAGATGTGGGTTCTGTGGGTCGGGTGTGGGTTCTGTGGGTCGGGTGTGGGTTCTGCAGACCAGGTGCGGATTCTGTGTAG	.((..((((.((((...............((.....))....(((.((.(((.(......).))).)).))).)))).))))..))..(..(..((((((.......))))))..)..)....	-25.6	123	27	35	18	43	980	240	4.08333
>SMYD4	NM_052928:2584..4334	3HSAR002551	CR397199	1751	477	414	396	464	3'UTR in Homo sapiens SET and MYND domain containing 4 (SMYD4) mRNA.	703	23	3	tgt	ttctgt	tc	ggg	AAAAAAAAAATATTAAGAGGTTCTGCTGCCAGATGTGGGTTCTGTGGGTCGGGTGTGGGTTCTGTGGGTCGGGTGTGGGTTCTGCAGACCAGGTGCGGATTCTGTGTAGGTTCTGCAGGCCCA	..................((..((((.(((..(((..(..(((((.((((...((..((..(..(.........)..)..))..))))))....)))))..)..))).)))...))))..)).	-34.8	123	23	35	19	46	1050	300	3.5
>RAB3IP	NM_175623:1879..9636	3HSAR001666	CR397215	7758	2440	2300	1404	1614	3'UTR in Homo sapiens RAB3A interacting protein (rabin3) (RAB3IP) transcript variant alpha 2 mRNA.	7074	25	3	aa	taatgg	ttggg	ggg	ATTCAGAATCTACCACTATAGGTAGTGAATACAACAGGATAGCAGAGGCTGGGAAGGGTAATGGGGGTTGGGGGGTGGGAGGATAAAGGGGTTGGGTAATGGGTGTAAAAATCTATAGAAGGAAT	.(((...((((.(((((.(((.(......(((.......((((....))))......))).....).)))...)))))..))))..............((((((......)))))).))).....	-19.32	125	41	27	10	47	1820	120	15.1667
>MTSS1	NM_014751:2803..5010	3HSAR002561	CR397223	2208	674	726	378	430	3'UTR in Homo sapiens metastasis suppressor 1 (MTSS1) mRNA.	586	23	3	att	ggga	ccat	ggg	TGATGAGCAATATTCAGAGTGAAGTAAATCTGGAAATGGTAGACTGTGTTGGGATTGGGGGGAGGGCCATGGGAGGGGTACATCGTCAACATAGCCGATCCTGTTACATTTAAGAGTAGCCTC	....(((...(((((.(((((.....(((((.((.((((....)))).)).)))))...((((.(((.(((.((.((.....)).))..))).)))..))))....)))))..)))))..)))	-28.1	123	34	31	18	40	1250	260	4.80769
>RAB3IP	NM_001024647:1082..8839	3HSAR001666	CR397228	7758	2440	2300	1404	1614	3'UTR in Homo sapiens RAB3A interacting protein (rabin3) (RAB3IP) transcript variant A mRNA.	7074	25	3	aa	taatgg	ttggg	ggg	ATTCAGAATCTACCACTATAGGTAGTGAATACAACAGGATAGCAGAGGCTGGGAAGGGTAATGGGGGTTGGGGGGTGGGAGGATAAAGGGGTTGGGTAATGGGTGTAAAAATCTATAGAAGGAAT	.(((...((((.(((((.(((.(......(((.......((((....))))......))).....).)))...)))))..))))..............((((((......)))))).))).....	-19.32	125	41	27	10	47	1820	120	15.1667
>HHATL	NM_020707:1663..1750	3HSAR002567	CR397237	88	23	19	17	29	3'UTR in Homo sapiens hedgehog acyltransferase-like (HHATL) mRNA.	3	21	3	agc	taga	at	ggg	GAGGGAGCGGGTAGAGGGATGGGCTCTGCTCAGCTATTCTTGGGCCAGATGGGGCCTGACCGATAGAATAAAA	..((.(((((((((((.......)))))))).)))....(..((((......))))..)))............	-24.5	73	18	14	13	28	790	190	4.15789
>CABP5	NM_019855:648..1251	3HSAR002574	CR397251	604	165	139	152	148	3'UTR in Homo sapiens calcium binding protein 5 (CABP5) mRNA.	102	23	3	a	caggc	aggga	ggg	GCTTGTGGAGAACCAAAGCCCAAAAGCCCCAGATCCCCTTAAAGCAGAGAGGGAGGGCAGGCGGGAGGGAGGGCATTGGCATGCGGCGCTGTGCATGGGGTGAGACCCAGAGCGGTATCTTTG	......(((((.((((.((((....((((....(((((((......))).))))))))...(....)...)))).))))........(((((...((((......))))..))))).))))).	-42.9	123	30	18	28	47	1080	760	1.42105
>KLHDC3	NM_057161:1319..1879	3HSAR002593	CR397291	561	95	142	173	151	3'UTR in Homo sapiens kelch domain containing 3 (KLHDC3) mRNA.	291	20	3	aa	aa	aatg	ggg	TTCAGCTGCTCCTGGGCCTCAGCTCTGCCCAGGGCCAGCCAGGTTCTGCTGGGAAGGGAAGGGAATGGGGAGAAGGGAGAAGCAAGCAGTGTCTGAGCCTCAGGAGCTTCCCCCTCCCCC	(((.((((..(((((((.........)))))))..))))....((((.((....))))))..))).((((((..(((.(((((........((((.....)))).)))))))))))))).	-47.3	120	23	20	36	41	1030	1130	0.911504
>GPR37L1	NM_004767:1510..2459	3HSAR002603	CR397314	950	146	281	293	230	3'UTR in Homo sapiens G protein-coupled receptor 37 like 1 (GPR37L1) mRNA.	11	17	3	gt	ga	a	ggg	GGCCCCAGTAGGGGTGGGGAGGGAGGGAGAGGCCGCCACCCCCGCCGGTGTCTGCTGTTCTTTCCCCATAGGTCTTG	.(((((....)))))(((((((((((.(((.((((.(......).)))).))).))..)))))))))..........	-35.9	77	9	15	23	30	840	910	0.923077
>C10orf140	NM_207371:4981..6598	3HSAR002612	CR397333	1618	431	544	297	346	3'UTR in Homo sapiens chromosome 10 open reading frame 140 (C10orf140) mRNA.	185	25	3	tg	gcggggt	agaa	ggg	ATCGGATTACTTTTTTTCCGTTGCGGGTTTTTTTTTTTTTTTCTGGAGTAGGGTGGGGGCGGGGTGGGAGAAGGGTTGGTTTACATTCCACAGACTACTTCAGGCTAAAGACTCAAGTAAAACTC	..((((..........))))....(((((((((((((((..((((((((((.((((((.....(((((.((....))..))))).))))))...))))))))))..)))))...))).)))))))	-30.2	125	25	45	19	36	1180	230	5.13043
>SMOC1	NM_022137:1559..3666	3HSAR002613	CR397335	2108	491	546	501	570	3'UTR in Homo sapiens SPARC related modular calcium binding 1 (SMOC1) transcript variant 2 mRNA.	278	24	3	tttt	ggggtgg	a	ggg	ATTCTCTCTCTTATTGTAAGTTTTTGGATCTGCTACTGACAACTTTTAGAGGGTTTTGGGGGGGTGGGGGAGGGTGTTGTTGGGGCTGAGAAGAAAGAGATTTATATGCTGTATATAAATATAT	..(((((.((((......((((((.(.((((....((.((..((((((((....)))))))).)).))...)))).)....))))))...)))).)))))((((((((...)))))))).....	-21.5	124	29	46	11	38	1770	110	16.0909
>ATXN2L	join(NM_148414:3463..3472NM_148414:3473..3982)	3HSAR002616	CR397343	520	123	126	157	114	3'UTR in Homo sapiens ataxin 2-like (ATXN2L) transcript variant C mRNA.	228	27	3	cca	tccagca	gtggg	ggg	TGGGGAATTCCTGCCAAGCACCTTGAATGGGAGGGGCCTCACAGAGGGCAGGGCCAGGGTCCAGCAGGGGTGGGGGGTTCCTGCTCTGCCCCTGCCCGTCCCCACCCAGTCTTGCCCTCCCATCCTC	(((((...((((.(((..(.....)..))).)))).)))))..(((((((((((..(((..(.(((((((..(((........)))..)))))))..)..))).....)))))))))))........	-63.3	127	18	23	45	41	1610	1210	1.33058
>PXMP4	NM_007238:763..5724	3HSAR002651	CR397421	4962	1270	1297	1210	1185	3'UTR in Homo sapiens peroxisomal membrane protein 4 24kDa (PXMP4) transcript variant 1 mRNA.	3703	21	3	gtt	ga	caga	ggg	TTCCCCAAAACTGGTCCCTGGTGCCAAAAAGGTTGGGGACTGCTGCTCTAGGGGTTGGGGAGGGCAGAGGGCTTGGGCCATCACCAGGCAGGTTTTATAGCAGATGGTGGGGGTGCCCTGC	((((((((..(((((((((...(((.....))).))))))).........))..)))))))).....(((((....(((..(((((.((..........))...)))))..))))))))..	-49.2	121	22	26	27	46	1570	630	2.49206
>TRIM54	join(NM_032546:1204..1204NM_032546:1205..1757)	3HSAR002667	CR397459	554	104	93	193	164	3'UTR in Homo sapiens tripartite motif-containing 54 (TRIM54) transcript variant 1 mRNA.	297	22	3	aaga	ccga	cg	ggg	TATTGGGCACCTCTGTGATGCCAGGAGCGAACTGGTGAGCCCAGCGCCCTGGGAAGAGGGCCGAGGGCGGGGCGGTGGTGCCGGGACCTCTGAGGTCCTGGGGATTTGGGGACCCTTGGGGT	.....((((((.(......(((((.......)))))..((((..((((((.((.......)).)))))))))).).))))))...(((((...((((((.(.....).))))))...)))))	-58.9	122	17	22	29	54	1630	620	2.62903
>AMAC1	NM_152462:1069..1839	3HSAR002691	CR397512	771	238	169	135	229	3'UTR in Homo sapiens acyl-malonyl condensing enzyme 1 (AMAC1) mRNA.	11	28	3	agcccg	gttggga	aca	ggg	GATAGAACTTGGGAGCCCGGGGGTTGGGAGGGACAGGGATAAATAAAGGCAAAGACTGAAGACAAACATGGGAGGAGAAGTGACTGGA	..(((.((((.....((((...(((........(((...................)))......))).)))).....))))..)))..	-10.85	88	32	11	10	35	1060	170	6.23529
>PCDHGB7	NM_018927:2936..4741	3HSAR002707	CR397548	1806	380	423	554	449	3'UTR in Homo sapiens protocadherin gamma subfamily B 7 (PCDHGB7) transcript variant 1 mRNA.	1167	25	3	tt	gaggca	agcta	ggg	AGCGGAGCCCCAGCAGGAAGGGTGGGCCAGCCAGGCCATTCTTAGTCCCTGGGTTGGGGAGGCAGGGAGCTAGGGCAGGGACCAAATGAACAGAAAGTCTCAGCCCAGGATGGGGCTTCTTCAAC	...(((((((((.....((((((((.((.....))))))))))....((((((((((((.(((.....))).((.......))..............)))))))))))).)))))))))......	-53.5	125	30	18	31	46	1300	690	1.88406
>PCDHGB7	NM_018927:2936..4741	3HSAR002707	CR397548	1806	380	423	554	449	3'UTR in Homo sapiens protocadherin gamma subfamily B 7 (PCDHGB7) transcript variant 1 mRNA.	1544	21	3	t	cagc	cggc	ggg	CTGGTGTAGAATAGCCAGTAGTGTAGTGCGGTGTGCTTTTACGTGATGGCGGGTGGGCAGCGGGCGGCGGGCTCCGCGCAGCCGTCTGTCCTTGATCTGCCCGCGGCGGCCCGTGTTGTGT	(((((........)))))..(..(((..(((..((((...........(((((..(((((((((((((..((.....)).)))))))))...)).))..)))))))))..)))..)))..)	-51.9	121	12	30	30	49	890	520	1.71154
>SYT7	NM_004200:1219..4532	3HSAR002714	CR397563	3314	699	704	1012	899	3'UTR in Homo sapiens synaptotagmin VII (SYT7) mRNA.	3	30	3	gccaa	aggccca	ggccga	ggg	GTGGGGCCAAGGGAGGCCCAGGGGGCCGAGGGCCCAGGTCCCCATCATGCCCTCACCACTTTATGCACAACGCCCGGCCTGA	...(((((..(((((((...(((((((..(....).))))))).....).)))).)).......((.....))..)))))..	-32.5	82	15	10	30	27	930	820	1.13415
>SYT7	NM_004200:1219..4532	3HSAR002714	CR397563	3314	699	704	1012	899	3'UTR in Homo sapiens synaptotagmin VII (SYT7) mRNA.	2430	27	3	aggtaa	tggtat	atg	ggg	TGCTATGTTGGGGCGGCAAGCGGTGGGCCGAGGGCCGGGTAGGCTAGCACGGGAGGTAAGGGTGGTATGGGATGGGGCGGGGGCGGTCTAGGGCAATAGGAGAGCAGAGAATGGGGGAACTTGAGGG	((((.(((((...((((...(((....)))...)))).....((((.(.(....).....).))))......((((.((....)).))))...)))))....))))......(((....))).....	-29.6	127	25	19	17	66	2280	210	10.8571
>PCDHGB3	NM_018924:2791..4596	3HSAR002720	CR397574	1806	380	423	554	449	3'UTR in Homo sapiens protocadherin gamma subfamily B 3 (PCDHGB3) transcript variant 1 mRNA.	1172	25	3	gaggca	agcta	ca	ggg	AGCCCCAGCAGGAAGGGTGGGCCAGCCAGGCCATTCTTAGTCCCTGGGTTGGGGAGGCAGGGAGCTAGGGCAGGGACCAAATGAACAGAAAGTCTCAGCCCAGGATGGGGCTTCTTCAACAGGGC	.((((...((((((((((((.((.....))))))))))....)))).(((((((((((......((.((((.(((((..............))))).)))).)).....))))))))))).))))	-52.74	125	30	18	31	46	1350	690	1.95652
>PCDHGB3	NM_018924:2791..4596	3HSAR002720	CR397574	1806	380	423	554	449	3'UTR in Homo sapiens protocadherin gamma subfamily B 3 (PCDHGB3) transcript variant 1 mRNA.	1544	21	3	t	cagc	cggc	ggg	CTGGTGTAGAATAGCCAGTAGTGTAGTGCGGTGTGCTTTTACGTGATGGCGGGTGGGCAGCGGGCGGCGGGCTCCGCGCAGCCGTCTGTCCTTGATCTGCCCGCGGCGGCCCGTGTTGTGT	(((((........)))))..(..(((..(((..((((...........(((((..(((((((((((((..((.....)).)))))))))...)).))..)))))))))..)))..)))..)	-51.9	121	12	30	30	49	890	520	1.71154
>PCDHGA11	NM_018914:3067..4872	3HSAR001391	CR397587	1806	380	423	554	449	3'UTR in Homo sapiens protocadherin gamma subfamily A 11 (PCDHGA11) transcript variant 1 mRNA.	1167	25	3	tt	gaggca	agcta	ggg	AGCGGAGCCCCAGCAGGAAGGGTGGGCCAGCCAGGCCATTCTTAGTCCCTGGGTTGGGGAGGCAGGGAGCTAGGGCAGGGACCAAATGAACAGAAAGTCTCAGCCCAGGATGGGGCTTCTTCAAC	...(((((((((.....((((((((.((.....))))))))))....((((((((((((.(((.....))).((.......))..............)))))))))))).)))))))))......	-53.5	125	30	18	31	46	1300	690	1.88406
>PCDHGA11	NM_018914:3067..4872	3HSAR001391	CR397587	1806	380	423	554	449	3'UTR in Homo sapiens protocadherin gamma subfamily A 11 (PCDHGA11) transcript variant 1 mRNA.	1544	21	3	t	cagc	cggc	ggg	CTGGTGTAGAATAGCCAGTAGTGTAGTGCGGTGTGCTTTTACGTGATGGCGGGTGGGCAGCGGGCGGCGGGCTCCGCGCAGCCGTCTGTCCTTGATCTGCCCGCGGCGGCCCGTGTTGTGT	(((((........)))))..(..(((..(((..((((...........(((((..(((((((((((((..((.....)).)))))))))...)).))..)))))))))..)))..)))..)	-51.9	121	12	30	30	49	890	520	1.71154
>THRAP3	NM_005119:3093..4432	3HSAR002730	CR397595	1340	309	444	283	304	3'UTR in Homo sapiens thyroid hormone receptor associated protein 3 (THRAP3) mRNA.	270	25	3	gt	ggcag	tagggc	ggg	CAGAATACAACGCATTGGGCTTTAGCTGTTTTTCTCATTTGTTGGTGTGTGGGGTGGGGGCAGGGGTAGGGCGGGAGAGCGATGCTTGGATTTTTGTTTCCTATTAGAAACCAACAGTTTTGTTC	..(((((.(((......(((....)))............(((((((.(.(((...((..((((((((.(((((.........)))))..))))))))..))..))).).)))))))))).)))))	-33	125	23	43	18	41	1280	220	5.81818
>RNASE11	NM_145250:785..1767	3HSAR002733	CR397603	983	293	305	194	191	3'UTR in Homo sapiens ribonuclease RNase A family 11 (non-active) (RNASE11) mRNA.	223	19	3	ggga	tg	a	ggg	TGACTGATACTGGCGTGCAGATTCTTCTCTCTCTATCTCTCTCTCTGTGTGGGGGGAGGGTGGGGAGGGTGTAAAACAAACTGAATTTCATCCTAGCTCAGCTATAAAGCCAAGAAACA	...((((..((((.(((.((((((..(((((((((((.((((((((....))))))))))))))))))).............))))))))).)))).))))..................	-38.26	119	30	33	25	31	1070	290	3.68966
>PCDHGA7	NM_018920:2800..4605	3HSAR002742	CR397621	1806	380	423	554	449	3'UTR in Homo sapiens protocadherin gamma subfamily A 7 (PCDHGA7) transcript variant 1 mRNA.	1167	25	3	tt	gaggca	agcta	ggg	AGCGGAGCCCCAGCAGGAAGGGTGGGCCAGCCAGGCCATTCTTAGTCCCTGGGTTGGGGAGGCAGGGAGCTAGGGCAGGGACCAAATGAACAGAAAGTCTCAGCCCAGGATGGGGCTTCTTCAAC	...(((((((((.....((((((((.((.....))))))))))....((((((((((((.(((.....))).((.......))..............)))))))))))).)))))))))......	-53.5	125	30	18	31	46	1300	690	1.88406
>PCDHGA7	NM_018920:2800..4605	3HSAR002742	CR397621	1806	380	423	554	449	3'UTR in Homo sapiens protocadherin gamma subfamily A 7 (PCDHGA7) transcript variant 1 mRNA.	1544	21	3	t	cagc	cggc	ggg	CTGGTGTAGAATAGCCAGTAGTGTAGTGCGGTGTGCTTTTACGTGATGGCGGGTGGGCAGCGGGCGGCGGGCTCCGCGCAGCCGTCTGTCCTTGATCTGCCCGCGGCGGCCCGTGTTGTGT	(((((........)))))..(..(((..(((..((((...........(((((..(((((((((((((..((.....)).)))))))))...)).))..)))))))))..)))..)))..)	-51.9	121	12	30	30	49	890	520	1.71154
>UNC5CL	NM_173561:1647..2987	3HSAR002748	CR397636	1341	272	337	338	394	3'UTR in Homo sapiens unc-5 homolog C (C. elegans)-like (UNC5CL) mRNA.	620	21	3	gc	tag	aaga	ggg	GGATGTTGGGGAGAGAGGATTTGATTTGCCGAGTGGTTTGGAGATCTTTAGGGGCGGGTAGGGGAAGAGGGTGGCTGGACTTAAGGTAGGAGCCGAAAGTGGGCATGGGAGCCCATCCCCG	.......(((((....((......((((((....((((..(..((((((.................))))))..)..))))...))))))..)).....(((((......)))))))))).	-34.53	121	25	26	16	54	1460	430	3.39535
>AFF4	NM_014423:3901..9580	3HSAR002749	CR397639	5680	1669	1982	953	1076	3'UTR in Homo sapiens AF4/FMR2 family member 4 (AFF4) mRNA.	4841	26	3	at	tggggtg	gtagg	ggg	ACTTTATGCACACACCTGGCAAATCATTAACATGAGCATTCAACAGTACTGGGATGGGTGGGGTGGGGGTAGGGGGCTCACCAACAGAACTGGCCAGTTGACATTGCCTGAAAAGGCACCACCTTT	............((.(((((...((((....))))........((((.(((.....((((((.(..........).))))))..))).))))))))).))....(((((....)))))........	-32.7	126	35	27	29	35	1310	410	3.19512
>PCDHGA4	NM_018917:2797..4602	3HSAR002750	CR397641	1806	380	423	554	449	3'UTR in Homo sapiens protocadherin gamma subfamily A 4 (PCDHGA4) transcript variant 1 mRNA.	1167	25	3	tt	gaggca	agcta	ggg	AGCGGAGCCCCAGCAGGAAGGGTGGGCCAGCCAGGCCATTCTTAGTCCCTGGGTTGGGGAGGCAGGGAGCTAGGGCAGGGACCAAATGAACAGAAAGTCTCAGCCCAGGATGGGGCTTCTTCAAC	...(((((((((.....((((((((.((.....))))))))))....((((((((((((.(((.....))).((.......))..............)))))))))))).)))))))))......	-53.5	125	30	18	31	46	1300	690	1.88406
>PCDHGA4	NM_018917:2797..4602	3HSAR002750	CR397641	1806	380	423	554	449	3'UTR in Homo sapiens protocadherin gamma subfamily A 4 (PCDHGA4) transcript variant 1 mRNA.	1544	21	3	t	cagc	cggc	ggg	CTGGTGTAGAATAGCCAGTAGTGTAGTGCGGTGTGCTTTTACGTGATGGCGGGTGGGCAGCGGGCGGCGGGCTCCGCGCAGCCGTCTGTCCTTGATCTGCCCGCGGCGGCCCGTGTTGTGT	(((((........)))))..(..(((..(((..((((...........(((((..(((((((((((((..((.....)).)))))))))...)).))..)))))))))..)))..)))..)	-51.9	121	12	30	30	49	890	520	1.71154
>IGSF11	NM_001015887:1544..3433	3HSAR001897	CR397675	1890	545	640	337	368	3'UTR in Homo sapiens immunoglobulin superfamily member 11 (IGSF11) transcript variant 2 mRNA.	54	28	3	gga	tggggtg	agtgct	ggg	ATGAGGAAATGTTGTGTTCAGAAATGAATAAATGGAATGCCCTCATACAAGGGGGAGGGTGGGGTGGGGAGTGCTGGGAAAGAAACACTTCCTTATAATTATATTAGTAAAATGCACAAAGAAGAAGG	...........((((((.......(((((((.......((((((...(....).)))))).....((((((((((.....))...)))))))).....)))).))).......)))))).........	-24.94	128	47	29	13	39	1210	220	5.5
>HOXB5	NM_002147:870..1821	3HSAR002783	CR397715	952	196	278	245	233	3'UTR in Homo sapiens homeobox B5 (HOXB5) mRNA.	563	19	3	t	aag	cta	ggg	CTCCTCCCTCCTCACTCCCTAGGCCCAAGTCTCCTAGGGGCTTGGTCCTAGGGTGGGAAGGGGCTAGGGAGGACCAAAGGGATGGTATTGAGAAGAGAGAAAGAAGATAGTGAGATTTA	.((((((((((((.(((((((((.((((((((.....)))))))).))))))).))...))))..))))))))(((......)))..................................	-46.8	119	31	24	25	39	1070	560	1.91071
>MTL5	NM_004923:1668..2535	3HSAR002795	CR397740	868	218	241	180	229	3'UTR in Homo sapiens metallothionein-like 5 testis-specific (tesmin) (MTL5) transcript variant 1 mRNA.	312	23	3	cagagc	gcag	a	ggg	GGCGGCGGAGGGCAGAGCAGGGCAGGGGAGGGCACAGCAGGCCCTGCGAAGGGCAGAGCGGGGCAGGGGAGGGCAGAGCAGGCCCTGCGGAGAGCTCACTCTGGTCGACTCTTCCTCTCAGAG	......((((((.((((..((.(((((..((((.......(((((((..........)))))))...(.(((((.......))))).).....)))).))))).))..)))))))))).....	-54.2	123	24	11	32	56	1530	480	3.1875
>VPS13D	NM_018156:13234..16254	3HSAR001341	CR397756	3021	778	852	641	750	3'UTR in Homo sapiens vacuolar protein sorting 13 homolog D (S. cerevisiae) (VPS13D) transcript variant 2 mRNA.	2262	24	3	c	gctgggt	agat	ggg	TTTGCACCTTAGGAGAGGCAGATGTTAAAATGGAATCCAAAGACCACCTAGGGCGGGGCTGGGTGGGAGATGGGAGGGCCAACTGCGAGCTGCTCCACTTCTCAGCTCTCCCCTGCCCTGCAGC	(((((..((....))..)))))........(((...))).........((((((((((..((((..((((..((((((((......).))).))))...)))).))))..))))))))))....	-46	124	27	24	34	39	960	690	1.3913
>ZNF517	NM_213605:1587..2335	3HSAR002818	CR397791	749	174	135	200	240	3'UTR in Homo sapiens zinc finger protein 517 (ZNF517) mRNA.	153	21	3	cact	ga	aaa	ggg	TCTAAAGAAAGGGCCAGCTCCCATCAGGAGCTCGGCTTCTTGCTCCAGCCGGGCACTGGGGAGGGAAAGGGCACCAGGCAGCCCGTGGTGTGGCCTCAGGAACCACTATCAGCCACCATTT	..........(((((...((((.((((..((((((((.........)))))))).))))...))))...))).)).(((.....(((((....((...)).))))).....))).......	-44.8	121	27	20	37	37	930	670	1.38806
>ZNF517	NM_213605:1587..2335	3HSAR002818	CR397791	749	174	135	200	240	3'UTR in Homo sapiens zinc finger protein 517 (ZNF517) mRNA.	253	24	3	cagaa	agaga	ag	ggg	AACCACTATCAGCCACCATTTCCTGGGGCCTTCCGGAAATGTCCAGGAGCGGGCAGAAGGGAGAGAGGGAGGGGCAGCTATGCTCAGTCCCCAAAGAGCAGGGCACAGGGGGCGCCACAGACGC	..((.((....(((.((.((((((...((((((((((....))).)))..))))....))))))...))...))).(((.(((((..........))))).)))..)))).(((.......)))	-41.4	124	32	14	35	43	1370	670	2.04478
>PPP1R9A	NM_017650:3580..9691	3HSAR002827	CR397809	6112	1832	2010	1090	1180	3'UTR in Homo sapiens protein phosphatase 1 regulatory (inhibitor) subunit 9A (PPP1R9A) mRNA.	4172	24	3	ggat	gagctgg	a	ggg	CCCCCAGCCAAAACATCCATATTTTCTATTAGAATGGTTTACATTATGATGGGGGATGGGGAGCTGGGGGAGGGCTGTACATTCCCAAAAGAAAGTAGTGTTATAGGAAATCCAAATGCGCTTC	((((((((.......(((.((((..((((((.((((.....)))).))))))..)))).))))))))))).(((.........)))..........(((((....((....))....)))))..	-42.21	124	37	32	23	32	1190	660	1.80303
>DDX54	NM_001111322:2678..4381	3HSAR002850	CR397859	1704	365	390	477	472	3'UTR in Homo sapiens DEAD (Asp-Glu-Ala-Asp) box polypeptide 54 (DDX54) transcript variant 1 mRNA.	599	21	3	agt	ctgg	ag	ggg	CCAGAGGCGGGAGTTGGTCCCCCTTCCTCCCACTGGACATGGTTGCAGCTGGGAGTGGGCTGGGGGAGGGGAACAGGATGCCCAGCCCAGGGGGCAAGGACACAGCTGCTCCCCTCTGGCT	(((((((.(((((((((((((((((.(((((((((.(......).))).)))))).((((((((.(..(....)....).)))))))).)))))...)))).))))).))).)))))))..	-64.7	121	20	19	36	46	1570	1070	1.46729
>ZNF324	NM_014347:1757..3000	3HSAR002851	CR397862	1244	284	271	329	360	3'UTR in Homo sapiens zinc finger protein 324 (ZNF324) mRNA.	506	23	3	act	gatca	tct	ggg	TGTTCATCCAAGACTTCCTAGGGGCCAGCCTAGCAGACAAGAGACCACAAGGGACTGGGGATCAGGGTCTGGGCTCTGTCAGCCGCCACCTCTGGGAAAGAGAAAAGGTTTGGGTCCACTGAA	.((..(((((((.(((((((((((...((...((.((((.(((.((...(((..(((.....)))..))).))))))))).)).))..)))))))))........)).)))))))..))....	-39.4	123	32	22	31	38	1070	490	2.18367
>MAEA	NM_005882:1099..2066	3HSAR002858	CR397876	968	227	258	235	248	3'UTR in Homo sapiens macrophage erythroblast attacher (MAEA) transcript variant 2 mRNA.	27	24	3	gac	ctgcagt	cg	ggg	GCCCCACGTCGTGAAGCGCACGCCTCGGGGACGGGCTGCAGTGGGCGGGGAGGCCACGCCTTCCTCCTGTCCCACGCTCCAGCCTGCCGCGGCGTTTCTG	............(((((((.(((.....((.(((((((..((((((((((((((...))))))))...).)))))....)))))))))))))))))))..	-48.2	100	10	16	39	35	850	780	1.08974
>TSPAN4	NM_001025237:977..1462	3HSAR001400	CR397898	486	80	88	158	160	3'UTR in Homo sapiens tetraspanin 4 (TSPAN4) transcript variant 1 mRNA.	233	18	3	ca	gt	ag	ggg	CCTCCGGACCCCCCCTGGGAGGGGTGGCCACGTGCTGGCTGCGGAACCCAGGGCAGGGGTGGGAGGGGCCTCCAGCACTTTTTATATTTACGTATTCTCCAAAGCAGTGTTCACACGG	(((((.(.(((((((((((....(..((((.....))))..)....)))))))..))))).))))).((.....))..............................(((....)))..	-45.1	118	20	24	35	39	1180	1310	0.900763
>CAMTA2	NM_015099:3718..4475	3HSAR002868	CR397901	758	100	185	279	194	3'UTR in Homo sapiens calmodulin binding transcription activator 2 (CAMTA2) mRNA.	53	26	3	aga	ctttctg	cagg	ggg	TGGCCACCGCCTTTCTCACCACCCTGGGGGCGCCTCGTGCAGTCTTAACAGGGAGAGGGCTTTCTGGGGCAGGGGGAGCCCCTGTCGGCAGCTTTCCTGTTCACCTTTGTTGGAGCCCTCTGTAGG	.(((....))).......((.(((((.((((((.....)).))))...)))))((((((((((....((((((((...)))))))).((((.....))))...........))))))))))...))	-47.5	126	15	31	39	41	1390	830	1.6747
>SRRM2	NM_016333:8809..9353	3HSAR002870	CR397904	545	108	160	117	160	3'UTR in Homo sapiens serine/arginine repetitive matrix 2 (SRRM2) mRNA.	210	21	3	gggttt	gt	a	ggg	GTTCCTGTGAAATGTTAATCTCCGTGAGTTCTTCCTGGTTCATGTGTTCTGGGGGGTTTGGGGTGGGAGGGAATGCAGATGGGAGTTGGGGGAGGGGAGGATACAGTTCAGGATACCCCAG	.(((((((....(((...(((((....(..(((((..(..(....)..)..)))))..)......)))))....))).))))))).(((((.....(((.......)))......))))).	-31.8	121	22	34	17	48	1810	390	4.64103
>ITM2C	NM_001012516:814..1962	3HSAR002424	CR397933	1149	225	285	312	327	3'UTR in Homo sapiens integral membrane protein 2C (ITM2C) transcript variant 2 mRNA.	349	25	3	caa	gatg	ctgtgg	ggg	GGCAGCCCAAGGGGAAGGACCGGTTGGGGGAGCCGGGCATGTGAGGCCCTGGGCAAGGGGATGGGGCTGTGGGGGCGGGGCGGCATGGGCTTCAGAAGTATCTGCACAATTAGAAAAGTCCTCAG	.(((((((...........((((((.....))))))..........((((.....))))....)))))))(((((((((((.......))))).......((((......))))...))))))..	-42.7	125	26	18	25	56	2110	450	4.68889
>ITM2C	NM_001012516:814..1962	3HSAR002424	CR397933	1149	225	285	312	327	3'UTR in Homo sapiens integral membrane protein 2C (ITM2C) transcript variant 2 mRNA.	361	27	3	gctgt	ggcg	cggcat	ggg	GGAAGGACCGGTTGGGGGAGCCGGGCATGTGAGGCCCTGGGCAAGGGGATGGGGCTGTGGGGGCGGGGCGGCATGGGCTTCAGAAGTATCTGCACAATTAGAAAAGTCCTCAGAAGCTTTTTCTTGG	...(((.((.(((.((....)).)))......)).)))...((((..((...((((.((((((((((((.......))))).......((((......))))...)))))))..))))))..)))).	-37.8	127	25	25	23	54	1950	360	5.41667
>WBP2	NM_012478:910..1944	3HSAR002893	CR397952	1035	182	257	340	256	3'UTR in Homo sapiens WW domain binding protein 2 (WBP2) mRNA.	66	22	3	gctt	gag	agg	ggg	TGCCTCCCACCCTCATCTCTCTACCCTACCCCTCCCATCGGGGCTGTGCTGGGGCTTGGGGAGGGGAGGGGGCGCCTTGTTCTCCCTCCAGGTCTGATCATAAACAATTACCAGGAACTAGC	.((((((..(((((..(((....(((((((((.......))))......)))))...))))))))..)))))).............(((.(((.((........))...))).)))......	-40.1	122	20	28	42	32	1300	1010	1.28713
>WBP2	NM_012478:910..1944	3HSAR002893	CR397952	1035	182	257	340	256	3'UTR in Homo sapiens WW domain binding protein 2 (WBP2) mRNA.	593	25	3	ctt	tggcgtc	gca	ggg	CATGTTGTTGCCACCCTGTGTGACTTTTGAAGCTGTAAAATGAGCTTCCAGGGCTTGGGTGGCGTCGGGGCAGGGCCGCCGAGGCTGGGAGGAAGCCCTTCTGCCTTTTGCTGGTGTTTCTGGAA	.........(((((((.....(.((((.((((((........)))))).)))))..))))))).((.(((.((.(((((.(((((.((((((....)))))))))))..)).))).))))).)).	-49.2	125	18	35	28	44	980	520	1.88462
>WBP2	NM_012478:910..1944	3HSAR002893	CR397952	1035	182	257	340	256	3'UTR in Homo sapiens WW domain binding protein 2 (WBP2) mRNA.	755	21	3	t	gcc	aacaa	ggg	GCTTCCTGACTGGAACCAGAGAATGCATGTCTGTCCACTTGGTGGCTGCTGGGTGGGGCCGGGAACAAGGGCCCCTGACCCTGTGTGCTGGCCGGGACCTGCCACCAGCCCCCCAGCCTGC	(((.((....((((..((((.(.....).))))))))...)).))).((((((.((((((.........))))))...........(((((..((......)).)))))..))))))....	-46	121	18	22	41	40	920	1260	0.730159
>SNX22	NM_024798:642..3614	3HSAR002899	CR397965	2973	741	650	703	879	3'UTR in Homo sapiens sorting nexin 22 (SNX22) mRNA.	2107	24	3	tt	tcctttt	aaa	ggg	GCATGGAGGTACAGGGTTTATTCTGGACAGGAGCACTGGGCTGCATCTGTGGGTTGGGTCCTTTTGGGAAAGGGATGGACACATGGAGCTCCTGCCCTGGGGTCTGTGTTGAATCCCCGGTGAG	(((.((((.(.((..(((((((((...((((((..(..(.(..(....)..).)..)...)))))).....)))))))))...)).).))))))).((((((((......))..))))))....	-43	124	21	32	24	47	1190	510	2.33333
>MEX3C	NM_016626:1981..3781	3HSAR002904	CR397976	1801	570	634	275	322	3'UTR in Homo sapiens mex-3 homolog C (C. elegans) (MEX3C) mRNA.	906	23	3	ga	agga	agaaa	ggg	CCATATTTGTCTTGCACATTATAAATATATTTTTATTTTTTAGTAATTTAGGGGAGGGAGGAGGGAGAAAGGGATAATGATGCCCTTGGCATAATTCACAAAAGCAGCTGTGACAACCTCCAA	((...((((..((((.....(((((......)))))......))))..))))...))..(((((..(.(((((.........)))))..).....(((((........)))))...)))))..	-24.2	123	40	38	18	27	680	310	2.19355
>FBXW11	join(NM_033645:1899..1923NM_033645:1924..4473)	3HSAR002043	CR398015	2575	679	862	494	540	3'UTR in Homo sapiens F-box and WD repeat domain containing 11 (FBXW11) transcript variant 1 mRNA.	1986	22	3	ggaa	agg	cag	ggg	GACCACTTTTCATCCTACAGCTTCAATATCAAACTGGTTAGGAAAGCCCAGGGGGAAGGGAGGGGGCAGGGGAGGAGGCAATTCTGAATGAATGAATGGATTTTTTGTTGTTTTTGCATGTT	..((.((((((..(((...(((((...(((.....)))...).))))..)))..)))))).))..(((...(..((((((((...((((..........))))...))))))))..).))).	-25.9	122	32	35	18	37	1300	290	4.48276
>OSBPL2	NM_144498:1646..3971	3HSAR001940	CR398020	2326	558	661	530	577	3'UTR in Homo sapiens oxysterol binding protein-like 2 (OSBPL2) transcript variant 2 mRNA.	1	26	3	cctgga	gcctg	ccc	ggg	GGGCCTGGAGGGGCCTGGGGCCCGGGACCGGAGGCTGACGAGGCTGGACTTCCTCGAGTGGCCACTGTGAGCCTCG	.(((((....(((((...)))))))).)).((((((.(((.((((..((((....))))))))..))).)))))).	-34.6	76	9	11	22	34	920	410	2.2439
>ZBTB46	NM_025224:1972..4376	3HSAR002961	CR398096	2405	409	560	746	690	3'UTR in Homo sapiens zinc finger and BTB domain containing 46 (ZBTB46) mRNA.	215	20	3	gga	caca	t	ggg	GGTGCGACCCCAGCAAGAGGGGTGCTCTGGGACCAGACATGAAGTGAGTTGGGGGAGGGCACAGGGTGGGTTTGAGTGAAGGGAGAGCACGGTCCTAAGTCCCCAGCAGGTGGTGCGGGT	...((.(((((.......))))))).((.(.((((..(((...))).(((((((((((((.((((.....)))).(((.........))).)))))...))))))))...)))).).)).	-38.2	120	25	19	23	53	1490	590	2.52542
>ZBTB46	NM_025224:1972..4376	3HSAR002961	CR398096	2405	409	560	746	690	3'UTR in Homo sapiens zinc finger and BTB domain containing 46 (ZBTB46) mRNA.	342	24	3	tccagt	cact	cg	ggg	TGGCCCCTGTGATGGCCAGCCTGGCTTGGACACGTGATGGGCCTGTGGCCGGGTCCAGTGGGCACTGGGCGGGGTGGTGTGTTCGGCCCAGAGGCCCCTGGCCTGAGCAGGTGCAGAGTTTTAC	..((.(((((...((((((.(((((((((.((((.(.....).)))).))))).)))).((((.((((((.(..(.....)..).))))))..))))))))))...))))).))..........	-61.3	124	14	26	33	51	1150	840	1.36905
>ZBTB46	NM_025224:1972..4376	3HSAR002961	CR398096	2405	409	560	746	690	3'UTR in Homo sapiens zinc finger and BTB domain containing 46 (ZBTB46) mRNA.	1502	23	3	ga	ctg	ctggcc	ggg	TTTCCCCACATTGTCAGGTAGAGCACCAGCTTCCCTGACCGCTGCTGCTCGGGGAGGGCTGGGGCTGGCCGGGGGTCCTGTGGAGGAGTACATGGAGGACTCCAGGTACAGCGCAGGAGTCAC	...((((.........(((..(((.(((((((((((((..((....))))))))).)))))).))).))).))))(((((((.....((((.((((....)))).))))..))))))).....	-54.9	123	21	23	34	45	1300	670	1.9403
>HN1L	NM_144570:610..3683	3HSAR002994	CR398169	3074	755	879	688	752	3'UTR in Homo sapiens hematological and neurological expressed 1-like (HN1L) mRNA.	261	25	3	gggtga	tg	aggtg	ggg	GCACCCCTGGCCATCACTCATGTGTAGTCCAGGTTTGAGAGGAACTGGAAGGGGGGTGAGGGTGGGGAGGTGGGGCAGGGCATGGTCCTTGGATCAACAGCCCGCCAGCTGATTGGATGTCTAGG	.(((((((.(((.((((((........(((((.(((....))).)))))....)))))).))).))).)))).(((.((((.(((((....)))))...)))))))..(((((.....))).)).	-51.2	125	24	25	26	50	1580	570	2.77193
>HN1L	NM_144570:610..3683	3HSAR002994	CR398169	3074	755	879	688	752	3'UTR in Homo sapiens hematological and neurological expressed 1-like (HN1L) mRNA.	2789	24	3	tcttt	aggcca	t	ggg	AGTCCTGTCAAGAAAACAGGTGGGCATGGTGGCTCAGGTCTGTAGTCTTTGGGTCTTTGGGAGGCCAGGGTGGGAGGATCACTTGAGCTCAGGAGTTTGAGACCAGCCTAGACAACATACTACG	...(((((.......))))).((((......)))).(((.(((.((((...((((((..(((..((.((((..(((.....)))..)))).))..))))))))).....)))).))).)))...	-36.6	124	29	29	24	42	910	320	2.84375
>MYADM	NM_138373:1118..3054	3HSAR001558	CR398203	1937	391	606	495	445	3'UTR in Homo sapiens myeloid-associated differentiation marker (MYADM) transcript variant 2 mRNA.	736	26	3	gggt	gggt	tagctg	ggg	CTTAGTCAGTGTGTACGTGTGTGTGTGTGTGTGTGTGTGTGTGTGTGTTTGGGGGGTGGGGGGTGGGTAGCTGGGGATTGGGCCCTCTTTCTCCCAGTGGAGGAAGGTGTGCAGTGTACTTCCCCT	(((((.((.((..((((..((..(......)..))..))))..)))).))))).((.((((((((.(..((.((((......))))((((((((....))))))))....))..).))))))))))	-38.7	126	11	43	18	54	1780	480	3.70833
>PSD4	NM_012455:3355..5039	3HSAR003011	CR398205	1685	325	370	488	502	3'UTR in Homo sapiens pleckstrin and Sec7 domain containing 4 (PSD4) mRNA.	757	18	3	ct	cg	tg	ggg	CTCACATACCCAACTGCTCATCAACAGAGCAGAGCTGATGGCATGAGTGAGGGCTGGGCGGGGTGGGGCCTCCAGAGCTTTGCAGGGAACCCTGGAACCCTAGGAACAAGGAGCCTTT	(((((........((((((.......)))))).((.....))....)))))((((..(((((((.((....))...))))))).......(((((....))))).......))))...	-38.3	118	29	20	31	38	990	580	1.7069
>GPC4	NM_001448:1884..3714	3HSAR003013	CR398210	1831	511	614	332	374	3'UTR in Homo sapiens glypican 4 (GPC4) mRNA.	1295	20	3	ggat	gtg	t	ggg	CACTTAGGGGAGAACTAGGTGTCCAGATTTTTGTATGTGTTGTTTTTCTTGGGGGATGGGGTGGGGTGGGAGTAGGTAGAGCTGAGAATACTACATCTTAGTGGTGACCTTTAGCCACGT	(((((.(((((((((.(.(..(.(((....))).)..).).)))))))))........)))))..((((....((((...(((((((........)))))))....))))....))))..	-30.5	120	24	39	15	42	1330	210	6.33333
>MYADM	NM_001020820:1118..3054	3HSAR001558	CR398221	1937	391	606	495	445	3'UTR in Homo sapiens myeloid-associated differentiation marker (MYADM) transcript variant 4 mRNA.	736	26	3	gggt	gggt	tagctg	ggg	CTTAGTCAGTGTGTACGTGTGTGTGTGTGTGTGTGTGTGTGTGTGTGTTTGGGGGGTGGGGGGTGGGTAGCTGGGGATTGGGCCCTCTTTCTCCCAGTGGAGGAAGGTGTGCAGTGTACTTCCCCT	(((((.((.((..((((..((..(......)..))..))))..)))).))))).((.((((((((.(..((.((((......))))((((((((....))))))))....))..).))))))))))	-38.7	126	11	43	18	54	1780	480	3.70833
>PHF15	NM_015288:2553..6463	3HSAR003020	CR398225	3911	856	995	1086	974	3'UTR in Homo sapiens PHD finger protein 15 (PHF15) mRNA.	1007	23	3	atccc	gccca	c	ggg	GAGCTTCTTCCGTGGTTTCCTTTTGGAAACTCCTCCTTCCAACAAGCAGTGGGATCCCGGGGCCCAGGGCGGGCCGGTGTTGGCCGCTGGGGCTGTTGTAAGTCTTGCTGGATGTTCCCCTGT	((((.......(..((((((....))))))..)....((((.(((((...((....))..(((((..(((((.(((....)))))))).))))).......).)))).)))).))))......	-44.4	123	14	35	34	40	1030	780	1.32051
>ZNF740	NM_001004304:977..4256	3HSAR003022	CR398230	3280	784	864	743	889	3'UTR in Homo sapiens zinc finger protein 740 (ZNF740) mRNA.	1864	21	3	gt	gttg	agg	ggg	ATGTAAAGAATGGATACCAGCAATGATTCCTGGCTGTTACCTATTCTGGAGGGGTGGGGTTGGGGAGGGGGTTGTCCATACCTCTGTGGTATGAGTATTTCAGGGAAAAAGAAAGCAGGCA	.(((.....(((((((((..(.....((((..(((.((((((.........)))))))))..)))).).)).)))))))..(((((..(((....)))..))))).........)))....	-32.3	121	32	31	17	41	1360	270	5.03704
>ZNF740	NM_001004304:977..4256	3HSAR003022	CR398230	3280	784	864	743	889	3'UTR in Homo sapiens zinc finger protein 740 (ZNF740) mRNA.	2434	19	3	t	tggga	a	ggg	TACTGGGTCAGAAGGTGCCCTGGGTTCCCACAGACCTTGGTTTCCTGCCTGGGTGGGTGGGAGGGAGGGAACTTCAGAGAGTATGTGCGAACAGCCATAGCAGAGCCACCCCTGCCAAG	.....((.(((..(((((.(((...((((((..((((.(((.....))).))))..)))))).((((....))))......((((.((.....)))))).))).).)))).)))))...	-44.2	119	25	23	30	41	940	720	1.30556
>KIF19	NM_153209:3136..3643	3HSAR003031	CR398248	508	104	105	130	169	3'UTR in Homo sapiens kinesin family member 19 (KIF19) mRNA.	413	21	3	gatgt	tga	a	ggg	CATCCTGGATGGTTGGGGAGGCGCCGACAGGCACTTCACGTATTACAATTGGGGATGTGGGTGAGGGAGGGAATCTGGTTTTGTTACTTGGCAGTGGTTTTTTCTCACCCTTCCTTTTTAA	((((((.(((.((((.(((((.(((....))).)))).).))..)).))).)))))).(((((((..((((...(((.(..........).)))...))))..)))))))...........	-42.3	121	21	40	22	38	1050	350	3
>FBXO9	NM_012347:1396..4438	3HSAR001597	CR398308	3043	953	906	563	621	3'UTR in Homo sapiens F-box protein 9 (FBXO9) transcript variant 1 mRNA.	2703	27	3	tgctt	gcccatg	gct	ggg	TGCATTTTCCTCCCAGCCCCCTTCCTACCCCTTAGCAGAGGGCCAGGTGAGGGTGCTTGGGGCCCATGGGGGCTGGGAGTGTAGACTTCAGTTACACCCCCAGCCCCCAGGGGAAAGCATTAGCCTT	(((........((((((.((((((((..(((((....)))))..))).))))).)).)))).(((.(((((((((((.((((.(((....))))))).))))))))))).)))...)))........	-69.4	127	22	27	41	37	1220	1690	0.721893
>HSPB7	NM_014424:1341..2892	3HSAR003062	CR398315	1552	334	319	486	413	3'UTR in Homo sapiens heat shock 27kDa protein family member 7 (cardiovascular) (HSPB7) mRNA.	1349	20	3	tgga	gaa	t	ggg	TGCCTGCTGCCCCCAATGACTCTTGGTTTCGTCTCCCACATACAGAAGCAGGGTGGAGGGGAAGGGTGGGTCTCAGTTAGCAGGGGTCCCCAGGGCAAGTCAGCCTCCTCCCTCCATGCC	..((((((....((((......))))....((.....)).......))))))(((((((((...((.((..(((........)))..)))).((((......))))..)))))))))...	-41.2	120	21	25	38	36	1000	1080	0.925926
>HSPB7	NM_014424:1341..2892	3HSAR003062	CR398315	1552	334	319	486	413	3'UTR in Homo sapiens heat shock 27kDa protein family member 7 (cardiovascular) (HSPB7) mRNA.	1476	26	3	aggact	gagg	ccgt	ggg	TCAGTGTGCCTTAGGGTGGCCTCTCACTCCCACCACTCTGGGCCCCTTGGGGGAGGACTGGGGAGGGGGCCGTGGGAGAGCCCTGACGCTGGAACCTGTATACACAATAAAGGACAGTCTCACAGA	.((((((....((((((...(((((((.(((.((.(((..(.((((...))))....)..))).)))))..))))))).))))))))))))((..((((...(........).))))..)).....	-50.3	126	26	23	35	42	1470	750	1.96
>PCDHGB4	NM_003736:2773..4578	3HSAR003074	CR398340	1806	380	423	554	449	3'UTR in Homo sapiens protocadherin gamma subfamily B 4 (PCDHGB4) transcript variant 1 mRNA.	1167	25	3	tt	gaggca	agcta	ggg	AGCGGAGCCCCAGCAGGAAGGGTGGGCCAGCCAGGCCATTCTTAGTCCCTGGGTTGGGGAGGCAGGGAGCTAGGGCAGGGACCAAATGAACAGAAAGTCTCAGCCCAGGATGGGGCTTCTTCAAC	...(((((((((.....((((((((.((.....))))))))))....((((((((((((.(((.....))).((.......))..............)))))))))))).)))))))))......	-53.5	125	30	18	31	46	1300	690	1.88406
>PCDHGB4	NM_003736:2773..4578	3HSAR003074	CR398340	1806	380	423	554	449	3'UTR in Homo sapiens protocadherin gamma subfamily B 4 (PCDHGB4) transcript variant 1 mRNA.	1544	21	3	t	cagc	cggc	ggg	CTGGTGTAGAATAGCCAGTAGTGTAGTGCGGTGTGCTTTTACGTGATGGCGGGTGGGCAGCGGGCGGCGGGCTCCGCGCAGCCGTCTGTCCTTGATCTGCCCGCGGCGGCCCGTGTTGTGT	(((((........)))))..(..(((..(((..((((...........(((((..(((((((((((((..((.....)).)))))))))...)).))..)))))))))..)))..)))..)	-51.9	121	12	30	30	49	890	520	1.71154
>MANBAL	NM_001003897:354..1198	3HSAR001617	CR398349	845	181	218	228	218	3'UTR in Homo sapiens mannosidase beta A lysosomal-like (MANBAL) transcript variant 2 mRNA.	21	26	3	cgggca	aga	tcttg	ggg	AAGAGGAGGCCTGAGGAGCTGGGCGGGCAGGGAGAGGGTCTTGGGGACAGCCCTCCTGGGAATCTACATTGTGTTCCCCCGCATTCCAGGCTCAGG	.........((((((...((((((((....((.((((((..((....))))))))))(((((((......).))))))))))...)))).))))))	-38.4	96	18	17	24	37	980	670	1.46269
>PPP2R5B	NM_006244:2080..2710	3HSAR003079	CR398351	631	128	136	196	171	3'UTR in Homo sapiens protein phosphatase 2 regulatory subunit B' beta isoform (PPP2R5B) mRNA.	501	20	3	ca	ggagg	a	ggg	CACTCCTCCCTTCCCTCGCTGTGTACTTCCTTGTCCCCTTTTTATTTATTGGGCAGGGGGAGGGGGAGGGCACAGGCAAGAAGAGATTCACAGTGTCCTGGGGTAAGGGGGGGTTCACAG	...(((((((((.((((.((((((.(((((((.(((((((((((.....)))).))))))).)))))))))))))....(((....)))..........)))).))))))))).......	-53.2	120	21	31	29	39	2080	650	3.2
>RNF25	NM_022453:1469..1561	3HSAR003092	CR398381	93	20	25	14	34	3'UTR in Homo sapiens ring finger protein 25 (RNF25) mRNA.	13	29	3	ggaaca	aattg	atggga	ggg	CAGGACTTGGTGGGGGGAACAGGGAATTGGGGATGGGAGGGAGGCAATAAAGATATTTGGCCTTCTTTGGCTTTCTTTGCTTAGCAGCGCC	...(.((.((..(((..(.(((....))).......(((((((((..((((....)))))))))))))...)..)))..)).)))......	-20.1	91	19	24	14	34	1250	180	6.94444
>TSPAN17	NM_012171:1229..2588	3HSAR003098	CR398393	1360	276	304	357	423	3'UTR in Homo sapiens tetraspanin 17 (TSPAN17) transcript variant 1 mRNA.	342	23	3	tctga	gt	atgg	ggg	GGAAGGGCGGCCTTGCTGGGGACTGCGGTGGGAGTAGAGTGCCCAGGAGAGGGTCTGAGGGGTGGGATGGGGGTCAGGACAATTTTGCAAAAGAAGTAGCTGGAAGCCATGGGACTGGCGGGA	.....(((..((((.(((((.(((((.......))..))).)))))..)))).(((.....(..((((....((....)).))))..)...)))....)))....((((......))))....	-32.5	123	27	20	18	58	1760	290	6.06897
>MIDN	NM_177401:1923..3793	3HSAR003107	CR398413	1871	373	497	526	475	3'UTR in Homo sapiens midnolin (MIDN) mRNA.	1447	21	3	a	tgggca	ag	ggg	TCAGATGTGAACATCACGTGTTATAACTGTAGCGCTGTAAATTTTTTTGTGGGAGGGTGGGCAGGGAGGGGTCCCAGAGGGTAGAGCTCAAGGATTTTGGGTTTTGTTTTGTTTTCATTTT	..(((((.((((.....(((((((....))))))).((..(((((((....)))))))..)).((((....))))..((..(((((((((((...)))))))))))..)))))).))))).	-27.9	121	24	44	14	39	990	210	4.71429
>KLHL17	NM_198317:2037..2560	3HSAR003127	CR398457	524	86	130	163	145	3'UTR in Homo sapiens kelch-like 17 (Drosophila) (KLHL17) mRNA.	375	21	3	gtccc	aa	tg	ggg	CTGGGTCTCTCCAAGCAGCTGCAGACCCCAGCTCGAATTTTGCACATGGCGGGGTCCCGGGAAGGGTGGGGAGCAGGTGTCCTTCCTGTCGTCGTCTGCCGTGTGCCATCTTTCCTGGATC	.((((....)))).((....)).((((((.(((..............)))))))))(((((((((((((.(.((((..(.(.........).)..))))....).)))))))))))))...	-43.84	121	16	30	36	39	980	710	1.38028
>TMEM9B	NM_020644:727..1753	3HSAR003133	CR398468	1027	279	366	182	200	3'UTR in Homo sapiens TMEM9 domain family member B (TMEM9B) mRNA.	386	23	3	aga	ga	atgcct	ggg	ATAATTTTCAGGGTTTTTGTTGTTGTTGTTTTTTGTTTGTTTGTTTTGGTGGGAGAGGGGAGGGATGCCTGGGAAGTGGTTAACAACTTTTTTCAAGTCACTTTACTAAACAAACTTTTGTAA	(((((...(((.(....).)))..))))).....(((((((((.(..(((((((((((((..(...(((........)))...)..))))))))...)))))..).)))))))))........	-24.3	123	26	54	11	32	800	130	6.15385
>CD164L2	NM_207397:599..1539	3HSAR003144	CR398488	941	137	234	284	286	3'UTR in Homo sapiens CD164 sialomucin-like 2 (CD164L2) mRNA.	614	24	3	taagc	gggcgg	c	ggg	CATCCTGAGGGGAAAGGAGGATGCAGAGGGTGGCCTCTGGGCACCCTTGTGGGTAAGCGGGGGGCGGGGGCGGGAAAAACTCTGGCCGCCAGTTTTTGGCTCCTGCGGGCACCAAGCAGGCTCA	..(((.....)))...(((..(((.(((((((.((...)).))))))).(((((..(((((((.(((.(((.(((.....))).))).)).......).)))))))..)).))).)))..))).	-56.11	124	23	20	30	51	1880	490	3.83673
>SEMA4C	NM_017789:2663..3552	3HSAR003155	CR398508	890	164	226	213	287	3'UTR in Homo sapiens sema domain immunoglobulin domain (Ig) transmembrane domain (TM) and short cytoplasmic domain (semaphorin) 4C (SEMA4C) mRNA.	535	23	3	agtgca	cttg	t	ggg	AGCGATGTACATATGGAGGTGGGGTGGACAGGGTGCTGTGCCCCTTCAGAGGGAGTGCAGGGCTTGGGGTGGGCCTAGTCCTGCTCCTAGGGCTGTGAATGTTTTCAGGGTGGGGGGAGGGAG	.....................((((..((.((((.(((..(((((....)))).)..))).))))...))..))))..((((.(((((...(((.((((....)))).)))))))).))))..	-45.4	123	19	28	20	56	1870	420	4.45238
>SEMA4C	NM_017789:2663..3552	3HSAR003155	CR398508	890	164	226	213	287	3'UTR in Homo sapiens sema domain immunoglobulin domain (Ig) transmembrane domain (TM) and short cytoplasmic domain (semaphorin) 4C (SEMA4C) mRNA.	726	22	3	agagaa	aga	t	ggg	TATTTTATACTTGCCTTCTTCCTGTACAGGGCTGGGAAAGGCTGTGTGAGGGGAGAGAAGGGAGAGGGTGGGCCTGCTGTGGACAATGGCATACTCTCTTCCAGCCCTAGGAGGAGGGCTCC	............(((((((((((.((((.((((......)))).)))).((((......(((((((((((.(((...((....))..))).)))))))))))..)))))))))))))))...	-54.3	122	24	30	25	43	1110	420	2.64286
>MYO1E	NM_004998:3700..4715	3HSAR003175	CR398550	1016	254	268	247	247	3'UTR in Homo sapiens myosin IE (MYO1E) mRNA.	607	23	3	gct	ggctgg	ct	ggg	GGGCACTGGTTTACACTTTGCCGGGACCATCAGGGCCGCCAAGCAGGTCAGGGGCTGGGGGCTGGGGGCTGGGCTGCTGGCTTTGCTTTCTCTGGGTCTTCAATTAGAATGTGGCTGGCCCAT	.((..(((((.........)))))..))....(((((((((.(((((((((.((((...(((.....))).)))).))))).))))....(((((........)))))...)))).)))))..	-49.7	123	16	31	30	46	1670	450	3.71111
>GGA1	NM_013365:2286..3138	3HSAR001750	CR398562	853	140	187	245	281	3'UTR in Homo sapiens golgi associated gamma adaptin ear containing ARF binding protein 1 (GGA1) transcript variant 1 mRNA.	7	28	3	gctg	agaggaa	gcaga	ggg	AACAGAGGGGCTGGGGAGAGGAAGGGGCAGAGGGACCGGTCACTGTCCAGCCTGGAGGGAGGCATTGGTGGCCAAGGACACCCT	.......((((((((.((.((..((..(....)..))..)).)).))))))))..((((.(...((((...))))...).))))	-30.5	84	20	9	18	37	1130	330	3.42424
>SH3GL1	NM_003025:1214..2443	3HSAR003186	CR398575	1230	222	222	466	320	3'UTR in Homo sapiens SH3-domain GRB2-like 1 (SH3GL1) mRNA.	163	30	3	tgggg	cttatct	tgggtg	ggg	CCACCTGGGCCCCGGCCCTTGAGGTACTCCCTGAGCAGGACCCCACACTTGGGTGGGGGGGCTTATCTGGGTGGGTGGGGATGCCTGTTTACACTAGCGCTGACTCCCAACGGTGACGGCTCCCTTCCCC	..((((((((....))))...))))...((((((((....((((((......))))))..)))))...))).(((.(((((.(((.(....).....(((((........)))))..)))))))).))).	-54	130	17	27	44	42	1730	1260	1.37302
>ATXN2L	NM_148416:3304..3740	3HSAR003187	CR398577	437	107	110	124	96	3'UTR in Homo sapiens ataxin 2-like (ATXN2L) transcript variant E mRNA.	145	27	3	cca	tccagca	gtggg	ggg	TGGGGAATTCCTGCCAAGCACCTTGAATGGGAGGGGCCTCACAGAGGGCAGGGCCAGGGTCCAGCAGGGGTGGGGGGTTCCTGCTCTGCCCCTGCCCGTCCCCACCCAGTCTTGCCCTCCCATCCTC	(((((...((((.(((..(.....)..))).)))).)))))..(((((((((((..(((..(.(((((((..(((........)))..)))))))..)..))).....)))))))))))........	-63.3	127	18	23	45	41	1610	1210	1.33058
>GPR153	NM_207370:2091..2632	3HSAR003204	CR398612	542	92	80	189	181	3'UTR in Homo sapiens G protein-coupled receptor 153 (GPR153) mRNA.	465	23	3	g	ggga	tacaga	ggg	CCTCCCCAGGGGCTTTCCACCCACACTGCACCATAACCGCCACACCCTTCGGGGGGGGGGAGGGTACAGAGGGTCTCTAAGCACAGGGGTGTTCAGAGCCCGAACAAGCTTTGATCAGGTTTC	(((((((.(..((((...((((...(((.(((....((.((...(((....))).)).))..))).))).))))....)))).).))))...(((((((........)))))))..)))....	-44.2	123	26	22	39	36	2940	860	3.4186
>GMEB2	NM_012384:2073..4559	3HSAR003206	CR398616	2487	468	572	707	740	3'UTR in Homo sapiens glucocorticoid modulatory element binding protein 2 (GMEB2) mRNA.	302	25	3	c	ggctagg	agcct	ggg	TGTTGCTTATTAATACTGTTTACACATTGGGCCTTGATCAGGAGCCAGGTGGGCGGGGGCTAGGGGGAGCCTGGGTGCAGCAGAGACAGAGGAAGCAGAGCCAGGTGCCGAGCGCGACCCTGCAG	...(((.........((((((((......((((((....))).)))..))))))))......((((..((((.((..(.((..................))...)..)).)).))..))))))).	-37.57	125	27	23	27	48	1370	440	3.11364
>ICT1	NM_001545:624..879	3HSAR003208	CR398620	256	67	75	56	58	3'UTR in Homo sapiens immature colon carcinoma transcript 1 (ICT1) mRNA.	18	25	3	a	ctcttct	cgtcc	ggg	AATCACCCTCTGCAGCTGGGAGGGCTCTTCTGGGCGTCCGGGCAGCTGCAGCTGAGAGGACTTTCACACCATAAGGAGATTTCTGTTTTTCT	((((.((..(((((((((...((((.((....)).))))...))))))))).(((((....)))))........)).))))...........	-28.7	92	17	25	24	26	580	350	1.65714
>REEP2	NM_016606:882..2099	3HSAR003211	CR398626	1218	217	231	393	377	3'UTR in Homo sapiens receptor accessory protein 2 (REEP2) mRNA.	658	26	3	tcta	ctcg	tagttt	ggg	TGTTCCCACATTAAAAAGGGGGGTCCAGGGCTGTGTGAGTGTGTCTTTCTGGGTCTAGGGCTCGGGGTAGTTTGGGTCAAGGACTGTCCCTCCAGCAGTCGCCTCCTCCCACCCTGAGCCCCACAG	....(((..........))).(..((((((..(..(....)..)..))))))..)..(((((((((((.....(((...((((((((.......)))))..)))...)))))))))))))).....	-46	126	20	31	36	39	1290	880	1.46591
>TRIM10	NM_006778:1523..3546	3HSAR003213	CR398630	2024	577	556	407	484	3'UTR in Homo sapiens tripartite motif-containing 10 (TRIM10) transcript variant 1 mRNA.	123	23	3	at	gcc	tggtaa	ggg	TGGCTGAATCACCTGGATGACTTGGAATAGAAATGACTGCTTTAGAAGATGGGATGGGGCCGGGTGGTAAGGGATAGAAGAGAGGACTCTCAATCTACTGATCAAGTCCTTTCCCCAATGCCC	.(((...(((((((((....((......))......((..((((.....))))..))..)))))))))..(((......(((((((((.(((......)))...))))))))))))...))).	-34	123	34	29	24	36	830	530	1.56604
>SLC26A10	NM_133489:2004..2409	3HSAR003217	CR398639	406	113	85	82	126	3'UTR in Homo sapiens solute carrier family 26 member 10 (SLC26A10) mRNA.	27	22	3	aga	gttt	aaa	ggg	GGCAGGGGTAAGTGGCTGGAGACCCAGGGAGAGGGGTTTGGGAAAGGGTCTGAGGAAGATCAAGAAGAAAAGGGTGGGGACGGAATGAATAGTAGATT	..............((((.((((((........)))))).......(((((.....))))).............((....)).......)))).....	-15.1	98	31	15	8	44	1300	150	8.66667
>CBX6	NM_014292:1303..3273	3HSAR003230	CR398669	1971	330	439	617	585	3'UTR in Homo sapiens chromobox homolog 6 (CBX6) mRNA.	133	23	3	at	gct	tagttg	ggg	GCCCTCTCTCCCTGTGCTTTGCTTGTCTCAAATGGCTCGGTGTTGACCCAGGGATGGGGCTGGGTAGTTGGGGTCCCAGAAAGCCGGGGGTAGGGGCCACCCTGGAATGGGGCAGGGGAAGGG	((((.((..(((((.(((((.((.(((((((...(((((((.....((((....)))))))))))..)))))).)..))))))))))))..))))))..(((((........)))))......	-52.4	123	18	26	29	50	1870	680	2.75
>YPEL1	NM_013313:693..4285	3HSAR003231	CR398671	3593	916	963	867	847	3'UTR in Homo sapiens yippee-like 1 (Drosophila) (YPEL1) mRNA.	1771	29	3	caga	caggcag	gaccga	ggg	AAAACCACTCCCAGATAAGTTTGGTTTTCAACATTTAGTAACTTGTCTCAGGGCAGAGGGCAGGCAGGGGGACCGAGGGGCAGCAGATAGGAGAGCACTGAGCCCGGATAGTTCTCAGCCTGGCAAGTG	(((((((..(........)..)))))))............(((((((...((((.((((((.....((....))...((((..(((...........))).)))).....)))))).))))))))))).	-39.9	129	35	25	28	41	1110	480	2.3125
>ZFP41	join(NM_173832:956..1855NM_173832:1856..4786)	3HSAR003243	CR398699	3831	694	729	1311	1097	3'UTR in Homo sapiens zinc finger protein 41 homolog (mouse) (ZFP41) mRNA.	1489	24	3	gcagt	cgcg	cgg	ggg	TTTACACCCCAGTGTTCACTGTCCTCAGGCCACTGCAGAGCCATCCTAGTGGGGCAGTGGGCGCGGGGCGGGGGCTCCTGACTCCGGTGAGGTCACCCTGGAGGGGAGTCCCAGGAATCAGCCT	......((((.(((((((((((((.((((((......).))).......)))))))))))))))))))..(((((((((..((((((((....))))..))))))))))))).((......)).	-60.81	124	20	23	38	43	1380	820	1.68293
>PCDHGB6	NM_018926:2794..4599	3HSAR003257	CR398726	1806	380	423	554	449	3'UTR in Homo sapiens protocadherin gamma subfamily B 6 (PCDHGB6) transcript variant 1 mRNA.	1167	25	3	tt	gaggca	agcta	ggg	AGCGGAGCCCCAGCAGGAAGGGTGGGCCAGCCAGGCCATTCTTAGTCCCTGGGTTGGGGAGGCAGGGAGCTAGGGCAGGGACCAAATGAACAGAAAGTCTCAGCCCAGGATGGGGCTTCTTCAAC	...(((((((((.....((((((((.((.....))))))))))....((((((((((((.(((.....))).((.......))..............)))))))))))).)))))))))......	-53.5	125	30	18	31	46	1300	690	1.88406
>PCDHGB6	NM_018926:2794..4599	3HSAR003257	CR398726	1806	380	423	554	449	3'UTR in Homo sapiens protocadherin gamma subfamily B 6 (PCDHGB6) transcript variant 1 mRNA.	1544	21	3	t	cagc	cggc	ggg	CTGGTGTAGAATAGCCAGTAGTGTAGTGCGGTGTGCTTTTACGTGATGGCGGGTGGGCAGCGGGCGGCGGGCTCCGCGCAGCCGTCTGTCCTTGATCTGCCCGCGGCGGCCCGTGTTGTGT	(((((........)))))..(..(((..(((..((((...........(((((..(((((((((((((..((.....)).)))))))))...)).))..)))))))))..)))..)))..)	-51.9	121	12	30	30	49	890	520	1.71154
>ZNF512B	NM_020713:2734..5919	3HSAR003266	CR398747	3186	511	702	954	1019	3'UTR in Homo sapiens zinc finger protein 512B (ZNF512B) mRNA.	1208	28	3	cag	tcaggca	agtcca	ggg	GAGCTGTCTTTGCCCCTTTGTGGCCCTGAGGACGGCTGGGTCTATAGGTAGGGCAGGGGTCAGGCAGGGAGTCCAGGGTGCCTGGAAGAGGTGGCCACAGCCTGTGGCTCCCTCCCTGGGGTCCTGCC	.(((((((((((((.......)))...)))))))))).........((((((((.....(((((.((((((((((((.((..(((.........))))).)))).)))))))).))))).))))))))	-61.1	128	16	27	35	50	1280	840	1.52381
>ZNF512B	NM_020713:2734..5919	3HSAR003266	CR398747	3186	511	702	954	1019	3'UTR in Homo sapiens zinc finger protein 512B (ZNF512B) mRNA.	1354	24	3	t	tgggagt	ctga	ggg	AGGGAGGATGAGGCTCAGAGGGGGTAGGTTTGGAGGGAGGCCATTTTCCAGGGTGGGTGGGAGTGGGCTGAGGGCTCGGCCCCACTGACCCTGGACGATGAGAATTTTGATGTTTGCCCGTGTG	...(((.......))).....(((((((..(.((((....(((((.((((((((.((((((..(((((.....)))))..)))))).)))))))).)))).)..)))).)..))))))).....	-52.7	124	21	28	21	54	1470	550	2.67273
>ZNF512B	NM_020713:2734..5919	3HSAR003266	CR398747	3186	511	702	954	1019	3'UTR in Homo sapiens zinc finger protein 512B (ZNF512B) mRNA.	1583	24	3	cgt	tctctg	ttg	ggg	GCTAAGGGTTTCCTGGTGCAGACGGTGGGCCTGGGGGCTGGGCTGGACCAGGGCGTGGGTCTCTGGGGTTGGGGTCCCTTGCTGCTCAGGGAGGCAGTACTGACTGGGCACTGCCTCTGCCCCC	.....(((((..(((.......)))..)))))((((((.((((........((((.(((.((((......)))).))).))))((((((..((......))..))))))...))))..))))))	-55.5	124	12	27	33	52	1710	780	2.19231
>ZNF512B	NM_020713:2734..5919	3HSAR003266	CR398747	3186	511	702	954	1019	3'UTR in Homo sapiens zinc finger protein 512B (ZNF512B) mRNA.	2043	24	3	ga	gagggga	gag	ggg	CCGGAGGTGGAGGGTGGGGTCTGGCAGCTGCTGCTGGGGCAGCCTCATGAGGGGAGGGGAGGGGAGGGGAGGGGAGCAGGCACTGGGCGGGGGCCTAGGTGCACTTTGTCCTTGCCACCAATGG	(((..(((((...((((((.(((.((((....))))...)))))))))...............(((((.((((..(((....((((((....)))))).))).)))).))))).)))))..)))	-49.5	124	18	19	25	62	2320	370	6.27027
>N4BP3	NM_015111:1883..5987	3HSAR003271	CR398758	4105	842	884	1150	1229	3'UTR in Homo sapiens Nedd4 binding protein 3 (N4BP3) mRNA.	144	21	3	gccgt	ct	ta	ggg	GCAGAGGCCAGCCCGGGGCTGGGGAGGCGCAAGGAGAGGAGGGATCCAGTGGGGCCGTGGGCTGGGTAGGGTGCCTTGGCAGGAGCCAGGACAAGGCCCTCCTGGCAGAGGAGCACCTAGG	.......((((((((.((((.......(....)....(((....))).....)))).))))))))...((((((((((.((((((((.......)))..))))).))..)).))))))...	-54.9	121	23	12	29	57	1550	570	2.7193
>NUFIP2	NM_020772:2178..10880	3HSAR003273	CR398763	8703	2612	3014	1471	1606	3'UTR in Homo sapiens nuclear fragile X mental retardation protein interacting protein 2 (NUFIP2) mRNA.	662	20	3	gc	gatag	a	ggg	GCCTCTGGGGTGTTGGGGAAATACTTTATTTCTTTCCATTTATTTTTTGTGGGGCGGGGATAGGGGAGGGCATTGAAGTTCTACAATTCTGGAATAGTTAGTTGATGGTACATAGTTAAC	(((((..((.((((..((((...((((((..((((((((.........)))))).))..)))))).(((((......)))))....))))..)))).))....)).)))...........	-24.7	120	26	44	14	36	1270	180	7.05556
>PCDHGA1	NM_018912:2797..4602	3HSAR003289	CR398799	1806	380	423	554	449	3'UTR in Homo sapiens protocadherin gamma subfamily A 1 (PCDHGA1) transcript variant 1 mRNA.	1167	25	3	tt	gaggca	agcta	ggg	AGCGGAGCCCCAGCAGGAAGGGTGGGCCAGCCAGGCCATTCTTAGTCCCTGGGTTGGGGAGGCAGGGAGCTAGGGCAGGGACCAAATGAACAGAAAGTCTCAGCCCAGGATGGGGCTTCTTCAAC	...(((((((((.....((((((((.((.....))))))))))....((((((((((((.(((.....))).((.......))..............)))))))))))).)))))))))......	-53.5	125	30	18	31	46	1300	690	1.88406
>PCDHGA1	NM_018912:2797..4602	3HSAR003289	CR398799	1806	380	423	554	449	3'UTR in Homo sapiens protocadherin gamma subfamily A 1 (PCDHGA1) transcript variant 1 mRNA.	1544	21	3	t	cagc	cggc	ggg	CTGGTGTAGAATAGCCAGTAGTGTAGTGCGGTGTGCTTTTACGTGATGGCGGGTGGGCAGCGGGCGGCGGGCTCCGCGCAGCCGTCTGTCCTTGATCTGCCCGCGGCGGCCCGTGTTGTGT	(((((........)))))..(..(((..(((..((((...........(((((..(((((((((((((..((.....)).)))))))))...)).))..)))))))))..)))..)))..)	-51.9	121	12	30	30	49	890	520	1.71154
>ATXN2L	NM_145714:3358..3789	3HSAR003302	CR398828	432	105	108	123	96	3'UTR in Homo sapiens ataxin 2-like (ATXN2L) transcript variant B mRNA.	145	27	3	cca	tccagca	gtggg	ggg	TGGGGAATTCCTGCCAAGCACCTTGAATGGGAGGGGCCTCACAGAGGGCAGGGCCAGGGTCCAGCAGGGGTGGGGGGTTCCTGCTCTGCCCCTGCCCGTCCCCACCCAGTCTTGCCCTCCCATCCTC	(((((...((((.(((..(.....)..))).)))).)))))..(((((((((((..(((..(.(((((((..(((........)))..)))))))..)..))).....)))))))))))........	-63.3	127	18	23	45	41	1610	1210	1.33058
>TRIM67	NM_001004342:2395..8522	3HSAR003303	CR398830	6128	1401	1659	1627	1441	3'UTR in Homo sapiens tripartite motif-containing 67 (TRIM67) mRNA.	153	26	3	gacgca	aat	tccac	ggg	ATCATGGGTGCAACCTGGCAGCGTGGAGTGTCATAGAAACACATTTTCTTGGGGACGCAGGGAATGGGTCCACGGGCCATGCTCACAGCTGCCACTGTCAGTGGCAAAGGAAGGTACGTGTGTCAC	..((((.((((..(((((((((...((((............((((..((((....)).))..))))((((....))))..))))...))))))..(((.....))).)))...)))).))))....	-45	126	30	26	29	41	950	370	2.56757
>WDR35	NM_020779:3622..6916	3HSAR002365	CR398840	3295	997	1124	570	604	3'UTR in Homo sapiens WD repeat domain 35 (WDR35) transcript variant 2 mRNA.	348	27	3	agta	agtgg	aagcat	ggg	ATTTTTTTCTCACAGTGTCAAGGTAACTGAATTCATTAAAAAATCTTGAAGGGAGTAGGGAGTGGGGGAAGCATGGGAGTGGGGCAAAGTTGAATTTAGAGAATTTTTATAACCCATGTTACAAGGA	(((((((.(((.(....(((((((..................)))))))..)))).)))))))....(.((((((((.(.....)......((((((...))))))......)))))))).).....	-20.27	127	42	37	13	35	1060	200	5.3
>RICH2	NM_014859:2785..4256	3HSAR003316	CR398858	1472	357	414	348	353	3'UTR in Homo sapiens Rho-type GTPase-activating protein RICH2 (RICH2) mRNA.	1012	27	3	gacga	ccggga	cacc	ggg	TCACCAGCGTCAGCCGCTCATTTCCTTCTCATGAAGTCCCATCTGGTCATGGGGACGAGGGCCGGGAGGGCACCGGGTAGCCTTTTCACACTTGGGGATTAGGGGAGTGAGAAAAGATTTGGGCCAT	...((((.(((.....(((((((((((.......((((((....((((.((....))..))))(..(((((........)))))..).......)))))))))))))))))....))))))).....	-43.01	127	26	29	31	41	1260	520	2.42308
>RICH2	NM_014859:2785..4256	3HSAR003316	CR398858	1472	357	414	348	353	3'UTR in Homo sapiens Rho-type GTPase-activating protein RICH2 (RICH2) mRNA.	1371	24	3	agtct	gtaa	tgg	ggg	GCAGCTTTGCTCACTTCCTGGCAAGGGCAGGTCATGCCTCAATTTGTAATGGGAGTCTGGGGTAAGGGTGGGGGTTGAAAGTTGTTATCTTTAAATACATGTACAAATCGTTGTCAAAAGTAAC	.((.((((((((((((((..(((((((((.....)))))....))))...))))))...)))))))).)).............((((.((((..(((.(((.......))))))..))))))))	-30.4	124	32	37	20	35	1060	240	4.41667
>PFDN6	NM_014260:506..594	3HSAR003341	CR398912	89	26	15	14	34	3'UTR in Homo sapiens prefoldin subunit 6 (PFDN6) mRNA.	10	25	3	ggga	gagggga	ga	ggg	CCCCATGGTGGGGGGAGGGGAGGGGAGGGGAGGGAATGAGGCAGCTCTAGGATCTATACTGTAGCTAATAAAATGTAAAAACAC	((((.....)))).............................((((.(((........))).))))..................	-13.7	84	26	14	12	32	1370	280	4.89286
>RCOR2	NM_173587:1961..2595	3HSAR003358	CR398953	635	118	154	153	210	3'UTR in Homo sapiens REST corepressor 2 (RCOR2) mRNA.	431	22	3	g	aggt	cagag	ggg	TTCCCTTCTTTTAGCAATAAGTCTGGGGTGAGGTGGGGAGGGAGGCTGCAGGGGGGGAGGTGGGCAGAGGGGCCTTACAGCAGCAGAGGCTGGAAGAGAAGCTCTGTCTTCAGGGGCCAGCT	.(((((((((.((((......(((.(.......).)))......)))).)))))))))(((((((((((...((((.((((.......)))).))).)...))))))))......)))....	-38	122	24	24	22	52	2170	330	6.57576
>PCDHGA8	NM_032088:3698..5503	3HSAR003371	CR398992	1806	380	423	554	449	3'UTR in Homo sapiens protocadherin gamma subfamily A 8 (PCDHGA8) transcript variant 1 mRNA.	1167	25	3	tt	gaggca	agcta	ggg	AGCGGAGCCCCAGCAGGAAGGGTGGGCCAGCCAGGCCATTCTTAGTCCCTGGGTTGGGGAGGCAGGGAGCTAGGGCAGGGACCAAATGAACAGAAAGTCTCAGCCCAGGATGGGGCTTCTTCAAC	...(((((((((.....((((((((.((.....))))))))))....((((((((((((.(((.....))).((.......))..............)))))))))))).)))))))))......	-53.5	125	30	18	31	46	1300	690	1.88406
>PCDHGA8	NM_032088:3698..5503	3HSAR003371	CR398992	1806	380	423	554	449	3'UTR in Homo sapiens protocadherin gamma subfamily A 8 (PCDHGA8) transcript variant 1 mRNA.	1544	21	3	t	cagc	cggc	ggg	CTGGTGTAGAATAGCCAGTAGTGTAGTGCGGTGTGCTTTTACGTGATGGCGGGTGGGCAGCGGGCGGCGGGCTCCGCGCAGCCGTCTGTCCTTGATCTGCCCGCGGCGGCCCGTGTTGTGT	(((((........)))))..(..(((..(((..((((...........(((((..(((((((((((((..((.....)).)))))))))...)).))..)))))))))..)))..)))..)	-51.9	121	12	30	30	49	890	520	1.71154
>TMEM104	NM_017728:1654..4749	3HSAR003374	CR399003	3096	605	630	984	877	3'UTR in Homo sapiens transmembrane protein 104 (TMEM104) mRNA.	1392	27	3	gt	atttgca	aactcg	ggg	ACAGAGCGACGATGTAGGGTCTCCCGGGGCCCAAGGTGGTCTCAGGGTCAGGGGTGGGATTTGCAGGGAACTCGGGGAGCCCACGGGCTGCGCCACCTCTGCCCTGGCAGCTGAAGCCTGGGAGAGT	.(((.(((((.((.(.((((((....)))))).).)).))).(((((.(((((((((....(((((....((((((....)).))))))))))))))))))))))).........))))).......	-58.6	127	22	20	34	51	1470	680	2.16176
>KIAA1244	NM_020340:6535..8847	3HSAR003378	CR399016	2313	732	704	440	437	3'UTR in Homo sapiens KIAA1244 (KIAA1244) mRNA.	987	23	3	actca	aa	agca	ggg	AACAAAACATTAAGACGCAACTCATTTTATATCAACACGCTTGGAGGAAAGGGACTCAGGGAAGGGAGCAGGGAGTGTGGGGTGGGGATGGATTATGATGAAATCATTTTCAATCTTAAAATA	.........((((((.....((((((((((((...(..((((.(((........)))........))))..)..))))))))))))....((..(((((...)))))..))..))))))....	-23.5	123	44	29	16	34	1000	160	6.25
>KIAA1244	NM_020340:6535..8847	3HSAR003378	CR399016	2313	732	704	440	437	3'UTR in Homo sapiens KIAA1244 (KIAA1244) mRNA.	1000	24	3	agca	agtgtg	tg	ggg	GACGCAACTCATTTTATATCAACACGCTTGGAGGAAAGGGACTCAGGGAAGGGAGCAGGGAGTGTGGGGTGGGGATGGATTATGATGAAATCATTTTCAATCTTAAAATATAATACAACAATCT	..(((..(.((((((...((......((..(((........)))..))....))....)))))).)..))).((((.((..(((((...)))))..)).)))).....................	-22.3	124	42	31	17	34	1000	170	5.88235
>SCRT1	NM_031309:1160..3552	3HSAR003387	CR399044	2393	399	411	897	686	3'UTR in Homo sapiens scratch homolog 1 zinc finger protein (Drosophila) (SCRT1) mRNA.	73	23	3	tgga	gccgga	c	ggg	AGGTCGGCTCTCAGCAATACGGCCCCCCAGGGAAGTCTTCGCTGGCGTCCGGGTGGAGGGGCCGGAGGGCGGGCCCCTCCTCACAGCAATAGGGGGAGGGGGGCCCGGTCCCACCCCGCCCCG	.((((.((((((.......((((((((((.(((.(((......))).)))...))).))))))))))))).))))(((((((.(.......))))))))(((((..((.....))..))))).	-64.21	123	17	14	44	48	1800	1560	1.15385
>TSPAN4	NM_003271:927..1412	3HSAR001400	CR399047	486	80	88	158	160	3'UTR in Homo sapiens tetraspanin 4 (TSPAN4) transcript variant 5 mRNA.	233	18	3	ca	gt	ag	ggg	CCTCCGGACCCCCCCTGGGAGGGGTGGCCACGTGCTGGCTGCGGAACCCAGGGCAGGGGTGGGAGGGGCCTCCAGCACTTTTTATATTTACGTATTCTCCAAAGCAGTGTTCACACGG	(((((.(.(((((((((((....(..((((.....))))..)....)))))))..))))).))))).((.....))..............................(((....)))..	-45.1	118	20	24	35	39	1180	1310	0.900763
>SLC16A6	NM_004694:1761..2659	3HSAR003395	CR399070	899	305	302	149	143	3'UTR in Homo sapiens solute carrier family 16 member 6 (monocarboxylic acid transporter 7) (SLC16A6) mRNA.	41	22	3	at	gt	cccaac	ggg	CACACTTTCTTACAACAACAGCCACTGTGTTGGCTGGAGAGGGATGGGGTGGGCCCAACGGGGACACAAGGAGGCAGAGGAGCTAACCCCTCTACTCCACTTTCAAAACTAC	....((((((..(((((.(((...))))))))...)))))).((.((.(((..(((....))).)))..((((..(((((........))))).)))).)).))........	-36.6	112	31	20	31	30	860	580	1.48276
>TSPAN4	NM_001025235:940..1425	3HSAR001400	CR399081	486	80	88	158	160	3'UTR in Homo sapiens tetraspanin 4 (TSPAN4) transcript variant 3 mRNA.	233	18	3	ca	gt	ag	ggg	CCTCCGGACCCCCCCTGGGAGGGGTGGCCACGTGCTGGCTGCGGAACCCAGGGCAGGGGTGGGAGGGGCCTCCAGCACTTTTTATATTTACGTATTCTCCAAAGCAGTGTTCACACGG	(((((.(.(((((((((((....(..((((.....))))..)....)))))))..))))).))))).((.....))..............................(((....)))..	-45.1	118	20	24	35	39	1180	1310	0.900763
>STAC3	NM_145064:1291..1643	3HSAR003401	CR399093	353	73	53	94	133	3'UTR in Homo sapiens SH3 and cysteine rich domain 3 (STAC3) mRNA.	276	23	3	act	gcggg	cgg	ggg	GCCCCGCTTGCAAGAGCTGGAAAAAAACGCGTATCTACTAGGAGGAGCCAGGGACTGGGGCGGGGGGCGGGGGCGAGGGAGGGCGAACTGTCGAATGTTGCGAATTTATTAAACTTTTGACAA	(((((.(((((....(((.........(((...(((....)))....((((...)))).)))...)))....))))).).))))....(((((((.(((............))).))))))).	-34.8	123	32	22	23	46	1630	410	3.97561
>STAC3	NM_145064:1291..1643	3HSAR003401	CR399093	353	73	53	94	133	3'UTR in Homo sapiens SH3 and cysteine rich domain 3 (STAC3) mRNA.	287	22	3	gggc	ggcga	a	ggg	AAGAGCTGGAAAAAAACGCGTATCTACTAGGAGGAGCCAGGGACTGGGGCGGGGGGCGGGGGCGAGGGAGGGCGAACTGTCGAATGTTGCGAATTTATTAAACTTTTGACAAAACTT	....(((.........(((...(((....)))....((((...)))).)))....((....)).......)))....(((((((.(((............))).)))))))......	-19.9	117	34	22	18	43	1600	200	8
>DTX1	NM_004416:2200..3288	3HSAR003420	CR399154	1089	230	233	330	296	3'UTR in Homo sapiens deltex homolog 1 (Drosophila) (DTX1) mRNA.	455	28	3	ctcgg	gcaaaga	actc	ggg	GCCTTGTCTGCAAACTGGAGGATGCGGGGCAAGCCCTTAGGGGCCTGCCAGGGCTCGGGGGGCAAAGAGGGACTCGGGAAACTCAGTGTACCCCAGATGCCTCACCCATTCCGTGTCATCACCCATGT	.........(((.....((.(((((((((((.((((....)))).)))).(((.....((((((....((((((.((....)).)))...)))....)))))).)))...))))))).)).....)))	-48.5	128	26	23	38	41	1420	850	1.67059
>XKR5	NM_207411:1043..4765	3HSAR003439	CR399215	3723	964	923	971	865	3'UTR in Homo sapiens XK Kell blood group complex subunit-related family member 5 (XKR5) mRNA.	542	27	3	acaca	gaag	acaggt	ggg	CAGCCACGCAGGGGGAGGGCACCCCAAAGGAAGGAGCTGACGCTGTTTCTGGGACACAGGGGAAGGGGACAGGTGGGCAGCAGAGAGGAGGGGAAGGACAGCAGAGTTCCACGTTGTACTTCAGCGC	......(((.((((.......))))..........((((.((((.(..(((.....)))..)..(....).))))..))))...........((((.(((((..........))))).)))).))).	-37.1	127	33	14	28	52	1610	480	3.35417
>TOM1L2	NM_001033551:1532..5658	3HSAR003440	CR399217	4127	770	906	1303	1148	3'UTR in Homo sapiens target of myb1-like 2 (chicken) (TOM1L2) transcript variant 1 mRNA.	1470	25	3	aaa	ggct	cttgac	ggg	GTAGTTAGCCCTTCCCACCTGGCAGGACGGCCCAGACCACCAGCCAAGCAGGGAAAGGGGGCTGGGCTTGACGGGAGAAGAGACCAGCGACATGGTCGTTGGGGAGCATTCAGGATGGCGACTTC	..((((.(((..(((..((((.((....(((((((.((.((..((......))....))))))))))))).)))).(((....((((((((...))))))))......))).))).)))))))..	-48.3	125	29	18	33	45	1240	640	1.9375
>SLC25A25	NM_052901:1440..3240	3HSAR001470	CR399307	1801	382	433	446	540	3'UTR in Homo sapiens solute carrier family 25 (mitochondrial carrier; phosphate carrier) member 25 (SLC25A25) nuclear gene encoding mitochondrial protein transcript variant 1 mRNA.	621	31	3	gctctc	catgctt	agtgca	ggg	GGAAAGGATCTGGCCTTGTGGTCACTGGCATCTGAGCCCTGCTGATGGCTGGGGCTCTCGGGCATGCTTGGGAGTGCAGGGGGCTCGGGCTGCCTGGCCTGGCTGCACAGAAGGCAAGTGCTGGGGCTCAT	.....((..(..((((((((((((..((((((((((((((((.....))..(.(((((((((....))))))))).)..)))))))))).)))))))))...((....))...))))).))..)..))...	-57.4	131	18	28	32	53	1540	450	3.42222
>BARX2	NM_003658:891..1767	3HSAR003511	CR399441	877	221	261	174	221	3'UTR in Homo sapiens BARX homeobox 2 (BARX2) mRNA.	17	26	3	aaga	agactg	agaa	ggg	AGTAAAACCCTTTTGAGGGAAGAGGGAGACTGGGGAGAAGGGAAAAGAGAGAAGGCAGGGAGAGTAGGGAGAGAAAACCTTCCAGCAGCCCA	.......(((((((.........((....))....)))))))...............(((...((.(((((.......))))).))..))).	-21.92	92	35	9	13	35	880	310	2.83871
>BARX2	NM_003658:891..1767	3HSAR003511	CR399441	877	221	261	174	221	3'UTR in Homo sapiens BARX homeobox 2 (BARX2) mRNA.	490	17	3	g	tga	t	ggg	TATTTCTGTAGTTTTAAAAAAGAATTTAATGTTTTTGGTTGTATTTTTTTGGGGGGGTGAGGGTGGGCAAAAACATGGGGGTAGTTCTGAGTTGTTAGAAATGTTTCTGAATCAAGT	((((((((......(((...((((((..(((((((((.(..(.(((............))).)..).)))))))))......))))))...))).))))))))..............	-17.9	117	30	47	6	34	1570	60	26.1667
>DDX54	NM_024072:2675..4378	3HSAR002850	CR399455	1704	365	390	477	472	3'UTR in Homo sapiens DEAD (Asp-Glu-Ala-Asp) box polypeptide 54 (DDX54) transcript variant 2 mRNA.	599	21	3	agt	ctgg	ag	ggg	CCAGAGGCGGGAGTTGGTCCCCCTTCCTCCCACTGGACATGGTTGCAGCTGGGAGTGGGCTGGGGGAGGGGAACAGGATGCCCAGCCCAGGGGGCAAGGACACAGCTGCTCCCCTCTGGCT	(((((((.(((((((((((((((((.(((((((((.(......).))).)))))).((((((((.(..(....)....).)))))))).)))))...)))).))))).))).)))))))..	-64.7	121	20	19	36	46	1570	1070	1.46729
>MYADM	NM_001020818:1284..3220	3HSAR001558	CR399521	1937	391	606	495	445	3'UTR in Homo sapiens myeloid-associated differentiation marker (MYADM) transcript variant 1 mRNA.	736	26	3	gggt	gggt	tagctg	ggg	CTTAGTCAGTGTGTACGTGTGTGTGTGTGTGTGTGTGTGTGTGTGTGTTTGGGGGGTGGGGGGTGGGTAGCTGGGGATTGGGCCCTCTTTCTCCCAGTGGAGGAAGGTGTGCAGTGTACTTCCCCT	(((((.((.((..((((..((..(......)..))..))))..)))).))))).((.((((((((.(..((.((((......))))((((((((....))))))))....))..).))))))))))	-38.7	126	11	43	18	54	1780	480	3.70833
>ZNF697	NM_001080470:1753..5080	3HSAR003546	CR399553	3328	883	1068	626	751	3'UTR in Homo sapiens zinc finger protein 697 (ZNF697) mRNA.	80	18	3	gaa	gc	a	ggg	GGGAGCCTGTGGGGGGTAGATATCCTGGGACTGACCCAGGGGAAGGAAGTGGGGAAGGGGCGGGAGGGACAATCTGAGAGTGACTGGGGAGCCTTTGGTGTTTGGGGTTTCCTGAAGT	((..((((.((((..((.....(((((...((..((((...........))))..))...)))))...))..)))))).))..))((((((((((........)))))))))).....	-33.5	118	23	24	16	55	2110	310	6.80645
>TM9SF4	NM_014742:2165..3978	3HSAR003558	CR399589	1814	416	469	511	418	3'UTR in Homo sapiens transmembrane 9 superfamily protein member 4 (TM9SF4) mRNA.	136	23	3	ctgcgt	gggc	a	ggg	ACTCCTGCTCGTTTGGAATGTAACTCCTGGCACAGTGTTCCTGGATCCTGGGGCTGCGTGGGGGGCGGGAGGGCCTGTAGATAATCTTGCGTTTTTCGTCATCTTATTCCAGTTCTGTGGGGG	.((((..(....((((((((.....(((.((.((((...((..(...)..)))))).)).)))((((..(((((..(........)..)).)))..))))....))))))))....)..))))	-40.7	123	16	39	27	41	1510	390	3.87179
>LRRC20	NM_207119:778..3158	3HSAR001572	CR399592	2381	490	540	665	686	3'UTR in Homo sapiens leucine rich repeat containing 20 (LRRC20) transcript variant 1 mRNA.	89	20	3	ggct	ggc	t	ggg	CACAGGCCTGGAACCCTGGAAGGGAGGGAGGCCCATGGGAGGCCAAGCCTGGGGGCTGGGGGCGGGTGGGCCGAGCAGCACGTGGTGGGTGGGGTGCAGCTGGTCTGGATAGATAGCTTA	..((((((.....((((.......)))).(((((((....(.((.((((....))))..)).)..))))))).(((.((((.(.(....).).)))).))))))))).............	-47.5	120	21	17	25	57	1910	470	4.06383
>MED29	NM_017592:704..3567	3HSAR003560	CR399596	2864	699	642	764	759	3'UTR in Homo sapiens mediator complex subunit 29 (MED29) mRNA.	549	25	3	ttatct	gctaa	aa	ggg	CCCCAGCTCCTAACTGGGACTCTGTGTCTATGCAGGGGGCCAGCACCCCTGGGTTATCTGGGGCTAAGGGAAGGGACTTCATTTCCAGGGGCCACAGCCAAGCCCAGAGTCCCCCAGCGGCTCGC	....((((.((....(((((((((.((..((.((((((.......)))))).))...(((.((((...(((((.(....).)))))...)))).)))....)).)))))))))..)).))))...	-50	125	23	22	42	38	1300	1210	1.07438
>SFXN5	NM_144579:1155..4140	3HSAR003565	CR399609	2986	626	646	825	889	3'UTR in Homo sapiens sideroflexin 5 (SFXN5) mRNA.	2339	27	3	tga	tgacaga	acagt	ggg	AAGGGGTCTGCTCCTGTGGCGGTGCAGTGGCAAAGGATCCAGATAGCCTAGGGTGAGGGTGACAGAGGGACAGTGGGCTATGCCACTAGGCCCTGGTCTGGCTTTGGAAAGACCTGTGAGGGGAAAC	.(.((((((..(((...(((..(((....)))..(((.((((...((((((((((.((.(.((.........)).).)).)))).)))))).))))))).)))..))).)))))).)..........	-43.9	127	28	24	25	50	1260	420	3
>CACNG6	NM_145814:1374..1850	3HSAR001587	CR399612	477	80	136	113	148	3'UTR in Homo sapiens calcium channel voltage-dependent gamma subunit 6 (CACNG6) transcript variant 1 mRNA.	196	23	3	ttgctt	ggt	at	ggg	CCCTTATCCTTTCTCCCTCTGTAAATACGTTTTTCTCTGTGGCTGTATGTGGGTTGCTTGGGGGTGGGATGGGAAGAGGCTCTTTGCAAACGAGGGTCCCCAGAGAAGACTGGCGGGGACCTG	.((((.((((.(((((((((((((.(((((...((.....))....)))))..))))..))))).)))).)))).))))..............((((((((.............)))))))).	-41.12	123	20	36	27	40	1200	610	1.96721
>CACNG6	NM_145814:1374..1850	3HSAR001587	CR399612	477	80	136	113	148	3'UTR in Homo sapiens calcium channel voltage-dependent gamma subunit 6 (CACNG6) transcript variant 1 mRNA.	271	27	3	gtagct	gtgtg	ttgg	ggg	GAGGCTCTTTGCAAACGAGGGTCCCCAGAGAAGACTGGCGGGGACCTGATGGGGTAGCTGGGGTGTGGGGTTGGGGGATGAGGTCAGGGGGTCTTGGGTGGGAGTTGGGGGCCCCTTCATTTCCCAG	.(.(((((((((...((.((((((((.............))))))))..))..))))..))))).).....((((..((((.....(((((((((.((......)).)))))))))))))..)))).	-50.72	127	19	27	23	58	2390	640	3.73438
>EDC4	NM_014329:4373..4727	3HSAR003593	CR399693	355	71	96	79	109	3'UTR in Homo sapiens enhancer of mRNA decapping 4 (EDC4) mRNA.	109	27	3	gtgttt	ggtca	agca	ggg	GGCTGGGGCAGGGTCACGGCTGGCCTTTACCTGCTCAGGCCCCCATCTCTGGGGTGTTTGGGGGTCAGGGAGCAGGGAGCACTGGCCGTGGTCTACAGCGTGTGGTAGTCAGAAGGTTTAGCTGGGC	(((((((.(.((..((((((..(..(((.(((((((.((((((((.((....))....))))))))...))))))))))..)..))))))..))...((.....))........).)))))))....	-57.8	127	17	28	30	52	1580	660	2.39394
>BCL9L	NM_182557:5466..7740	3HSAR003613	CR399756	2275	411	565	708	591	3'UTR in Homo sapiens B-cell CLL/lymphoma 9-like (BCL9L) mRNA.	86	25	3	tcgc	gtg	tggagg	ggg	CAAATACGATAACCTTAACAAAGTTCTTCCCCTCAATGTTGGGATGGCCTGGGTCGCGGGGTGGGGTGGAGGGGGTGGGAGGGGGCTTGTGTAGGGAGTGGCATTTGTGGAAACCAGATGTGCTG	............(((((...(((((((..(((.(..(.((.(..(.((((.(....).)))).)..).)).)..).)))..)))))))...)))))....(((((((.(....))))))))....	-41.4	125	25	30	20	50	1780	420	4.2381
>BCL9L	NM_182557:5466..7740	3HSAR003613	CR399756	2275	411	565	708	591	3'UTR in Homo sapiens B-cell CLL/lymphoma 9-like (BCL9L) mRNA.	98	23	3	gtgga	ggt	agg	ggg	CCTTAACAAAGTTCTTCCCCTCAATGTTGGGATGGCCTGGGTCGCGGGGTGGGGTGGAGGGGGTGGGAGGGGGCTTGTGTAGGGAGTGGCATTTGTGGAAACCAGATGTGCTGGCAGCTTAGG	(((((...(((((((..(((.(..(.((.(..(.((((.(....).)))).)..).)).)..).)))..)))))))...)))))....(((((((.(....))))))))..............	-40.9	123	20	30	20	53	1850	420	4.40476
>RIMS4	NM_182970:811..5136	3HSAR003623	CR399789	4326	839	988	1227	1272	3'UTR in Homo sapiens regulating synaptic membrane exocytosis 4 (RIMS4) mRNA.	2587	31	4	ccact	ggct	tctcca	gggg	TTGCTGACTCAGGCTGCACTGTTTGAAGAGGAGCAGAGAGGCTGGCACTAGGGGCCACTGGGGGGCTGGGGTCTCCAGGGGATGACTGTTTTCAATCTCTGGGCCAAGATCACATGCAGGATACCACGGGA	.......(((.(((((((((((((......)))))).((...((((.(((((((......((((((....)))))).(..(((....)))..)..)))))))))))...))...)))))....))..))).	-40.1	131	28	27	29	47	1630	370	4.40541
>RIMS4	NM_182970:811..5136	3HSAR003623	CR399789	4326	839	988	1227	1272	3'UTR in Homo sapiens regulating synaptic membrane exocytosis 4 (RIMS4) mRNA.	3179	23	3	cct	tctgg	aga	ggg	GGGCTGCACAGCCCTACTGGGCTCCACCTCTATAAACCAGTGACTTCTCTGGGCCTGGGTCTGGGGGAGAGGGTTGCCAGGGAGACTCAGCTCTCCTTGGGGGCTGGCCCAGCTGACTGAGGG	(((((....)))))..((((((.....................((((((..(((....)))..))))))..((((.(((((((((......))))))))).)))).))))))...........	-56	123	19	25	35	44	1550	610	2.54098
>RIMS4	NM_182970:811..5136	3HSAR003623	CR399789	4326	839	988	1227	1272	3'UTR in Homo sapiens regulating synaptic membrane exocytosis 4 (RIMS4) mRNA.	4224	28	3	aggga	tttctg	ccctt	ggg	CCACCTTTCCCTCATTCCCTCTCTTGGAGCAGCAGCCGCCCAGGCCTTTAGGGAGGGAGGGTTTCTGGGGCCCTTGGGTTGGAGTGGGGTCGCGTTGCATTGTGTTCATGACCATGTAGCTCATGTTG	((((((..(((....((((((.(((((((.....(((.....))))))))))))))))(((((.....)))))..)))..)).))))....(.(((((((.((.......)).))))))).)......	-46.5	128	16	37	34	41	1070	720	1.48611
>TSPAN17	NM_130465:1220..2579	3HSAR003098	CR399793	1360	276	304	357	423	3'UTR in Homo sapiens tetraspanin 17 (TSPAN17) transcript variant 2 mRNA.	342	23	3	tctga	gt	atgg	ggg	GGAAGGGCGGCCTTGCTGGGGACTGCGGTGGGAGTAGAGTGCCCAGGAGAGGGTCTGAGGGGTGGGATGGGGGTCAGGACAATTTTGCAAAAGAAGTAGCTGGAAGCCATGGGACTGGCGGGA	.....(((..((((.(((((.(((((.......))..))).)))))..)))).(((.....(..((((....((....)).))))..)...)))....)))....((((......))))....	-32.5	123	27	20	18	58	1760	290	6.06897
>ZNF205	NM_003456:1869..2060	3HSAR003627	CR399803	192	44	19	37	92	3'UTR in Homo sapiens zinc finger protein 205 (ZNF205) transcript variant 1 mRNA.	80	23	3	gctc	aa	agctg	ggg	AGGGCCACTGGAACAGCCCCACTGGAGTCAAGGCTCCGAGGGAGGAGAGAGGGGCTCGGGAAGGGAGCTGGGGCGGTGAGGGCATGGGGTGAGGCATGGCGATGGGGGAGGGCGAGGGCGAGA	...(((.((.(..(((((((.((.(((((....((((......)))).....))))).))..))).))))..((.(((....(((...)))...))).))............).)))))....	-42.8	123	26	11	22	64	2050	420	4.88095
>ZNF205	NM_003456:1869..2060	3HSAR003627	CR399803	192	44	19	37	92	3'UTR in Homo sapiens zinc finger protein 205 (ZNF205) transcript variant 1 mRNA.	92	27	3	agct	gcggtga	catg	ggg	ACAGCCCCACTGGAGTCAAGGCTCCGAGGGAGGAGAGAGGGGCTCGGGAAGGGAGCTGGGGCGGTGAGGGCATGGGGTGAGGCATGGCGATGGGGGAGGGCGAGGGCGAGAAAGGGCAGGCACTCTG	.(((((((.((.(((((....((((......)))).....))))).))..))).))))..((.(((....(((...)))...))).))......((((.((....((........))..)).)))).	-42.8	127	27	12	23	65	2060	410	5.02439
>RAB3IP	join(NM_175624:1395..1406NM_175624:1407..9247)	3HSAR003632	CR399818	7853	2470	2326	1414	1643	3'UTR in Homo sapiens RAB3A interacting protein (rabin3) (RAB3IP) transcript variant beta 1 mRNA.	7169	25	3	aa	taatgg	ttggg	ggg	ATTCAGAATCTACCACTATAGGTAGTGAATACAACAGGATAGCAGAGGCTGGGAAGGGTAATGGGGGTTGGGGGGTGGGAGGATAAAGGGGTTGGGTAATGGGTGTAAAAATCTATAGAAGGAAT	.(((...((((.(((((.(((.(......(((.......((((....))))......))).....).)))...)))))..))))..............((((((......)))))).))).....	-19.32	125	41	27	10	47	1820	120	15.1667
>SMOC1	NM_001034852:1562..3669	3HSAR002613	CR399970	2108	491	546	501	570	3'UTR in Homo sapiens SPARC related modular calcium binding 1 (SMOC1) transcript variant 1 mRNA.	278	24	3	tttt	ggggtgg	a	ggg	ATTCTCTCTCTTATTGTAAGTTTTTGGATCTGCTACTGACAACTTTTAGAGGGTTTTGGGGGGGTGGGGGAGGGTGTTGTTGGGGCTGAGAAGAAAGAGATTTATATGCTGTATATAAATATAT	..(((((.((((......((((((.(.((((....((.((..((((((((....)))))))).)).))...)))).)....))))))...)))).)))))((((((((...)))))))).....	-21.5	124	29	46	11	38	1770	110	16.0909
>CDK5R2	NM_003936:1250..2480	3HSAR003680	CR399973	1231	186	315	406	324	3'UTR in Homo sapiens cyclin-dependent kinase 5 regulatory subunit 2 (p39) (CDK5R2) mRNA.	800	27	3	agct	gggtgtg	gaag	ggg	TCGCCCCACCCCCACCGCCTCTCCCCACCTTTTCCAACGTGTTGCATGCTGGGAGCTGGGGGGTGTGGGGGAAGGGGCTGCCGGCTTCTTTCAGGAGGCTGAGGTTTGGAGGCAAAATCAACCTGGG	..(((((.(((((((.....(((((((...((((((.((((...)))).)))))).))))))).)))))))..)))))...((((((((....)))))))).(((...((.......)).)))....	-57.6	127	19	27	38	43	1590	1120	1.41964
>CDK5R2	NM_003936:1250..2480	3HSAR003680	CR399973	1231	186	315	406	324	3'UTR in Homo sapiens cyclin-dependent kinase 5 regulatory subunit 2 (p39) (CDK5R2) mRNA.	1024	26	3	a	gggaggg	taggct	ggg	TTTGTTGCTCCTCCCCACTGCCCCTTTTAATTTATTTGGTTGTTTGCGGAGGGAGGGGGGAGGGGGGTAGGCTGGGCCGGGAACTGTCCGAGGTGCTGAGCTGGGGCGGGACCGGAATCCTCCCGG	.......(((((((((.((..(((((((((((.....))))).....)))))).)))))))))))....((..((.((((...((((((.((.(....).)).))))))..))))...))..))..	-53	126	15	32	29	50	1940	780	2.48718
>TRIM54	join(NM_187841:1078..1078NM_187841:1079..1631)	3HSAR002667	CR400028	554	104	93	193	164	3'UTR in Homo sapiens tripartite motif-containing 54 (TRIM54) transcript variant 2 mRNA.	297	22	3	aaga	ccga	cg	ggg	TATTGGGCACCTCTGTGATGCCAGGAGCGAACTGGTGAGCCCAGCGCCCTGGGAAGAGGGCCGAGGGCGGGGCGGTGGTGCCGGGACCTCTGAGGTCCTGGGGATTTGGGGACCCTTGGGGT	.....((((((.(......(((((.......)))))..((((..((((((.((.......)).)))))))))).).))))))...(((((...((((((.(.....).))))))...)))))	-58.9	122	17	22	29	54	1630	620	2.62903
>KIAA1305	NM_025081:6016..7857	3HSAR003706	CR400054	1842	389	474	528	451	3'UTR in Homo sapiens KIAA1305 (KIAA1305) mRNA.	678	23	3	aa	caagg	aaat	ggg	TGTCTTGGAGTGGGAGGATGGCCAGCCACAAGCCACCAGCTTGTCAGCATGGGAAGGGCAAGGGGGAAATGGGTTGGCCTACCTCATTTGACTCCAGCCAATGGAGACAATTCCTGACCCCTG	.(((..(((((..((((..((((((((.((..((.((..((((((..(....)...))))))))))...))))))))))..))))......(((((.....)))))...))))).))).....	-49.2	123	29	24	31	39	1070	650	1.64615
>PCDHGB2	NM_018923:2797..4602	3HSAR003712	CR400072	1806	380	423	554	449	3'UTR in Homo sapiens protocadherin gamma subfamily B 2 (PCDHGB2) transcript variant 1 mRNA.	1167	25	3	tt	gaggca	agcta	ggg	AGCGGAGCCCCAGCAGGAAGGGTGGGCCAGCCAGGCCATTCTTAGTCCCTGGGTTGGGGAGGCAGGGAGCTAGGGCAGGGACCAAATGAACAGAAAGTCTCAGCCCAGGATGGGGCTTCTTCAAC	...(((((((((.....((((((((.((.....))))))))))....((((((((((((.(((.....))).((.......))..............)))))))))))).)))))))))......	-53.5	125	30	18	31	46	1300	690	1.88406
>PCDHGB2	NM_018923:2797..4602	3HSAR003712	CR400072	1806	380	423	554	449	3'UTR in Homo sapiens protocadherin gamma subfamily B 2 (PCDHGB2) transcript variant 1 mRNA.	1544	21	3	t	cagc	cggc	ggg	CTGGTGTAGAATAGCCAGTAGTGTAGTGCGGTGTGCTTTTACGTGATGGCGGGTGGGCAGCGGGCGGCGGGCTCCGCGCAGCCGTCTGTCCTTGATCTGCCCGCGGCGGCCCGTGTTGTGT	(((((........)))))..(..(((..(((..((((...........(((((..(((((((((((((..((.....)).)))))))))...)).))..)))))))))..)))..)))..)	-51.9	121	12	30	30	49	890	520	1.71154
>PCDHGA10	NM_018913:2812..4617	3HSAR003713	CR400074	1806	380	423	554	449	3'UTR in Homo sapiens protocadherin gamma subfamily A 10 (PCDHGA10) transcript variant 1 mRNA.	1167	25	3	tt	gaggca	agcta	ggg	AGCGGAGCCCCAGCAGGAAGGGTGGGCCAGCCAGGCCATTCTTAGTCCCTGGGTTGGGGAGGCAGGGAGCTAGGGCAGGGACCAAATGAACAGAAAGTCTCAGCCCAGGATGGGGCTTCTTCAAC	...(((((((((.....((((((((.((.....))))))))))....((((((((((((.(((.....))).((.......))..............)))))))))))).)))))))))......	-53.5	125	30	18	31	46	1300	690	1.88406
>PCDHGA10	NM_018913:2812..4617	3HSAR003713	CR400074	1806	380	423	554	449	3'UTR in Homo sapiens protocadherin gamma subfamily A 10 (PCDHGA10) transcript variant 1 mRNA.	1544	21	3	t	cagc	cggc	ggg	CTGGTGTAGAATAGCCAGTAGTGTAGTGCGGTGTGCTTTTACGTGATGGCGGGTGGGCAGCGGGCGGCGGGCTCCGCGCAGCCGTCTGTCCTTGATCTGCCCGCGGCGGCCCGTGTTGTGT	(((((........)))))..(..(((..(((..((((...........(((((..(((((((((((((..((.....)).)))))))))...)).))..)))))))))..)))..)))..)	-51.9	121	12	30	30	49	890	520	1.71154
>KCNAB2	NM_003636:1283..3171	3HSAR002519	CR400239	1889	336	354	637	562	3'UTR in Homo sapiens potassium voltage-gated channel shaker-related subfamily beta member 2 (KCNAB2) transcript variant 1 mRNA.	375	21	3	tcctt	gc	ca	ggg	CCCAAAGATTTCCAAGGTTCCCAAAGTCAAGGCCAGGCCAAGGCCTGGTTGGGTCCTTGGGGCGGGCAGGGCCAGCCTCTCCTCTGCTGAGAATCCCCACTTGGTGTAGGGGGAGAGGGGA	(((......((((((((..((((........(((((((....))))))))))).))))))))......)))....((((((((((((..((........))..))...))))))))))...	-55.3	121	24	22	33	42	1370	790	1.73418
>ZNF598	NM_178167:2731..3195	3HSAR003801	CR400355	465	85	99	130	151	3'UTR in Homo sapiens zinc finger protein 598 (ZNF598) mRNA.	237	26	3	ga	aagggct	atgct	ggg	CAGTGGTGGGCCAGTCTCGGTTTGCATTCTTGTGCTTTTGGGAGGTGCCAGGGGAGGGAAGGGCTGGGATGCTGGGACCTGTTGTTGCTGGCAAAGCCAGAGGTCACAGTGGCCTGATCTGGGCCC	(((...((((((.(((((((((....(((((...(((((((......))))))).))))).)))))))))((((.(((((.......(((((...)))))))))).))))))))))..))).....	-48.71	126	18	31	26	51	1280	430	2.97674
>CARHSP1	NM_014316:493..2711	3HSAR003802	CR400358	2219	471	597	547	604	3'UTR in Homo sapiens calcium regulated heat stable protein 1 24kDa (CARHSP1) transcript variant 1 mRNA.	140	31	4	tatgg	caggtgt	tgt	gggg	AGACGGGGCTTCAGCCGGGCATGGTCCCTCTCAAGTATCTCCTGGAGGAAGGGGTATGGGGGGCAGGTGTGGGGTGTGGGGTGTTCCCGGCCATCAGCACAGCCTATGACCATTGCAACAACCTCTCACCA	(((.(((((....)))..(((((((((((((((..((((.(((......)))))))))))))).(((((((.(((((.(((....))).).))))..)))).)))..))))).))).....))))).....	-47.1	131	25	26	35	45	1700	630	2.69841
>PRIC285	NM_001037335:8843..10002	3HSAR002091	CR400402	1160	245	237	351	327	3'UTR in Homo sapiens peroxisomal proliferator-activated receptor A interacting complex 285 (PRIC285) transcript variant 1 mRNA.	922	27	3	ctc	ggttggg	tgccg	ggg	CCACCCTCTGAAATGTGAAAAGCCTGCACTCTTCCTGTGGGCTGCGCAGTGGGCTCGGGGGTTGGGGGGTGCCGGGGCGATGCTTCCACCCTGGACTGAGTGTTCGGGGCAGCCTGCTCGGCTGTAT	(((.(((((((..((((...((((..((.......))..)))).))))......))))))).))).....((((((.((..(((....((((((((.....)))))))).))).)))))))).....	-53.1	127	16	29	35	47	1710	610	2.80328
>CSPG5	NM_006574:1797..2158	3HSAR003823	CR400421	362	106	128	54	74	3'UTR in Homo sapiens chondroitin sulfate proteoglycan 5 (neuroglycan C) (CSPG5) mRNA.	24	25	3	ggtagt	tggg	tag	ggg	AGCAGAGCAAGAAGAGAGGAAGCGGGGGTAGTGGGTGGGGGGTAGGGGAAGAAACATTATCTCCTCTTGTACAGAGTCTATTTCTTGTAACCATTTGT	.(((((((((((((...(((..(....((.(..((.(((((((((.(.......).)))))))))))..))).)..))).)))))))).....)))))	-23.5	98	27	24	13	34	1330	170	7.82353
>ZNF687	NM_020832:3813..4508	3HSAR003833	CR400451	696	145	180	193	178	3'UTR in Homo sapiens zinc finger protein 687 (ZNF687) mRNA.	276	23	3	cct	ggt	aggat	ggg	TGAGCCCAACACTAATTAATTTTATGCTCCTGCTGCAGAACCCCCAGTGTGGGCCTGGGGGTGGGAGGATGGGACTTAGGTATGCCTGCTAGACAGGTTCAGGGAAGGACTGATGGGGGTGTC	...((((.((.((((....((((((.(((((........((((((((.(....)))))))))))))).)))))).))))))..(((((.....)))))((((.......))))...))))...	-41.5	123	26	29	25	43	1390	680	2.04412
>ZNF687	NM_020832:3813..4508	3HSAR003833	CR400451	696	145	180	193	178	3'UTR in Homo sapiens zinc finger protein 687 (ZNF687) mRNA.	525	28	3	gcg	gggtggg	ttggta	ggg	AGCCCCCTACCCCTGCAGTGCCTTTCACTTCTTTTTTTCCCCAGAAATCCGGGGCGGGGGGGTGGGGGGTTGGTAGGGATGAGTCCTGTCAAGGGGGCCACAGGAGAGGAGGGGACAGGCTCTCAGGA	.(((((((..((((((...((((..(((((((((....((((.(....).)))).)))))))))..))))..))))))..((......)).)))))))..(..(((((..(....)...)))))..).	-60.3	128	22	26	32	48	2480	1020	2.43137
>KCNC1	NM_001112741:1814..3134	3HSAR003843	CR400483	1321	372	349	301	299	3'UTR in Homo sapiens potassium voltage-gated channel Shaw-related subfamily member 1 (KCNC1) transcript variant A mRNA.	451	26	3	ggtga	gcgag	agga	ggg	GTTGTTGGAGCCAAACTGTAACGGCGTTCAGTAGAAACCTGTACATTTCTGGGGGTGAGGGGCGAGGGGAGGAGGGACAGAGATGGGGAATGGATTGCTTCCTTTTTGTACACAAGATCAAGAGGA	(((((((.((.....)).)))))))............(((.(.....(((....(((....(((((((((((..(..((...........))..)..))))).)))))).))).)))...).))).	-26.7	126	33	29	18	46	1410	240	5.875
>GPR115	join(NM_153838:2347..2349NM_153838:2350..3162)	3HSAR003848	CR400497	816	205	249	146	216	3'UTR in Homo sapiens G protein-coupled receptor 115 (GPR115) mRNA.	449	20	3	gta	ttgg	t	ggg	TCTGCGTGGATCCTGGGTACTTTGGACAGTGAGGGTTCGATCCAATTTTAGGGGTAGGGTTGGGGGTGGGAGTGGGAGTGTGGGTTGGCAGGAGGAAGAATGAGTCTACTTTGGAGACAA	(((.(((.(((((....((((((((((.......))))..((((((((((....))))))))))..........)))))).))))).)).).)))........((((.(....)))))..	-25.9	120	24	32	13	51	1510	170	8.88235
>GPR115	join(NM_153838:2347..2349NM_153838:2350..3162)	3HSAR003848	CR400497	816	205	249	146	216	3'UTR in Homo sapiens G protein-coupled receptor 115 (GPR115) mRNA.	460	23	3	ggt	agt	agtgt	ggg	CCTGGGTACTTTGGACAGTGAGGGTTCGATCCAATTTTAGGGGTAGGGTTGGGGGTGGGAGTGGGAGTGTGGGTTGGCAGGAGGAAGAATGAGTCTACTTTGGAGACAATTAAGTCATGGTAC	.....(((((...(((..(((..(((...((((((((((....))))))))))..(.((((((((..(((...((........))...)))..)))))))).).)))..))).)))..)))))	-24.3	123	27	33	13	50	1500	170	8.82353
>C17orf82	NM_203425:982..1530	3HSAR003868	CR400564	549	71	94	184	200	3'UTR in Homo sapiens chromosome 17 open reading frame 82 (C17orf82) mRNA.	374	24	3	c	gtcttca	tcga	ggg	GCCCCCTCGGCTCCGACCCGCCCTCCTCACCACCCTCATCCGGCTCTTCAGGGCGGGGTCTTCAGGGTCGAGGGCAGGATGTGCCCTGTGGAGCTGCTCACCTAAGTTCCTGCCTCCATAGGGG	.((((((((((((.((((((((((.....((..........))......))))))))....)).))))))))))..)).....(((((((((((.(((......)))....).)))))))))).	-55.3	124	15	25	48	36	970	1220	0.795082
>C17orf82	NM_203425:982..1530	3HSAR003868	CR400564	549	71	94	184	200	3'UTR in Homo sapiens chromosome 17 open reading frame 82 (C17orf82) mRNA.	483	23	3	gact	ga	cccag	ggg	CTGCCTCCATAGGGGAGGCTTTGGGCTGCGTTATTCCAGCGGGAGGTGGTGGGGACTGGGGAGGGCCCAGGGGTCAGCCTGAGAATCTCGCCCTTGGATTAAAAGCCACCAATGCTC	..((((((.....))))))....((((...(((.((((......((.(((((((.((.(((..((((....))))..))).))..))))))))))))).))).))))..........	-47.4	117	21	24	29	43	1360	550	2.47273
>MEX3D	NM_203304:1957..2850	3HSAR003873	CR400576	894	207	270	181	236	3'UTR in Homo sapiens mex-3 homolog D (C. elegans) (MEX3D) mRNA.	34	30	3	ggccag	tgggcgc	agacg	ggg	AGCGCGGACCACCACGTGGCCGGGGCCATCTGCGGGGGCCAGGGGTGGGCGCGGGAGACGGGGCGGGACCCGGGGTGGGAGAGGGACGGGGAGGGGGCGAGGGGCGGAGGCCG	..(.((..((.((((....(((.(.((((((..((...))..)))))).).)))....((((......))))..))))....))..)).)............(((....))).	-43.5	113	15	5	27	66	2650	460	5.76087
>MEX3D	NM_203304:1957..2850	3HSAR003873	CR400576	894	207	270	181	236	3'UTR in Homo sapiens mex-3 homolog D (C. elegans) (MEX3D) mRNA.	47	21	3	cgc	agacg	c	ggg	AGCGCGGACCACCACGTGGCCGGGGCCATCTGCGGGGGCCAGGGGTGGGCGCGGGAGACGGGGCGGGACCCGGGGTGGGAGAGGGACGGGGAGGGGGCGAGGGGCGGAGGCCGAGGG	..(.((..((.((((....(((.(.((((((..((...))..)))))).).)))....((((......))))..))))....))..)).)............(((....))).....	-43.5	117	16	5	27	69	2750	460	5.97826
>MEX3D	NM_203304:1957..2850	3HSAR003873	CR400576	894	207	270	181	236	3'UTR in Homo sapiens mex-3 homolog D (C. elegans) (MEX3D) mRNA.	60	20	3	gc	acccg	t	ggg	CACCACGTGGCCGGGGCCATCTGCGGGGGCCAGGGGTGGGCGCGGGAGACGGGGCGGGACCCGGGGTGGGAGAGGGACGGGGAGGGGGCGAGGGGCGGAGGCCGAGGGGGCAGGGGGGTG	((((.(.((.((..((((.(((((....(((........((.(.(....).).))....((((..............)))).....))).....)))))))))....)).)).)..))))	-45.54	120	15	6	25	74	3450	420	8.21429
>MEX3D	NM_203304:1957..2850	3HSAR003873	CR400576	894	207	270	181	236	3'UTR in Homo sapiens mex-3 homolog D (C. elegans) (MEX3D) mRNA.	72	20	3	gt	aga	acg	ggg	GGGGCCATCTGCGGGGGCCAGGGGTGGGCGCGGGAGACGGGGCGGGACCCGGGGTGGGAGAGGGACGGGGAGGGGGCGAGGGGCGGAGGCCGAGGGGGCAGGGGGGTGGGCGGCGGCCAG	...(((.(((((....(((........((.(.(....).).))....((((..............)))).....)))....(((....)))......)))))..))).(((....)))..	-40.04	120	14	5	23	78	3580	380	9.42105
>MEX3D	NM_203304:1957..2850	3HSAR003873	CR400576	894	207	270	181	236	3'UTR in Homo sapiens mex-3 homolog D (C. elegans) (MEX3D) mRNA.	83	22	3	ac	gagg	cgag	ggg	CGGGGGCCAGGGGTGGGCGCGGGAGACGGGGCGGGACCCGGGGTGGGAGAGGGACGGGGAGGGGGCGAGGGGCGGAGGCCGAGGGGGCAGGGGGGTGGGCGGCGGCCAGTGTTTACAGATGA	.....(((..((((..((.(.(....).).))...))))..)))................(..((((...(((.(..(((.................)))..).)))..))))..)......	-34.43	122	17	8	21	76	3400	340	10
>MEX3D	NM_203304:1957..2850	3HSAR003873	CR400576	894	207	270	181	236	3'UTR in Homo sapiens mex-3 homolog D (C. elegans) (MEX3D) mRNA.	524	26	3	ggca	gggcgg	cgag	ggg	TTTTGGGGCTAACCATTTATGCTTTTGTACATCAACCGTGCGCGGCCGGAGGGGGCAGGGGGGCGGGGGCGAGGGGCGTTCCAATCAAATTTCTAACTTTCTGTTAATTATTAATCCCCTTTTTAC	...(((......))).....(((..(((((.......))))).))).(((((((((((..((..((..(.((..((....))..))...)..))..))..))))...........)))))))....	-31.1	126	24	39	27	36	1760	510	3.45098
>PCDHGA6	NM_018919:2800..4605	3HSAR003911	CR400696	1806	380	423	554	449	3'UTR in Homo sapiens protocadherin gamma subfamily A 6 (PCDHGA6) transcript variant 1 mRNA.	1167	25	3	tt	gaggca	agcta	ggg	AGCGGAGCCCCAGCAGGAAGGGTGGGCCAGCCAGGCCATTCTTAGTCCCTGGGTTGGGGAGGCAGGGAGCTAGGGCAGGGACCAAATGAACAGAAAGTCTCAGCCCAGGATGGGGCTTCTTCAAC	...(((((((((.....((((((((.((.....))))))))))....((((((((((((.(((.....))).((.......))..............)))))))))))).)))))))))......	-53.5	125	30	18	31	46	1300	690	1.88406
>PCDHGA6	NM_018919:2800..4605	3HSAR003911	CR400696	1806	380	423	554	449	3'UTR in Homo sapiens protocadherin gamma subfamily A 6 (PCDHGA6) transcript variant 1 mRNA.	1544	21	3	t	cagc	cggc	ggg	CTGGTGTAGAATAGCCAGTAGTGTAGTGCGGTGTGCTTTTACGTGATGGCGGGTGGGCAGCGGGCGGCGGGCTCCGCGCAGCCGTCTGTCCTTGATCTGCCCGCGGCGGCCCGTGTTGTGT	(((((........)))))..(..(((..(((..((((...........(((((..(((((((((((((..((.....)).)))))))))...)).))..)))))))))..)))..)))..)	-51.9	121	12	30	30	49	890	520	1.71154
>CNIH3	NM_152495:1182..2372	3HSAR003922	CR400729	1191	303	330	254	304	3'UTR in Homo sapiens cornichon homolog 3 (Drosophila) (CNIH3) mRNA.	529	24	3	a	gctgga	tgtgt	ggg	GACTCTTGTTGCCTTTCTTCCAAGCCATGGCCATGCCCTTTTTCTCAAATGGGAGGGGCTGGAGGGTGTGTGGGATTTGTCTTCAGCTGCAACCAGCCTTGAGCCTGCTGGGCTATTTTCAGCT	(((...(.(..(...((((((..((....))...(((((...((((....))))))))).))))))...)..).)...)))...(((((.((..(((((..((....)))))))..)).)))))	-39.6	124	18	40	31	35	830	520	1.59615
>MAEA	NM_001017405:1222..2189	3HSAR002858	CR400750	968	227	258	235	248	3'UTR in Homo sapiens macrophage erythroblast attacher (MAEA) transcript variant 1 mRNA.	27	24	3	gac	ctgcagt	cg	ggg	GCCCCACGTCGTGAAGCGCACGCCTCGGGGACGGGCTGCAGTGGGCGGGGAGGCCACGCCTTCCTCCTGTCCCACGCTCCAGCCTGCCGCGGCGTTTCTG	............(((((((.(((.....((.(((((((..((((((((((((((...))))))))...).)))))....)))))))))))))))))))..	-48.2	100	10	16	39	35	850	780	1.08974
>CLSTN3	NM_014718:3150..4013	3HSAR003935	CR400769	864	145	218	257	244	3'UTR in Homo sapiens calsyntenin 3 (CLSTN3) mRNA.	345	21	3	gct	gctgg	t	ggg	GCCCCCTTAGCACTCACTGTGTTGGGGAGAGGGTGACGATTGCAATGGCTGGGGCTGGGGCTGGGGGTGGGATTGAAGGAAACCCTCTCCTCTCCCCTTCCCTTCTCTCTCCTGTCCATGG	(((((((((((((.....)))))))))...))))..........(((((.((((..((((..((((..((((..((.((....))))))))..))))..)))).....)))).).))))..	-48.8	121	16	31	35	39	1370	1010	1.35644
>CLSTN3	NM_014718:3150..4013	3HSAR003935	CR400769	864	145	218	257	244	3'UTR in Homo sapiens calsyntenin 3 (CLSTN3) mRNA.	630	23	3	gac	ag	acgtgg	ggg	AGGTCCTGCAGCCCCGGCCCCTCCTCCGTGACCTGGTGTGGCCAGGCTGCGGGGACGGGAGGGGACGTGGGGGCCCCGGGTGTACATATATAATGTATATTTTTTCAATGTTGTCGTGAGTGC	.((((((...(((((..(((.(((.((((..(((((.....)))))..))))))).))).)))).)...))))))..((((((((((.....)))))))))).((((.((....))))))...	-53.7	123	18	30	31	44	1300	890	1.46067
>CLSTN3	NM_014718:3150..4013	3HSAR003935	CR400769	864	145	218	257	244	3'UTR in Homo sapiens calsyntenin 3 (CLSTN3) mRNA.	781	22	3	gca	gcggg	tt	ggg	CCTTGTGTGTATGTGTGTGTGTGTGTGTGTGTGAGGCATCGTCATGTCCTGGGGCAGGGGCGGGGGGTTGGGTGTGGTGAGGGAGGGGACATATCCTAGGGTTTTCAAATAAAACAATCAGA	(((..((..((((..(....)..))))..))..)))..(((((.((((....))))..)))))..(((((..(((..((((((..((((....))))....)))))).)))...)))))...	-33.6	122	22	35	15	50	1670	210	7.95238
>BAHD1	NM_014952:2415..4526	3HSAR003938	CR400778	2112	446	529	502	635	3'UTR in Homo sapiens bromo adjacent homology domain containing 1 (BAHD1) mRNA.	31	26	3	caagt	gctcg	tagg	ggg	CCTCCTCATGCCCATGCTGGGGCTACCCATGGGCAAGTGGGGCTCGGGGTAGGGGGCACTGCTTGAAGCACAGCACTTGGTTAGGGGGCCACAGAGGCCTAAGTTT	.........(((....(((.((((.(((.(((.((((((.((((..((((((......))))))..))).)..)))))).)))))))))).))).)))........	-40.1	106	19	21	28	38	1570	500	3.14
>BAHD1	NM_014952:2415..4526	3HSAR003938	CR400778	2112	446	529	502	635	3'UTR in Homo sapiens bromo adjacent homology domain containing 1 (BAHD1) mRNA.	134	26	3	cag	cccctgt	ttct	ggg	GGGGGCCACAGAGGCCTAAGTTTGCTGGCCTGTGGTTTTCTTGGGGGGGAGGGCAGGGGCCCCTGTGGGTTCTGGGCTCCAGGGGAGGGAGCTGGGGAGGCCAGGGTATAAGAAAAGCATCAGAAC	(((((((.((.(((((..........))))).))(((((((......)))))))...)))))))....(..((((.((((..((.......))..)))).))))..)...................	-49.9	126	23	23	24	56	2540	500	5.08
>BAHD1	NM_014952:2415..4526	3HSAR003938	CR400778	2112	446	529	502	635	3'UTR in Homo sapiens bromo adjacent homology domain containing 1 (BAHD1) mRNA.	150	23	3	ttct	ctccag	a	ggg	TAAGTTTGCTGGCCTGTGGTTTTCTTGGGGGGGAGGGCAGGGGCCCCTGTGGGTTCTGGGCTCCAGGGGAGGGAGCTGGGGAGGCCAGGGTATAAGAAAAGCATCAGAACTCTCAGCTTGGCC	...(((.(((((.(((((.((((((((..(.((.((((....)))))).)..(..((((.((((..((.......))..)))).))))..).)))))))).)).))).....)))))..))).	-43.6	123	21	27	24	51	2190	480	4.5625
>BAHD1	NM_014952:2415..4526	3HSAR003938	CR400778	2112	446	529	502	635	3'UTR in Homo sapiens bromo adjacent homology domain containing 1 (BAHD1) mRNA.	165	25	3	ga	agctg	aggcca	ggg	GTGGTTTTCTTGGGGGGGAGGGCAGGGGCCCCTGTGGGTTCTGGGCTCCAGGGGAGGGAGCTGGGGAGGCCAGGGTATAAGAAAAGCATCAGAACTCTCAGCTTGGCCCAAGGTACCTTCTGTGG	.............(.((((((((..(((((.(((.((((((((((((((......))...((((.....))))...........))).))))))))).)))...)))))...)).)))))).)..	-45.8	125	22	26	25	52	2220	540	4.11111
>BAHD1	NM_014952:2415..4526	3HSAR003938	CR400778	2112	446	529	502	635	3'UTR in Homo sapiens bromo adjacent homology domain containing 1 (BAHD1) mRNA.	316	22	3	t	ggc	aaggag	ggg	GTAGTCTTCTCTGAGGCTGGGCCAAGCCTGAGGGAAATGGGGCCCTAGGAGGGTGGGGGCGGGAAGGAGGGGCAAGGTCTTTCAGGAACCAGACCCAACAGGCCCTTCTGTAGCCTCCCCCT	......((((((.(((((......))))).)))))).....((((.....))))(((((.(((..((((((((..(((((..........)))))......))))))))....)))))))).	-55.4	122	24	21	32	45	1470	910	1.61538
>BAHD1	NM_014952:2415..4526	3HSAR003938	CR400778	2112	446	529	502	635	3'UTR in Homo sapiens bromo adjacent homology domain containing 1 (BAHD1) mRNA.	750	22	3	a	aagat	tgct	ggg	GGTCTGGCTTCCCAGAAAGTTAACTGATGATTGTGGGGTTTGTCATATCTGGGAGGGAAGATGGGTGCTGGGAGAGGGTTGGGGGCAGGGGGCAAGGAAAATTGCTACCTGATTTGTTGAAG	.((((..(((((((((.((....)).(((((..........))))).)))))))))..))))................(..(.(.((((..((((......))))..))))...).)..)..	-32.6	122	27	32	14	49	1660	230	7.21739
>BAHD1	NM_014952:2415..4526	3HSAR003938	CR400778	2112	446	529	502	635	3'UTR in Homo sapiens bromo adjacent homology domain containing 1 (BAHD1) mRNA.	762	23	3	tgct	aga	ttgg	ggg	CAGAAAGTTAACTGATGATTGTGGGGTTTGTCATATCTGGGAGGGAAGATGGGTGCTGGGAGAGGGTTGGGGGCAGGGGGCAAGGAAAATTGCTACCTGATTTGTTGAAGATTTTTCCTCTTG	(((........)))..(((.((((......))))))).((((((((((((.....(..(.......)..)...((((..((((......))))..))))...........)))))))))))).	-27.8	123	28	36	13	46	1590	170	9.35294
>KSR2	NM_173598:2822..17008	3HSAR003959	CR400848	14187	3408	3848	3647	3284	3'UTR in Homo sapiens kinase suppressor of ras 2 (KSR2) mRNA.	6604	24	3	a	tgcag	ctggca	ggg	GGCAACTTGGAACCAGGAAAGAGAGAGAGGAAAAGCAGGAAGTTGTGGAAGGGAGGGTGCAGGGGCTGGCAGGGACCATACTGGGAGTTTGCACGGAAGCTTGAACTTATGTTCTCAAACTGAC	.....((((....))))...(((((.(((...((((......((.(....).))..((((((..(((..(((........)))..)))))))))....))))...)))...)))))........	-26.9	124	38	21	19	46	1060	230	4.6087
>C1orf144	NM_001114600:630..3634	3HSAR003965	CR400865	3005	669	733	806	797	3'UTR in Homo sapiens chromosome 1 open reading frame 144 (C1orf144) transcript variant 1 mRNA.	243	22	3	aaa	tgg	ttag	ggg	TTCCCACTGTGATTGGCACATCGACAAGGGCTGTCCCAAGTCAATGGAAAGGGAAAGGGTGGGGGTTAGGGGAAGGTTGGGGGGACCCAGCAAGGACTCAGAGAGTCAGACAGTGCCACTTG	(((((..((((.....))))..(((..(((....)))..)))........))))).((((((..(((........((((((....))))))...(((((...))))).)))....)))))).	-42.6	122	32	21	24	45	1640	470	3.48936
>C10orf114	NM_001010911:882..1989	3HSAR003969	CR400879	1108	252	227	307	322	3'UTR in Homo sapiens chromosome 10 open reading frame 114 (C10orf114) mRNA.	658	23	3	c	tgcga	cgcga	ggg	AGGGACCCCCGGGACTCCCGCACACCCAGGACCGGGAGCGGCAGAGCAGAGGGCGGGTGCGAGGGCGCGAGGGAAGGGAGGCGGCCTGCGGACCTGGGGCGCGCAGTTTCCCGGCTCCGTGGG	.((((((....))..)))).....(((((((((((((((.((...((......(((((.(((((.(((............))).))).)).)))))..))..)).).))))))).))).))))	-55	123	19	9	38	57	1480	970	1.52577
>RASL10A	NM_001007279:862..1787	3HSAR003985	CR400931	926	157	184	283	302	3'UTR in Homo sapiens RAS-like family 10 member A (RASL10A) transcript variant 2 mRNA.	152	29	3	cctg	tttcgtt	gcggcg	ggg	GCCTTCGCCCGTGGGAAGGTCTTAAGCTGTATGTGCTCTTTGGCCCACATGGGCCTGGGGTTTCGTTGGGGCGGCGGGGGGGGCGGTGTCTCTGGCCGTAGGAAGGGAATGCGCCTGCGTGTGTATACC	.((.((((((..(.((((.(((..(((.......)))....(((((....))))).))).)))).)..)))))).)).(.(((((...(((((..((...)).)))))...))))).)...........	-48.6	129	14	32	30	53	2300	540	4.25926
>ELOVL1	NM_022821:969..1483	3HSAR003999	CR400976	515	110	108	159	138	3'UTR in Homo sapiens elongation of very long chain fatty acids (FEN1/Elo2 SUR4/Elo3 yeast)-like 1 (ELOVL1) mRNA.	434	19	3	t	cgg	cct	ggg	TCACTCCTCCACCCCACACACTGAAGCAGTAGCTTCTGGGCCAAAGGTCAGGGTGGGCGGGGGCCTGGGAATACAGCCTGTGGAGGCTGCTTACTCAACTTGTGTCTTAATTAAAAGTG	...(((((((((((........(((((....)))))..((((...)))).))))))).))))...((((.(..((((((....))))))..).))))......................	-40.4	119	27	27	31	34	980	570	1.7193
>LOC100129342	XM_001716551:757..902	3HSAR004036	CR401097	146	16	21	48	61	3'UTR in PREDICTED: Homo sapiens hypothetical protein LOC100129342 (LOC100129342) mRNA.	73	26	3	gctc	gtggtgg	gcg	ggg	CGAAGGCGCCCCTTTGTCCTGCGGCGGGCCCGATAAGAAGTCCTCCTGGCGGGGCTCGGGGTGGTGGGGGGCGGGGAGATGAACGCTGCGGCCAGCAGCTACCCCATGGCCTCCCTGTACGTGG	......((((((...(((((((((.((((..........)))).))..)))))))..))))))..(((((((((((........(((((.....)))))..))))...))))))).........	-57.1	124	16	20	38	50	1630	940	1.73404
>LOC149478	XM_001725220:1216..1572	3HSAR004045	CR401121	357	56	71	123	107	3'UTR in PREDICTED: Homo sapiens hypothetical protein LOC149478 (LOC149478) mRNA.	180	23	3	cgaggt	gtc	cc	ggg	AGAACCGTTGTCTGCCACGCGCAGCCCCTTGTGCGGGATCAAGCCCGTGTGGGCGAGGTGGGGTCGGGCCGGGCAGGGCTTGGGCTGGGCCTCCCTGAGGGGGTGAAACTCGAAAACGAGGAT	...............(((.(.(.((((...(..((((......))))..))))).(((.((((((.((((((((...)))).)))).)))))))))..).).)))...((((....))))...	-50.7	123	20	20	32	51	1500	700	2.14286
>LOC149478	XM_001725220:1216..1572	3HSAR004045	CR401121	357	56	71	123	107	3'UTR in PREDICTED: Homo sapiens hypothetical protein LOC149478 (LOC149478) mRNA.	195	19	3	cc	ca	ctt	ggg	CACGCGCAGCCCCTTGTGCGGGATCAAGCCCGTGTGGGCGAGGTGGGGTCGGGCCGGGCAGGGCTTGGGCTGGGCCTCCCTGAGGGGGTGAAACTCGAAAACGAGGATTTCCTTCGTTC	(((.(.(.((((...(..((((......))))..))))).(((.((((((.((((((((...)))).)))).)))))))))..).).))).........(((((((.....))))))).	-52.6	119	17	22	32	48	1470	680	2.16176
>LOC100133885	XM_001714113:808..1272	3HSAR004126	CR401362	465	81	95	138	151	3'UTR in PREDICTED: Homo sapiens hypothetical protein LOC100133885 (LOC100133885) mRNA.	257	26	3	gaat	gaccctg	agg	ggg	TCTGCCCCTCTGGTGACCAGGTCACAGCTCCCTTGGGAAGACGATTGACTGGGGAATGGGGACCCTGGGGAGGGGGCCTTCAGGGTGCCATCTGTCTGTTTACGCCAGAAAACAGATTTCTGTTTT	........(((((((.((.(((((..(((((....)).)).)...))))).)).....((.(((((((((.......))))))))).)).............)))))))((((((....)))))).	-44.7	126	23	32	31	40	1360	690	1.97101
>LOC727778	XM_001125757:1834..4269	3HSAR004137	CR401405	2436	731	796	411	498	3'UTR in PREDICTED: Homo sapiens similar to protein x 013 transcript variant 3 (LOC727778) mRNA.	453	21	3	ga	gatgct	t	ggg	AGAGAATTTTCAAGACTTCTTTTCACTCTTTGATTTGGATCTGGCAAATTGGGGAGGGGATGCTGGGTGGGAAACAGTTATGAAATGCCAAGAAATTCTTTGGCTTTAGAAATTTATCTTT	(((((..(((((.(((....(..(.(((((..(((((.......)))))..))))))..).........(....).))).))))).((((((......))))))............)))))	-28.8	121	33	43	15	30	820	170	4.82353
>LOC440748	XM_498841:1783..4352	3HSAR004148	CR401441	2570	613	724	552	681	3'UTR in PREDICTED: Homo sapiens hypothetical LOC440748 (LOC440748) mRNA.	637	20	3	ca	tggg	ag	ggg	GTATCTTTGTGGGGCTGACCATGATTTTGGCAGCCCTTTCCCCCCAAGCCGGGCAGGGTGGGGGGAGGGGCAGGAGGCTCTTAGAGAAAGGCAGTTTGCCTCCGGTTCTCTGGGTCAGGT	((.((((.((.((((((.(((......))))))))).(((((((((..((.....)).)))))))))..)))))).)).(((((((((((((.....))))....)))))))))......	-54.7	120	18	29	28	45	1540	870	1.77011
>LOC648154	XM_938815:1503..1634	3HSAR004165	CR401493	132	16	18	33	65	3'UTR in PREDICTED: Homo sapiens hypothetical LOC648154 transcript variant 1 (LOC648154) mRNA.	50	25	3	gta	gcgggag	acg	ggg	TGTCGGGGCCAGGCCGGGGGAGGATGGCGCCCTAGAACCCGGCCTTGCTGGGGTAGGGGCGGGAGGGGACGGGGTGGGGACCGGCCATGTCGGAGGTGACCCGGAGTCTGCTGCAGCGCTGGGG	....(((((((..((......)).)))).))).....((((((...((((.((((((..(....(....).((((.(...(((((...)))))...).)))).)..)))))).)))))))))).	-56.2	124	15	16	30	63	2280	610	3.7377
>LOC648154	XM_938815:1503..1634	3HSAR004165	CR401493	132	16	18	33	65	3'UTR in PREDICTED: Homo sapiens hypothetical LOC648154 transcript variant 1 (LOC648154) mRNA.	61	19	3	a	gacg	tg	ggg	AGGCCGGGGGAGGATGGCGCCCTAGAACCCGGCCTTGCTGGGGTAGGGGCGGGAGGGGACGGGGTGGGGACCGGCCATGTCGGAGGTGACCCGGAGTCTGCTGCAGCGCTGGGGCGCCA	...((......))..((((((((((..((((.((((((....)))))).))))((.((((.((((.(...(((((...)))))...).))))...)))).))......)))))))))).	-60.3	119	16	14	30	59	2080	610	3.40984
>LOC100129342	XM_001718736:523..668	3HSAR004221	CR401668	146	16	21	48	61	3'UTR in PREDICTED: Homo sapiens hypothetical protein LOC100129342 (LOC100129342) mRNA.	73	26	3	gctc	gtggtgg	gcg	ggg	CGAAGGCGCCCCTTTGTCCTGCGGCGGGCCCGATAAGAAGTCCTCCTGGCGGGGCTCGGGGTGGTGGGGGGCGGGGAGATGAACGCTGCGGCCAGCAGCTACCCCATGGCCTCCCTGTACGTGG	......((((((...(((((((((.((((..........)))).))..)))))))..))))))..(((((((((((........(((((.....)))))..))))...))))))).........	-57.1	124	16	20	38	50	1630	940	1.73404
>LOC100129828	XM_001724980:1533..2443	3HSAR004259	CR401785	911	196	186	259	270	3'UTR in PREDICTED: Homo sapiens hypothetical protein LOC100129828 (LOC100129828) mRNA.	476	25	3	t	actcaa	caggct	ggg	GTTCGCATAAGAATCCTCCCCCAACGCCCACTGGAGAGATGACACCAGGCGGGTGGGACTCAAGGGCAGGCTGGGTCACCAGCTGCCCAAGGTGCCGGCCTGCCATGGGGCTGCCCGAGGGGTGC	((((......))))..........(((((..(((..((....(.((((((((((.(((((...((((((.((((....))))))))))..))).)).))))))).)))).))..)))..))))).	-57.6	125	24	17	40	44	1140	1030	1.1068
>LOC728661	XM_001717735:1690..5974	3HSAR004262	CR401792	4285	963	1089	1157	1076	3'UTR in PREDICTED: Homo sapiens similar to solute carrier family 35 member E2 (LOC728661) mRNA.	463	24	3	ccgaa	ag	acaga	ggg	GAGGCCCTGGACCGGCGGCAGACTGGCCCTGGGCATGAGGCCACAGAGCAGGGCCGAAGGGAGGGGACAGAGGGCCCTGGAAGGAAGGGTCTCCTGCTGCCACGGTGGGCACTCAGAACTTCTC	(((((((...((((..(((((..(((((((((((.....)))......))))))))...........(((..((((((.......))))))..)))))))).)))))))).)))..........	-58.6	124	25	14	35	50	1260	660	1.90909
>LOC100129828	XM_001714962:1493..2403	3HSAR004265	CR401803	911	196	186	259	270	3'UTR in PREDICTED: Homo sapiens hypothetical protein LOC100129828 (LOC100129828) mRNA.	476	25	3	t	actcaa	caggct	ggg	GTTCGCATAAGAATCCTCCCCCAACGCCCACTGGAGAGATGACACCAGGCGGGTGGGACTCAAGGGCAGGCTGGGTCACCAGCTGCCCAAGGTGCCGGCCTGCCATGGGGCTGCCCGAGGGGTGC	((((......))))..........(((((..(((..((....(.((((((((((.(((((...((((((.((((....))))))))))..))).)).))))))).)))).))..)))..))))).	-57.6	125	24	17	40	44	1140	1030	1.1068
>LOC730496	XM_001126091:395..760	3HSAR004268	CR401814	366	60	52	134	120	3'UTR in PREDICTED: Homo sapiens hypothetical LOC730496 (LOC730496) mRNA.	45	23	3	cggcc	gccg	cc	ggg	ACCGCCCACAGGCCCCCCCACAGGTGTTCCTCTGTGAGCTGGTCGGGCGGCCGGGGCCGGGGCCGGGCTTCGCTGCTCCGTGCCTTCCACCTCCCTGGCGGTGCGGGGCCTCAGGGT	...((((..((((((((((.((((.((((......)))).(((.(((.(((((((((((((((...))))))..)))))).))).))))))..))))..)).).)))))))..))))	-61.6	117	8	20	46	43	1240	1570	0.789809
>LOC149478	XM_001726015:1216..1572	3HSAR004284	CR401869	357	56	71	124	106	3'UTR in PREDICTED: Homo sapiens hypothetical protein LOC149478 (LOC149478) mRNA.	180	23	3	cgaggt	gtc	cc	ggg	AGAACCGTTGTCTGCCACGCGCAGCCCCTTGTGCGGGATCAAGCCCGTGTGGGCGAGGTGGGGTCGGGCCGGGCAGGGCTTGGGCTGGGCCTCCCTGAGGGGGTGAAACTCGAAAACGAGGAT	...............(((.(.(.((((...(..((((......))))..))))).(((.((((((.((((((((...)))).)))).)))))))))..).).)))...((((....))))...	-50.7	123	20	20	32	51	1500	700	2.14286
>LOC149478	XM_001726015:1216..1572	3HSAR004284	CR401869	357	56	71	124	106	3'UTR in PREDICTED: Homo sapiens hypothetical protein LOC149478 (LOC149478) mRNA.	195	19	3	cc	ca	ctt	ggg	CACGCGCAGCCCCTTGTGCGGGATCAAGCCCGTGTGGGCGAGGTGGGGTCGGGCCGGGCAGGGCTTGGGCTGGGCCTCCCTGAGGGGGTGAAACTCGAAAACGAGGATTTCCTTCGTTC	(((.(.(.((((...(..((((......))))..))))).(((.((((((.((((((((...)))).)))).)))))))))..).).))).........(((((((.....))))))).	-52.6	119	17	22	32	48	1470	680	2.16176
>LOC100129342	XM_001718710:583..728	3HSAR004308	CR401940	146	16	21	48	61	3'UTR in PREDICTED: Homo sapiens hypothetical protein LOC100129342 (LOC100129342) mRNA.	73	26	3	gctc	gtggtgg	gcg	ggg	CGAAGGCGCCCCTTTGTCCTGCGGCGGGCCCGATAAGAAGTCCTCCTGGCGGGGCTCGGGGTGGTGGGGGGCGGGGAGATGAACGCTGCGGCCAGCAGCTACCCCATGGCCTCCCTGTACGTGG	......((((((...(((((((((.((((..........)))).))..)))))))..))))))..(((((((((((........(((((.....)))))..))))...))))))).........	-57.1	124	16	20	38	50	1630	940	1.73404
>LOC100129268	XM_001724965:1020..2012	3HSAR004353	CR402069	993	247	233	257	256	3'UTR in PREDICTED: Homo sapiens hypothetical protein LOC100129268 (LOC100129268) mRNA.	8	22	3	ca	ct	tctgga	ggg	AGATGTAGGGCAGGGCTGGGTCTGGAGGGACCTCGGAGTCGCAGGAGAACTGTGTGTGTGCGCCCATCAGCCAGGCCCG	.......((((..((((((((((....)))))..((.(((((((.....))))).....))..))..)))))..)))).	-32.5	79	14	13	19	33	690	370	1.86486
>LOC730132	XM_001134027:1014..2247	3HSAR004369	CR402121	1234	306	346	293	289	3'UTR in PREDICTED: Homo sapiens hypothetical LOC730132 (LOC730132) mRNA.	459	19	3	gt	ga	tct	ggg	AGTGAATATCAACCAAGGTGGGGGTGGGGACAGAATTGCTGATGGTGAGTGGGGTGGGGAGGGTCTGGGAGAAGCCCTCACTTTAGAGAATACCTACTCCTTCTAACTATATTCGGCCC	..(((((((..((((.((..(...((....))...)..))..))))(((.(((((((((((((.((......))))))).((....))....))))))))))).....)))))))....	-36.9	119	29	28	22	40	1380	420	3.28571
>LOC284648	XM_001715964:778..1900	3HSAR004383	CR402160	1123	315	249	303	256	3'UTR in PREDICTED: Homo sapiens hypothetical protein LOC284648 (LOC284648) mRNA.	971	25	3	gga	cttggtg	agg	ggg	TCTGGCACCATTCCCAGTGCTGCTGAGCATACAGACCTGAGCACAGCGGAGGGGGAGGGCTTGGTGGGGAGGGGGACTTACAATTCATCCACGCTGTTGAAATCCCATCAAACACACACGACCCA	...(((.((.(((((....((((((.((...((....)).)).))))))..))))))))))(((((((.(((....)))....((((..........))))..)))))))...............	-38.1	125	32	22	35	36	1250	620	2.01613
>LOC648154	XM_001720744:1503..1634	3HSAR004391	CR402188	132	16	18	33	65	3'UTR in PREDICTED: Homo sapiens hypothetical LOC648154 (LOC648154) mRNA.	50	25	3	gta	gcgggag	acg	ggg	TGTCGGGGCCAGGCCGGGGGAGGATGGCGCCCTAGAACCCGGCCTTGCTGGGGTAGGGGCGGGAGGGGACGGGGTGGGGACCGGCCATGTCGGAGGTGACCCGGAGTCTGCTGCAGCGCTGGGG	....(((((((..((......)).)))).))).....((((((...((((.((((((..(....(....).((((.(...(((((...)))))...).)))).)..)))))).)))))))))).	-56.2	124	15	16	30	63	2280	610	3.7377
>LOC648154	XM_001720744:1503..1634	3HSAR004391	CR402188	132	16	18	33	65	3'UTR in PREDICTED: Homo sapiens hypothetical LOC648154 (LOC648154) mRNA.	61	19	3	a	gacg	tg	ggg	AGGCCGGGGGAGGATGGCGCCCTAGAACCCGGCCTTGCTGGGGTAGGGGCGGGAGGGGACGGGGTGGGGACCGGCCATGTCGGAGGTGACCCGGAGTCTGCTGCAGCGCTGGGGCGCCA	...((......))..((((((((((..((((.((((((....)))))).))))((.((((.((((.(...(((((...)))))...).))))...)))).))......)))))))))).	-60.3	119	16	14	30	59	2080	610	3.40984
>LOC100129268	XM_001723819:1020..2012	3HSAR004460	CR402400	993	247	233	257	256	3'UTR in PREDICTED: Homo sapiens hypothetical protein LOC100129268 (LOC100129268) mRNA.	8	22	3	ca	ct	tctgga	ggg	AGATGTAGGGCAGGGCTGGGTCTGGAGGGACCTCGGAGTCGCAGGAGAACTGTGTGTGTGCGCCCATCAGCCAGGCCCG	.......((((..((((((((((....)))))..((.(((((((.....))))).....))..))..)))))..)))).	-32.5	79	14	13	19	33	690	370	1.86486
>LOC730132	XM_001726396:1014..2245	3HSAR004471	CR402434	1232	306	345	293	288	3'UTR in PREDICTED: Homo sapiens hypothetical LOC730132 (LOC730132) mRNA.	459	19	3	gt	ga	tct	ggg	AGTGAATATCAACCAAGGTGGGGGTGGGGACAGAATTGCTGATGGTGAGTGGGGTGGGGAGGGTCTGGGAGAAGCCCTCACTTTAGAGAATACCTACTCCTTCTAACTATATTCGGCCC	..(((((((..((((.((..(...((....))...)..))..))))(((.(((((((((((((.((......))))))).((....))....))))))))))).....)))))))....	-36.9	119	29	28	22	40	1380	420	3.28571
>LOC100131354	XM_001718006:1180..2454	3HSAR004474	CR402440	1275	315	367	332	261	3'UTR in PREDICTED: Homo sapiens hypothetical protein LOC100131354 (LOC100131354) mRNA.	650	21	3	gtgt	gtt	tg	ggg	TAGTCTAGGAAATGCTGGGACTTGTCCAGAAAGATGAGGTTTGTGAATACGGGGTGTGGGGTTGGGTGGGGAATTAAGGCTGATGTATCTGGAGGAACTTTGGTTGGGCTGGAGGCAACTT	..((((.((....((..((..((.((((((.(.((.((.((((....(((...............)))......)))).)).)).).)))))).))..))..))....))..)))).....	-25.56	121	27	34	12	48	1330	140	9.5
>LOC284648	XM_001718570:751..1873	3HSAR004479	CR402452	1123	315	249	303	256	3'UTR in PREDICTED: Homo sapiens hypothetical protein LOC284648 (LOC284648) mRNA.	971	25	3	gga	cttggtg	agg	ggg	TCTGGCACCATTCCCAGTGCTGCTGAGCATACAGACCTGAGCACAGCGGAGGGGGAGGGCTTGGTGGGGAGGGGGACTTACAATTCATCCACGCTGTTGAAATCCCATCAAACACACACGACCCA	...(((.((.(((((....((((((.((...((....)).)).))))))..))))))))))(((((((.(((....)))....((((..........))))..)))))))...............	-38.1	125	32	22	35	36	1250	620	2.01613
>LOC648154	XM_001718512:1503..1634	3HSAR004490	CR402477	132	16	18	33	65	3'UTR in PREDICTED: Homo sapiens hypothetical LOC648154 (LOC648154) mRNA.	50	25	3	gta	gcgggag	acg	ggg	TGTCGGGGCCAGGCCGGGGGAGGATGGCGCCCTAGAACCCGGCCTTGCTGGGGTAGGGGCGGGAGGGGACGGGGTGGGGACCGGCCATGTCGGAGGTGACCCGGAGTCTGCTGCAGCGCTGGGG	....(((((((..((......)).)))).))).....((((((...((((.((((((..(....(....).((((.(...(((((...)))))...).)))).)..)))))).)))))))))).	-56.2	124	15	16	30	63	2280	610	3.7377
>LOC648154	XM_001718512:1503..1634	3HSAR004490	CR402477	132	16	18	33	65	3'UTR in PREDICTED: Homo sapiens hypothetical LOC648154 (LOC648154) mRNA.	61	19	3	a	gacg	tg	ggg	AGGCCGGGGGAGGATGGCGCCCTAGAACCCGGCCTTGCTGGGGTAGGGGCGGGAGGGGACGGGGTGGGGACCGGCCATGTCGGAGGTGACCCGGAGTCTGCTGCAGCGCTGGGGCGCCA	...((......))..((((((((((..((((.((((((....)))))).))))((.((((.((((.(...(((((...)))))...).))))...)))).))......)))))))))).	-60.3	119	16	14	30	59	2080	610	3.40984
>LOC100129268	XM_001724971:1020..2012	3HSAR004509	CR402536	993	249	233	257	254	3'UTR in PREDICTED: Homo sapiens hypothetical protein LOC100129268 (LOC100129268) mRNA.	8	22	3	ca	ct	tctgga	ggg	AGATGTAGGGCAGGGCTGGGTCTGGAGGGACCTCGGAGTCGCAGGAGAACTGTGTGTGTGCGCCCATCAGCCAGGCCCG	.......((((..((((((((((....)))))..((.(((((((.....))))).....))..))..)))))..)))).	-32.5	79	14	13	19	33	690	370	1.86486
>LOC730132	XM_001134374:1014..2247	3HSAR004516	CR402560	1234	306	346	293	289	3'UTR in PREDICTED: Homo sapiens hypothetical LOC730132 (LOC730132) mRNA.	459	19	3	gt	ga	tct	ggg	AGTGAATATCAACCAAGGTGGGGGTGGGGACAGAATTGCTGATGGTGAGTGGGGTGGGGAGGGTCTGGGAGAAGCCCTCACTTTAGAGAATACCTACTCCTTCTAACTATATTCGGCCC	..(((((((..((((.((..(...((....))...)..))..))))(((.(((((((((((((.((......))))))).((....))....))))))))))).....)))))))....	-36.9	119	29	28	22	40	1380	420	3.28571
>LOC284648	XM_001719093:778..1900	3HSAR004545	CR402640	1123	315	249	303	256	3'UTR in PREDICTED: Homo sapiens hypothetical protein LOC284648 (LOC284648) mRNA.	971	25	3	gga	cttggtg	agg	ggg	TCTGGCACCATTCCCAGTGCTGCTGAGCATACAGACCTGAGCACAGCGGAGGGGGAGGGCTTGGTGGGGAGGGGGACTTACAATTCATCCACGCTGTTGAAATCCCATCAAACACACACGACCCA	...(((.((.(((((....((((((.((...((....)).)).))))))..))))))))))(((((((.(((....)))....((((..........))))..)))))))...............	-38.1	125	32	22	35	36	1250	620	2.01613
>LOC100131354	XM_001719406:1150..2424	3HSAR004549	CR402650	1275	315	367	332	261	3'UTR in PREDICTED: Homo sapiens hypothetical protein LOC100131354 (LOC100131354) mRNA.	650	21	3	gtgt	gtt	tg	ggg	TAGTCTAGGAAATGCTGGGACTTGTCCAGAAAGATGAGGTTTGTGAATACGGGGTGTGGGGTTGGGTGGGGAATTAAGGCTGATGTATCTGGAGGAACTTTGGTTGGGCTGGAGGCAACTT	..((((.((....((..((..((.((((((.(.((.((.((((....(((...............)))......)))).)).)).).)))))).))..))..))....))..)))).....	-25.56	121	27	34	12	48	1330	140	9.5
>LOC441124	XM_499022:701..2763	3HSAR004551	CR402656	2063	449	462	636	516	3'UTR in PREDICTED: Homo sapiens hypothetical LOC441124 (LOC441124) mRNA.	1962	22	3	ct	agtca	cag	ggg	GGCAGCCAGGGTTGCGCCAGAGCCTGAGCAGATTGAGGTGGGGTCAGGCAGGGCTGGGAGTCAGGGCAGGGGCAGCAGCAGTGGACCCGCTATGCACACATCTTCTCCAAGGTTTGTGTGCA	((...(((..((((((((...((((((.(..((....))..).))))))..(((.....)))........))).)))))..)))..))....((((((((.(((.....)))..))))))))	-45.2	122	24	21	29	48	1180	440	2.68182
>LOC728969	XM_001132928:1352..4055	3HSAR004567	CR402706	2704	597	550	787	770	3'UTR in PREDICTED: Homo sapiens similar to heparan sulfate 6-O-sulfotransferase 1 (LOC728969) mRNA.	154	20	3	gct	ca	atg	ggg	GCTCCACAGAGGTAGCTGCGTCCTGAAAAAAAACACAGCAGGGACATAGTGGGGCTGGGCAGGGATGGGGCTTGAGAAATCAACAGGTGCAGCCCAGTGGGTCAGAGGAAAGCGTGCTCG	(((((((....((..((((..................))))..))...))))))).((((.(((...(.(((((.........))))).)..))).((...((....))..))..)))).	-36.27	120	34	17	25	44	1100	360	3.05556
>LOC730257	XM_001134399:5989..8143	3HSAR004589	CR402782	2155	490	502	625	538	3'UTR in PREDICTED: Homo sapiens hypothetical LOC730257 (LOC730257) mRNA.	57	23	3	ggt	gggag	aag	ggg	GCTCGGGCCACGCGGGTTCTGCCCTCAAAGCTGGTAGCTGCCCCAGACTTGGGGGTGGGGGGAGGGGAAGGGGCGAGGCTGGCACCCCCTCTGGCTTTTGGCTCCCGCGTTCGTTGCAGCAGC	(((..(((.(((((((..(..(((((((..((((........))))..)))))))..)..(((((((....(.((....)).)..))))))).((.....)).)))))))..)))..)))...	-53.1	123	14	23	37	49	1790	990	1.80808
>LOC727773	XM_001126273:744..5193	3HSAR004603	CR402832	4450	861	1171	1129	1289	3'UTR in PREDICTED: Homo sapiens similar to p28 ING5 transcript variant 2 (LOC727773) mRNA.	3839	25	3	a	tttgct	actgat	ggg	TTCCAGTCTGCCTGGAGCAGCGAGAAGCAGCTGTGCAGACTGGTGGCGGTGGGAGGGTTTGCTGGGACTGATGGGGACACCGGCCAGCTTGTCTGGTGTCCAGCAGCCCTGCCGGACTTGGCCTC	..(((((((((.....(((((........)))))))))))))).(((.((((.((((((.((((((.....((....))...(((((.....))))).)))))))))))).)))....).)))..	-58.5	125	18	26	33	48	1010	540	1.87037
>LOC257054	XM_001720547:1770..2616	3HSAR004604	CR402835	847	119	163	225	340	3'UTR in PREDICTED: Homo sapiens similar to D-2-hydroxyglutarate dehydrogenase (LOC257054) mRNA.	419	28	3	cagca	ggcgt	cagcgg	ggg	CTGCTTGCTGCTCGTTCCCCGGGCATGCGTGGGCAGCGGGGGGCATGCGTGGGCAGCAGGGGGCGTGGGCAGCGGGGGCATGGGCAGGACCACGTGGGCCGTGATCGTGGGTTGCCGAGAGGACCTGA	...(((((((((((..((((..((.(((.((.(((((.....)).))).)).)))))..))))..)))))))))))(((.(.(((((..(((((...........))))).))))).)...).))...	-58.3	128	15	20	32	61	2180	560	3.89286
>LOC100128130	XM_001722090:650..982	3HSAR004609	CR402850	333	82	94	66	91	3'UTR in PREDICTED: Homo sapiens hypothetical protein LOC100128130 (LOC100128130) mRNA.	137	25	3	cct	ccaa	tgggct	ggg	TCCAGTGCAGTTGATGAAGGGGTGGGTCTGCACTGGAGTTAGGTGCACCAGGGCCTGGGCCAAGGGTGGGCTGGGTCCATCTTGTGTGTGGTGGTCTTCTTCAGAGTAGCAGCTGATTCAGAGGG	((((((((((((.((......)).)).))))))))))....(((.((((..(((....)))...)))).)))....(((((........))))).(((((((((........))))...))))).	-47.6	125	20	32	23	50	1230	330	3.72727
>LOC100131455	XM_001716534:715..1937	3HSAR004629	CR402922	1223	234	301	326	362	3'UTR in PREDICTED: Homo sapiens hypothetical protein LOC100131455 (LOC100131455) mRNA.	463	26	3	ggaagc	ggggtgg	g	ggg	CACGTTGTTGCACCTGTGACTTGTCCTTGGCCTGGCACTGTCCCTCGCCTGGGGGAAGCGGGGGGGTGGGGGGGGGATGCTCACGTGGTCGCTTTGCTCCCGCAGTCATGCACTTGGGTGAAAACA	...(((....((((((((.(((.((((.(((..((.......))..))).)))).))).(.(((((..(((.((..(((....)))..)).)))..))))).).......)))..)))))..))).	-45	126	16	30	33	47	3230	550	5.87273
>LOC339742	XM_929883:739..2256	3HSAR004642	CR402955	1518	334	497	337	350	3'UTR in PREDICTED: Homo sapiens hypothetical protein LOC339742 (LOC339742) mRNA.	34	23	3	c	ggca	tctggc	ggg	CTAGAGGTCTCGAGCTCTGGCAGAGGAGGACCCGGGCGGGGGCAGGGTCTGGCGGGCTCTCAGGCCAGGGGCACTCGTGATCCAGAGGCCGCCCAGGCCATGCTCC	...(.(((((....(((.....)))..)))))).....((((((.((((((((((.((((..(..((.((....)).))..).)))).))).))))))).))))))	-47.1	106	16	14	33	43	1260	570	2.21053
>LOC100132902	XM_001719496:900..1765	3HSAR004663	CR403017	866	119	132	286	329	3'UTR in PREDICTED: Homo sapiens hypothetical protein LOC100132902 (LOC100132902) mRNA.	299	22	3	gc	ggcgcgg	t	ggg	CGGCCCCTTCTGGACCTTTCCACCCGCGCCGCGAGGCGGCTTCGCCCGCCGGGGCGGGGGCGCGGGGGTGGGCACGGCAGGCAGCGGCGCCGTCTCCCGGTGCGGGGCCCGCGCCCCCCGAG	(((((((...((((....))))..(((.(((((.((((....)))))).))).)))))))).)).(((.((((...((.(((..(.((((((.....)))))).).))).)))))))))...	-68.6	122	7	12	51	52	1670	1490	1.12081
>LOC100132902	XM_001719496:900..1765	3HSAR004663	CR403017	866	119	132	286	329	3'UTR in PREDICTED: Homo sapiens hypothetical protein LOC100132902 (LOC100132902) mRNA.	376	26	3	ctcc	ccgcc	agtga	ggg	CAGGCAGCGGCGCCGTCTCCCGGTGCGGGGCCCGCGCCCCCCGAGCAGGTGGGCTCCGGGCCGCCGGGAGTGAGGGCGGGGGCGGGCGGGCGCCGGGGCCGGCCGGGCGCCGTTTATGTAACTTTG	...(((((((((((((((((((((((...((((((.((((((..((.(((((.(....).)))))....))..))).))).))))))..)))))))))..)))..))))))))...))).......	-77.7	126	9	14	43	60	1810	1170	1.54701
>LOC100132902	XM_001719496:900..1765	3HSAR004663	CR403017	866	119	132	286	329	3'UTR in PREDICTED: Homo sapiens hypothetical protein LOC100132902 (LOC100132902) mRNA.	391	25	3	agtga	cgggggc	c	ggg	TCTCCCGGTGCGGGGCCCGCGCCCCCCGAGCAGGTGGGCTCCGGGCCGCCGGGAGTGAGGGCGGGGGCGGGCGGGCGCCGGGGCCGGCCGGGCGCCGTTTATGTAACTTTGTCAAATGCTGTGAG	...((((((((...((((((.((((((..((.(((((.(....).)))))....))..))).))).))))))..))))))))..((((..((((..(((.....)))..))))....))))....	-65.8	125	11	18	39	57	1740	1110	1.56757
>LOC100132902	XM_001719496:900..1765	3HSAR004663	CR403017	866	119	132	286	329	3'UTR in PREDICTED: Homo sapiens hypothetical protein LOC100132902 (LOC100132902) mRNA.	404	29	3	gcgggc	cgccg	ccggcc	ggg	GGCCCGCGCCCCCCGAGCAGGTGGGCTCCGGGCCGCCGGGAGTGAGGGCGGGGGCGGGCGGGCGCCGGGGCCGGCCGGGCGCCGTTTATGTAACTTTGTCAAATGCTGTGAGTTTGCAGAAAAACGTCC	.((((((.((((((..((.(((((.(....).)))))....))..))).))).)))))).((((((.((.....)).))))))....((((...((((.(((((.......)))))))))...))))..	-64.2	129	17	19	38	55	1560	1050	1.48571
>LOC100132902	XM_001719496:900..1765	3HSAR004663	CR403017	866	119	132	286	329	3'UTR in PREDICTED: Homo sapiens hypothetical protein LOC100132902 (LOC100132902) mRNA.	542	23	3	a	cggg	ctgccc	ggg	GTCCGCGGCCCCGCGCTTGTCGTCGCCGCTGCGAGCGCCCGGGGGGTCGCGGGAGGGCGGGGGGCTGCCCGGGACCCGCTCGGCTCAGCCCGCAGGGCGCCAGCAGGCCGAGACGGGGCCCGG	..(((.((((((((((((((.(.((((.(((((.((..((((((((((.((((..(((.....))).)))).))))).)))))....)).))))))))).).))))))...).))))))))))	-80.3	123	9	10	47	57	1970	1060	1.85849
>LOC728730	XM_001132276:459..730	3HSAR004671	CR403039	272	77	39	28	128	3'UTR in PREDICTED: Homo sapiens hypothetical LOC728730 (LOC728730) mRNA.	191	26	3	aaagta	aca	ttaag	ggg	GAGCAAATGAGTGGGGGAAAGTGTGAGAGGAAGAGTTGGAGAAAAGTCGGGGGAAAGTAGGGACAGGGTTAAGGGGAGAGAGGAGGATGAGGGCGGCGAGGAGAGATTAAAAGGGGAAGGGGGGTC	..((............................((.((......)).))........((....))............................))................................	-3.1	126	42	14	6	64	2330	60	38.8333
>LOC388948	XM_373985:527..1029	3HSAR004680	CR403068	503	132	126	118	127	3'UTR in PREDICTED: Homo sapiens hypothetical gene supported by BC062774 transcript variant 1 (LOC388948) mRNA.	228	24	3	ata	gaccc	aaca	ggg	CTGCCTGGGTTCTTCCTGGGGAGTCTTGACCCCTGCCTTGTGGTTGATGTGGGATAGGGGACCCGGGAACAGGGCTGCCTTCCTCTGGCCAAGGCCTGGCAAGCAAGTGTGGGATGGGTGCTGT	...((((((((((((((((((........)))).(((....)))......))))...)))))))))).((((.(((.(((.(((((.((((.....)))).))..)).).)))...))).))))	-45.4	124	16	31	30	47	1290	670	1.92537
>LOC100129149	XM_001717945:961..1596	3HSAR004701	CR403149	636	107	97	214	218	3'UTR in PREDICTED: Homo sapiens hypothetical protein LOC100129149 (LOC100129149) mRNA.	609	24	3	ga	ggct	acccct	ggg	GAAAGGGCGGTGTTTTCCGGCTGGGAGGTCCCAGCCCGCATGGTCAGCCAGGGGAGGGGGCTGGGACCCCTGGGAGTC	.......(((......))).(..((.(((((((((((.(.(((....))).....).)))))))))))))..).....	-40.4	78	11	12	20	35	1170	540	2.16667
>LOC100131408	XM_001719098:925..1208	3HSAR004709	CR403173	284	85	84	39	76	3'UTR in PREDICTED: Homo sapiens hypothetical protein LOC100131408 (LOC100131408) mRNA.	40	20	3	aa	tca	cca	ggg	GGCCTGAAGATGGGAAGGGCCAGGGCAGCGGCTGGACCAGGGAAGGGTCAGGGCCAGGGATGTAGTAGGACTAGGGGCAGAGCCGGCACTAGGGCTGAGCCAGGACAGA	(((((...........)))))..(((...((((.((((.......))))..))))..........(((..((((.(((...)))....))))..))).)))........	-34.9	109	27	10	22	50	1340	340	3.94118
>LOC100132284	XM_001718744:1066..1813	3HSAR004718	CR403201	748	136	152	235	225	3'UTR in PREDICTED: Homo sapiens similar to RFVG5814 (LOC100132284) mRNA.	10	25	3	gt	aggtcg	ctcga	ggg	AGCACAGGAGGGGTGGGAGGTCGGGGCTCGAGGGCTTCACCCCGCAGCAGAGCTCAGAGCCCAATCCAGGCCTTAGGGACCCGC	..........((((..((((((.((((((..((((((..(......)..)))))).))))))......))))))....))))..	-33.5	84	17	9	26	32	910	600	1.51667
>LOC100132281	XM_001713908:736..1019	3HSAR004722	CR403212	284	85	83	39	77	3'UTR in PREDICTED: Homo sapiens hypothetical protein LOC100132281 (LOC100132281) mRNA.	40	20	3	aa	tca	cca	ggg	GGCCTGAAGATGGGAAGGGCCAGGGCAGCGGCTGGACCAGGGAAGGGTCAGGGCCAGGGATGTAGTAGGACTAGGGGCAGAGCCGGCACTAGGGCTGAGCCAGGGCAGA	(((((.....(((....((((........))))...))).....)))))...(((..((...((((....((((.(((...)))....)))).))))..))..)))...	-36.9	109	26	10	22	51	1400	340	4.11765
>LOC100129592	XM_001723373:1693..2799	3HSAR004753	CR403303	1107	203	297	286	321	3'UTR in PREDICTED: Homo sapiens hypothetical protein LOC100129592 (LOC100129592) mRNA.	291	22	3	tgc	tgc	tgcg	ggg	GGACTCAGTGCCGCGCTCTCTGCACCCGCTCTGCCGCGCGCGTGCGTGCTGGGTGCGGGTGCGGGTGCGGGGTTGGGCCTGCGCATCGGGTGAGACGCTGGCTGCTTGCGGCTAGTGGATGG	..((((.((((((.(((((((((((((((((((((.(((((....)))).).).))))).))))))))))))...))).)).)))).))))....(((((((((....))))))))).....	-65.8	122	8	25	35	54	1150	480	2.39583
>LOC401021	XM_001128616:457..1816	3HSAR004774	CR403364	1360	349	327	324	360	3'UTR in PREDICTED: Homo sapiens hypothetical gene supported by BC047605 (LOC401021) mRNA.	846	28	3	tgt	ggcgggg	tggggg	ggg	GCGCATGTGCAGTGAAATGGCCTAGCCCGGGAATTCGATCGGCAAAGCACGGGTGTGGGGGCGGGGGGGTGGGGGGGGGCGAGTGGACTCGAGCAGGAAGATACACCCGATCTTTCCATTCTCCCTCC	((((.(((((.((......))...(((.((........)))))...))))).))))...((.((((((((((..(((..((.(((...((.........))..))).)).)))..)))))))))).))	-45	128	24	22	31	51	3360	580	5.7931
>LOC401021	XM_001128616:457..1816	3HSAR004774	CR403364	1360	349	327	324	360	3'UTR in PREDICTED: Homo sapiens hypothetical gene supported by BC047605 (LOC401021) mRNA.	858	17	3	g	tgg	g	ggg	TGAAATGGCCTAGCCCGGGAATTCGATCGGCAAAGCACGGGTGTGGGGGCGGGGGGGTGGGGGGGGGCGAGTGGACTCGAGCAGGAAGATACACCCGATCTTTCCATTCTCCCTCCG	........(((((((((....................))))).))))((.((((((((((..(((..((.(((...((.........))..))).)).)))..)))))))))).)).	-42.65	117	22	20	28	47	3320	550	6.03636
>LOC646960	XM_929928:1627..1833	3HSAR004788	CR403400	207	39	48	51	69	3'UTR in PREDICTED: Homo sapiens similar to hCG1818432 (LOC646960) mRNA.	110	26	3	t	atggggt	ggtcct	ggg	TTCGGGAGCATAATGACAAACTGTCGCTGCCCCAGTGGCTGGGTGTGTGTGGGTGGGATGGGGTGGGGGTCCTGGGCCCCCCGTGTCTTCCCAGGTTTACAATCAGAGAATCACAGCTGCTTTAAT	...(((.(((...((((.....)))).)))))).(..(((((((...(((((((((((.((..((((((.(....).))))))..)).)))))..))))))........))).))))..)......	-47.8	126	22	32	29	43	1280	980	1.30612
>LOC100133930	XM_001716439:1957..2803	3HSAR004816	CR403482	847	119	162	226	340	3'UTR in PREDICTED: Homo sapiens similar to D-2-hydroxyglutarate dehydrogenase mitochondrial (LOC100133930) mRNA.	419	28	3	cagca	ggcgt	cagcgg	ggg	CTGCTTGCTGCTCGTTCCCCGGGCATGCGTGGGCAGCGGGGGGCATGCGTGGGCAGCAGGGGGCGTGGGCAGCGGGGGCACGGGCAGGACCACGTGGGCCGTGATCGTGGGTTGCCGAGAGGACCTGA	...(((((((((((..((((..((.(((.((.(((((.....)).))).)).)))))..))))..)))))))))))..(((((.(.(.....)...).))))).....((((..((....))))))..	-59.3	128	15	19	33	61	2180	570	3.82456
>LOC100128130	XM_001721472:650..982	3HSAR004821	CR403496	333	82	94	66	91	3'UTR in PREDICTED: Homo sapiens hypothetical protein LOC100128130 (LOC100128130) mRNA.	137	25	3	cct	ccaa	tgggct	ggg	TCCAGTGCAGTTGATGAAGGGGTGGGTCTGCACTGGAGTTAGGTGCACCAGGGCCTGGGCCAAGGGTGGGCTGGGTCCATCTTGTGTGTGGTGGTCTTCTTCAGAGTAGCAGCTGATTCAGAGGG	((((((((((((.((......)).)).))))))))))....(((.((((..(((....)))...)))).)))....(((((........))))).(((((((((........))))...))))).	-47.6	125	20	32	23	50	1230	330	3.72727
>LOC100131455	XM_001715661:715..1937	3HSAR004823	CR403501	1223	234	301	326	362	3'UTR in PREDICTED: Homo sapiens hypothetical protein LOC100131455 (LOC100131455) mRNA.	463	26	3	ggaagc	ggggtgg	g	ggg	CACGTTGTTGCACCTGTGACTTGTCCTTGGCCTGGCACTGTCCCTCGCCTGGGGGAAGCGGGGGGGTGGGGGGGGGATGCTCACGTGGTCGCTTTGCTCCCGCAGTCATGCACTTGGGTGAAAACA	...(((....((((((((.(((.((((.(((..((.......))..))).)))).))).(.(((((..(((.((..(((....)))..)).)))..))))).).......)))..)))))..))).	-45	126	16	30	33	47	3230	550	5.87273
>LOC100128130	XM_001721734:650..982	3HSAR004825	CR403508	333	82	94	66	91	3'UTR in PREDICTED: Homo sapiens hypothetical protein LOC100128130 (LOC100128130) mRNA.	137	25	3	cct	ccaa	tgggct	ggg	TCCAGTGCAGTTGATGAAGGGGTGGGTCTGCACTGGAGTTAGGTGCACCAGGGCCTGGGCCAAGGGTGGGCTGGGTCCATCTTGTGTGTGGTGGTCTTCTTCAGAGTAGCAGCTGATTCAGAGGG	((((((((((((.((......)).)).))))))))))....(((.((((..(((....)))...)))).)))....(((((........))))).(((((((((........))))...))))).	-47.6	125	20	32	23	50	1230	330	3.72727
>LOC100131455	XM_001716367:715..1937	3HSAR004828	CR403515	1223	234	301	326	362	3'UTR in PREDICTED: Homo sapiens hypothetical protein LOC100131455 (LOC100131455) mRNA.	463	26	3	ggaagc	ggggtgg	g	ggg	CACGTTGTTGCACCTGTGACTTGTCCTTGGCCTGGCACTGTCCCTCGCCTGGGGGAAGCGGGGGGGTGGGGGGGGGATGCTCACGTGGTCGCTTTGCTCCCGCAGTCATGCACTTGGGTGAAAACA	...(((....((((((((.(((.((((.(((..((.......))..))).)))).))).(.(((((..(((.((..(((....)))..)).)))..))))).).......)))..)))))..))).	-45	126	16	30	33	47	3230	550	5.87273
>LOC100134327	XM_001716821:625..1902	3HSAR004834	CR403530	1278	281	381	338	278	3'UTR in PREDICTED: Homo sapiens similar to RAB member of RAS oncogene family-like 2A (LOC100134327) mRNA.	1	21	3	gct	gctag	t	ggg	GGGGCTGGGGCTAGGGGTGGGTGGAGCCCTTTTAAAATACCCTTCCCTTCAACAACTCTCCAGCTCTGAAT	((((((((((..(((((.(((((..............))))).))))).........))))))))))....	-27.74	71	14	18	19	20	770	420	1.83333
>LOC100132284	XM_001719372:1066..1813	3HSAR004849	CR403584	748	136	152	235	225	3'UTR in PREDICTED: Homo sapiens similar to RFVG5814 (LOC100132284) mRNA.	10	25	3	gt	aggtcg	ctcga	ggg	AGCACAGGAGGGGTGGGAGGTCGGGGCTCGAGGGCTTCACCCCGCAGCAGAGCTCAGAGCCCAATCCAGGCCTTAGGGACCCGC	..........((((..((((((.((((((..((((((..(......)..)))))).))))))......))))))....))))..	-33.5	84	17	9	26	32	910	600	1.51667
>LOC388948	XM_001725424:527..1029	3HSAR004878	CR403667	503	131	127	117	128	3'UTR in PREDICTED: Homo sapiens hypothetical gene supported by BC062774 (LOC388948) mRNA.	228	24	3	ata	gaccc	aaca	ggg	CTGCCTGGGTTCTTCCTGGGGAGTCTTGACCCCTGCCTTGTGGTTGATGTGGGATAGGGGACCCGGGAACAGGGCTGCCTTCCTCTGGCCAAGGCCTGGCAAGCAAGTGTGGGATGGGTGCTGT	...((((((((((((((((((........)))).(((....)))......))))...)))))))))).((((.(((.(((.(((((.((((.....)))).))..)).).)))...))).))))	-45.4	124	16	31	30	47	1290	670	1.92537
>LOC100129149	XM_001718683:877..1511	3HSAR004900	CR403744	635	107	96	213	219	3'UTR in PREDICTED: Homo sapiens hypothetical protein LOC100129149 (LOC100129149) mRNA.	608	24	3	ga	ggct	acccct	ggg	GAAAGGGCGGTGTTTTCCGGCTGGGAGGTCCCAGCCGGCATGGTCAGCCAGGGGAGGGGGCTGGGACCCCTGGGAGTC	.....(((.(((....(((((((((....)))))))))))).)))..(((((((............))))))).....	-39.6	78	11	12	19	36	1200	480	2.5
>LOC728730	XM_001133148:459..730	3HSAR004922	CR403809	272	77	39	28	128	3'UTR in PREDICTED: Homo sapiens hypothetical LOC728730 (LOC728730) mRNA.	191	26	3	aaagta	aca	ttaag	ggg	GAGCAAATGAGTGGGGGAAAGTGTGAGAGGAAGAGTTGGAGAAAAGTCGGGGGAAAGTAGGGACAGGGTTAAGGGGAGAGAGGAGGATGAGGGCGGCGAGGAGAGATTAAAAGGGGAAGGGGGGTC	..((............................((.((......)).))........((....))............................))................................	-3.1	126	42	14	6	64	2330	60	38.8333
>LOC388948	XM_945437:527..1029	3HSAR004931	CR403840	503	132	126	118	127	3'UTR in PREDICTED: Homo sapiens hypothetical gene supported by BC062774 transcript variant 7 (LOC388948) mRNA.	228	24	3	ata	gaccc	aaca	ggg	CTGCCTGGGTTCTTCCTGGGGAGTCTTGACCCCTGCCTTGTGGTTGATGTGGGATAGGGGACCCGGGAACAGGGCTGCCTTCCTCTGGCCAAGGCCTGGCAAGCAAGTGTGGGATGGGTGCTGT	...((((((((((((((((((........)))).(((....)))......))))...)))))))))).((((.(((.(((.(((((.((((.....)))).))..)).).)))...))).))))	-45.4	124	16	31	30	47	1290	670	1.92537
>LOC100129149	XM_001720094:961..1595	3HSAR004960	CR403948	635	106	96	213	220	3'UTR in PREDICTED: Homo sapiens hypothetical protein LOC100129149 (LOC100129149) mRNA.	608	24	3	ga	ggct	acccct	ggg	GAAAGGGCGGTGTTTTCCGGCTGGGAGGTCCCAGCCGGCATGGTCAGCCAGGGGAGGGGGCTGGGACCCCTGGGAGTC	.....(((.(((....(((((((((....)))))))))))).)))..(((((((............))))))).....	-39.6	78	11	12	19	36	1200	480	2.5
>LOC100129592	XM_001723349:1693..2799	3HSAR005003	CR404065	1107	204	296	286	321	3'UTR in PREDICTED: Homo sapiens hypothetical protein LOC100129592 (LOC100129592) mRNA.	291	22	3	tgc	tgc	tgcg	ggg	GGACTCAGTGCCGCGCTCTCTGCACCCGCTCTGCCGCGCGCGTGCGTGCTGGGTGCGGGTGCGGGTGCGGGGTTGGGCCTGCGCATCGGGTGAGACGCTGGCTGCTTGCGGCTAGTGGATGG	..((((.((((((.(((((((((((((((((((((.(((((....)))).).).))))).))))))))))))...))).)).)))).))))....(((((((((....))))))))).....	-65.8	122	8	25	35	54	1150	480	2.39583
>LOC401021	XM_001716114:514..1873	3HSAR005014	CR404100	1360	349	328	323	360	3'UTR in PREDICTED: Homo sapiens hypothetical gene supported by BC047605 (LOC401021) mRNA.	846	28	3	tgt	ggcgggg	tggggg	ggg	GCGCATGTGCAGTGAAATGGCCTAGCCCGGGAATTCGATCGGCAAAGCACGGGTGTGGGGGCGGGGGGGTGGGGGGGGGCGAGTGGACTCGAGCAGGAAGATACACCCGATCTTTCCATTCTCCCTCC	((((.(((((.((......))...(((.((........)))))...))))).))))...((.((((((((((..(((..((.(((...((.........))..))).)).)))..)))))))))).))	-45	128	24	22	31	51	3360	580	5.7931
>LOC401021	XM_001716114:514..1873	3HSAR005014	CR404100	1360	349	328	323	360	3'UTR in PREDICTED: Homo sapiens hypothetical gene supported by BC047605 (LOC401021) mRNA.	858	17	3	g	tgg	g	ggg	TGAAATGGCCTAGCCCGGGAATTCGATCGGCAAAGCACGGGTGTGGGGGCGGGGGGGTGGGGGGGGGCGAGTGGACTCGAGCAGGAAGATACACCCGATCTTTCCATTCTCCCTCCG	........(((((((((....................))))).))))((.((((((((((..(((..((.(((...((.........))..))).)).)))..)))))))))).)).	-42.65	117	22	20	28	47	3320	550	6.03636
>LOC646960	XM_001720729:1627..1833	3HSAR005032	CR404142	207	39	48	51	69	3'UTR in PREDICTED: Homo sapiens similar to hCG1818432 (LOC646960) mRNA.	110	26	3	t	atggggt	ggtcct	ggg	TTCGGGAGCATAATGACAAACTGTCGCTGCCCCAGTGGCTGGGTGTGTGTGGGTGGGATGGGGTGGGGGTCCTGGGCCCCCCGTGTCTTCCCAGGTTTACAATCAGAGAATCACAGCTGCTTTAAT	...(((.(((...((((.....)))).)))))).(..(((((((...(((((((((((.((..((((((.(....).))))))..)).)))))..))))))........))).))))..)......	-47.8	126	22	32	29	43	1280	980	1.30612
>LOC100132284	XM_001718389:1066..1813	3HSAR005047	CR404187	748	136	152	235	225	3'UTR in PREDICTED: Homo sapiens similar to RFVG5814 (LOC100132284) mRNA.	10	25	3	gt	aggtcg	ctcga	ggg	AGCACAGGAGGGGTGGGAGGTCGGGGCTCGAGGGCTTCACCCCGCAGCAGAGCTCAGAGCCCAATCCAGGCCTTAGGGACCCGC	..........((((..((((((.((((((..((((((..(......)..)))))).))))))......))))))....))))..	-33.5	84	17	9	26	32	910	600	1.51667
>LOC100129592	XM_001726308:1693..2799	3HSAR005089	CR404313	1107	204	296	286	321	3'UTR in PREDICTED: Homo sapiens hypothetical protein LOC100129592 (LOC100129592) mRNA.	291	22	3	tgc	tgc	tgcg	ggg	GGACTCAGTGCCGCGCTCTCTGCACCCGCTCTGCCGCGCGCGTGCGTGCTGGGTGCGGGTGCGGGTGCGGGGTTGGGCCTGCGCATCGGGTGAGACGCTGGCTGCTTGCGGCTAGTGGATGG	..((((.((((((.(((((((((((((((((((((.(((((....)))).).).))))).))))))))))))...))).)).)))).))))....(((((((((....))))))))).....	-65.8	122	8	25	35	54	1150	480	2.39583
>LOC401021	XM_001718856:514..1873	3HSAR005106	CR404357	1360	349	328	323	360	3'UTR in PREDICTED: Homo sapiens hypothetical gene supported by BC047605 (LOC401021) mRNA.	846	28	3	tgt	ggcgggg	tggggg	ggg	GCGCATGTGCAGTGAAATGGCCTAGCCCGGGAATTCGATCGGCAAAGCACGGGTGTGGGGGCGGGGGGGTGGGGGGGGGCGAGTGGACTCGAGCAGGAAGATACACCCGATCTTTCCATTCTCCCTCC	((((.(((((.((......))...(((.((........)))))...))))).))))...((.((((((((((..(((..((.(((...((.........))..))).)).)))..)))))))))).))	-45	128	24	22	31	51	3360	580	5.7931
>LOC401021	XM_001718856:514..1873	3HSAR005106	CR404357	1360	349	328	323	360	3'UTR in PREDICTED: Homo sapiens hypothetical gene supported by BC047605 (LOC401021) mRNA.	858	17	3	g	tgg	g	ggg	TGAAATGGCCTAGCCCGGGAATTCGATCGGCAAAGCACGGGTGTGGGGGCGGGGGGGTGGGGGGGGGCGAGTGGACTCGAGCAGGAAGATACACCCGATCTTTCCATTCTCCCTCCG	........(((((((((....................))))).))))((.((((((((((..(((..((.(((...((.........))..))).)).)))..)))))))))).)).	-42.65	117	22	20	28	47	3320	550	6.03636
>LOC100132902	XM_001724458:900..1765	3HSAR005126	CR404414	866	119	132	286	329	3'UTR in PREDICTED: Homo sapiens hypothetical protein LOC100132902 (LOC100132902) mRNA.	299	22	3	gc	ggcgcgg	t	ggg	CGGCCCCTTCTGGACCTTTCCACCCGCGCCGCGAGGCGGCTTCGCCCGCCGGGGCGGGGGCGCGGGGGTGGGCACGGCAGGCAGCGGCGCCGTCTCCCGGTGCGGGGCCCGCGCCCCCCGAG	(((((((...((((....))))..(((.(((((.((((....)))))).))).)))))))).)).(((.((((...((.(((..(.((((((.....)))))).).))).)))))))))...	-68.6	122	7	12	51	52	1670	1490	1.12081
>LOC100132902	XM_001724458:900..1765	3HSAR005126	CR404414	866	119	132	286	329	3'UTR in PREDICTED: Homo sapiens hypothetical protein LOC100132902 (LOC100132902) mRNA.	376	26	3	ctcc	ccgcc	agtga	ggg	CAGGCAGCGGCGCCGTCTCCCGGTGCGGGGCCCGCGCCCCCCGAGCAGGTGGGCTCCGGGCCGCCGGGAGTGAGGGCGGGGGCGGGCGGGCGCCGGGGCCGGCCGGGCGCCGTTTATGTAACTTTG	...(((((((((((((((((((((((...((((((.((((((..((.(((((.(....).)))))....))..))).))).))))))..)))))))))..)))..))))))))...))).......	-77.7	126	9	14	43	60	1810	1170	1.54701
>LOC100132902	XM_001724458:900..1765	3HSAR005126	CR404414	866	119	132	286	329	3'UTR in PREDICTED: Homo sapiens hypothetical protein LOC100132902 (LOC100132902) mRNA.	391	25	3	agtga	cgggggc	c	ggg	TCTCCCGGTGCGGGGCCCGCGCCCCCCGAGCAGGTGGGCTCCGGGCCGCCGGGAGTGAGGGCGGGGGCGGGCGGGCGCCGGGGCCGGCCGGGCGCCGTTTATGTAACTTTGTCAAATGCTGTGAG	...((((((((...((((((.((((((..((.(((((.(....).)))))....))..))).))).))))))..))))))))..((((..((((..(((.....)))..))))....))))....	-65.8	125	11	18	39	57	1740	1110	1.56757
>LOC100132902	XM_001724458:900..1765	3HSAR005126	CR404414	866	119	132	286	329	3'UTR in PREDICTED: Homo sapiens hypothetical protein LOC100132902 (LOC100132902) mRNA.	404	29	3	gcgggc	cgccg	ccggcc	ggg	GGCCCGCGCCCCCCGAGCAGGTGGGCTCCGGGCCGCCGGGAGTGAGGGCGGGGGCGGGCGGGCGCCGGGGCCGGCCGGGCGCCGTTTATGTAACTTTGTCAAATGCTGTGAGTTTGCAGAAAAACGTCC	.((((((.((((((..((.(((((.(....).)))))....))..))).))).)))))).((((((.((.....)).))))))....((((...((((.(((((.......)))))))))...))))..	-64.2	129	17	19	38	55	1560	1050	1.48571
>LOC100132902	XM_001724458:900..1765	3HSAR005126	CR404414	866	119	132	286	329	3'UTR in PREDICTED: Homo sapiens hypothetical protein LOC100132902 (LOC100132902) mRNA.	542	23	3	a	cggg	ctgccc	ggg	GTCCGCGGCCCCGCGCTTGTCGTCGCCGCTGCGAGCGCCCGGGGGGTCGCGGGAGGGCGGGGGGCTGCCCGGGACCCGCTCGGCTCAGCCCGCAGGGCGCCAGCAGGCCGAGACGGGGCCCGG	..(((.((((((((((((((.(.((((.(((((.((..((((((((((.((((..(((.....))).)))).))))).)))))....)).))))))))).).))))))...).))))))))))	-80.3	123	9	10	47	57	1970	1060	1.85849
>LOC646960	XM_939623:1627..1833	3HSAR005137	CR404441	207	39	48	51	69	3'UTR in PREDICTED: Homo sapiens similar to hCG1818432 (LOC646960) mRNA.	110	26	3	t	atggggt	ggtcct	ggg	TTCGGGAGCATAATGACAAACTGTCGCTGCCCCAGTGGCTGGGTGTGTGTGGGTGGGATGGGGTGGGGGTCCTGGGCCCCCCGTGTCTTCCCAGGTTTACAATCAGAGAATCACAGCTGCTTTAAT	...(((.(((...((((.....)))).)))))).(..(((((((...(((((((((((.((..((((((.(....).))))))..)).)))))..))))))........))).))))..)......	-47.8	126	22	32	29	43	1280	980	1.30612
>LOC100131408	XM_001714015:844..1127	3HSAR005143	CR404454	284	86	83	39	76	3'UTR in PREDICTED: Homo sapiens hypothetical protein LOC100131408 (LOC100131408) mRNA.	40	20	3	aa	tca	cca	ggg	GACCTGAAGATGGGAAGGGCCAGGGCAGCGGCTGGACCAGGGAAGGGTCAGGGCCAGGGATGTAGTAGGACTAGGGGCAGAGCCGGCACTAGGGCTGAGCCAGGGCAGA	(((((.....(((....((((........))))...))).....)))))...(((..((...((((....((((.(((...)))....)))).))))..))..)))...	-37.5	109	27	10	22	50	1370	340	4.02941
>LOC442075	XM_001720351:933..2898	3HSAR005151	CR404472	1966	531	449	508	478	3'UTR in PREDICTED: Homo sapiens weakly similar to serine/threonine protein kinase Kp78 (LOC442075) mRNA.	1475	25	3	tagat	cagggag	t	ggg	ACCAGAACGACTGTCCATGTGTCTACTCCTTGGCACCTTCCCCGCATGGTGGGTAGATGGGCAGGGAGGGGTGGGAATCTGTGTAACCGTGGAAGGGAACGGCCCTCAGACCCAGAGGGTTTGGA	.(((((....((((((.....((((((((((.((.((.(((((((...)))))..)).))))...))))))))))..((..((....))..))..)).))))(((((.......)))))))))).	-44.2	125	26	25	30	44	1120	700	1.6
>LOC100133181	XM_001725977:2226..2508	3HSAR005208	CR404640	283	53	29	74	127	3'UTR in PREDICTED: Homo sapiens hypothetical protein LOC100133181 (LOC100133181) mRNA.	52	24	3	atgca	aggccg	c	ggg	CTGAGGGGGTAAAGAAGAATTAGAGAGAGAAGGCGCCGCGAGTAGTCTCTGGGATGCAGGGAGGCCGGGGCGGGTCGTTGGTCCGAAGGAGGCTGGACAGGAGTTGGGGGGCGCCCAGGCGCCT	(((.........................((...((((.((.((..((((((.....)))))).)))).))))..)).(..((((....).)))..).)))........((((((....))))))	-40.9	124	26	17	23	58	1850	380	4.86842
>LOC100133181	XM_001725977:2226..2508	3HSAR005208	CR404640	283	53	29	74	127	3'UTR in PREDICTED: Homo sapiens hypothetical protein LOC100133181 (LOC100133181) mRNA.	131	28	3	gaaggc	ggcg	acgccc	ggg	GGTCCGAAGGAGGCTGGACAGGAGTTGGGGGGCGCCCAGGCGCCTGCTGAGGGGAAGGCGGGGGCGGGGACGCCCGGGAACACCCGGAATTGCAGAGCCGGGCGGCGCCTCAGCTGCACTGCGCGGAG	.(((((........))))).(.(((((((((.(((((.(((..((((...(((.....(..(((((....)))))..)....)))......)))).)))))))).).)))))))).)...........	-64.3	128	21	11	35	61	2010	640	3.14062
>LOC100131335	XM_001717966:736..932	3HSAR005226	CR404689	197	63	33	35	66	3'UTR in PREDICTED: Homo sapiens hypothetical protein LOC100131335 (LOC100131335) mRNA.	99	30	3	ggcaaa	aataaga	aagag	ggg	TATCCTGGTGCACAAGGAGAAGATGGTGACCCGGGCCATCAAGGAGAAAAGGGGGCAAAGGGAATAAGAGGGAAGAGGGGTAATGCTGGCTTTCCTGGATTTGTTGGAACTTCGGGTGACCAAGGCCCAC	..((((........)))).....((((.(((((.(((..(..........)..)))..((.((((...(((((((..((......))..)))))))..)))).)).......))))).))))........	-36.2	130	37	23	23	47	1370	450	3.04444
>LOC100132663	XM_001719259:469..714	3HSAR005243	CR404730	246	48	64	47	87	3'UTR in PREDICTED: Homo sapiens hypothetical protein LOC100132663 (LOC100132663) mRNA.	8	23	3	ggt	gta	aggcg	ggg	GGAACTAGGGGGTGGGGTAGGGAGGCGGGGACGTGGAATAAAGAAAGCTCCTGGGTGCCGGCTATGAGAAGTCAGGTGTG	....(((((((.(...........(((....)))...........).)))))))..(((((((......)))).)))...	-21.95	80	19	13	10	38	1240	140	8.85714
>LOC442075	XM_001720051:935..2901	3HSAR005244	CR404732	1967	532	449	508	478	3'UTR in PREDICTED: Homo sapiens weakly similar to serine/threonine protein kinase Kp78 (LOC442075) mRNA.	1475	25	3	tagat	cagggag	t	ggg	ACCAGAACGACTGTCCATGTGTCTACTCCTTGGCACCTTCCCCGCATGGTGGGTAGATGGGCAGGGAGGGGTGGGAATCTGTGTAACCGTGGAAGGGAACGGCCCTCAGACCCAGAGGGTTTGGA	.(((((....((((((.....((((((((((.((.((.(((((((...)))))..)).))))...))))))))))..((..((....))..))..)).))))(((((.......)))))))))).	-44.2	125	26	25	30	44	1120	700	1.6
>LOC100132663	XM_001715997:469..714	3HSAR005315	CR404931	246	48	63	48	87	3'UTR in PREDICTED: Homo sapiens hypothetical protein LOC100132663 (LOC100132663) mRNA.	8	23	3	ggt	gta	aggcg	ggg	GGAACTAGGGGGTGGGGTAGGGAGGCGGGGACGTGGAATAAAGAAAGCTCCTGGGTGCCGGCTATGAGAAGTCAGGTGTG	....(((((((.(...........(((....)))...........).)))))))..(((((((......)))).)))...	-21.95	80	19	13	10	38	1240	140	8.85714
>LOC100131335	XM_001718069:736..932	3HSAR005333	CR404978	197	63	33	35	66	3'UTR in PREDICTED: Homo sapiens hypothetical protein LOC100131335 (LOC100131335) mRNA.	99	30	3	ggcaaa	aataaga	aagag	ggg	TATCCTGGTGCACAAGGAGAAGATGGTGACCCGGGCCATCAAGGAGAAAAGGGGGCAAAGGGAATAAGAGGGAAGAGGGGTAATGCTGGCTTTCCTGGATTTGTTGGAACTTCGGGTGACCAAGGCCCAC	..((((........)))).....((((.(((((.(((..(..........)..)))..((.((((...(((((((..((......))..)))))))..)))).)).......))))).))))........	-36.2	130	37	23	23	47	1370	450	3.04444
>LOC442075	XM_001721526:933..2898	3HSAR005341	CR405002	1966	531	449	508	478	3'UTR in PREDICTED: Homo sapiens weakly similar to serine/threonine protein kinase Kp78 (LOC442075) mRNA.	1475	25	3	tagat	cagggag	t	ggg	ACCAGAACGACTGTCCATGTGTCTACTCCTTGGCACCTTCCCCGCATGGTGGGTAGATGGGCAGGGAGGGGTGGGAATCTGTGTAACCGTGGAAGGGAACGGCCCTCAGACCCAGAGGGTTTGGA	.(((((....((((((.....((((((((((.((.((.(((((((...)))))..)).))))...))))))))))..((..((....))..))..)).))))(((((.......)))))))))).	-44.2	125	26	25	30	44	1120	700	1.6
>LOC100131335	XM_001717742:736..932	3HSAR005412	CR405189	197	63	33	35	66	3'UTR in PREDICTED: Homo sapiens hypothetical protein LOC100131335 (LOC100131335) mRNA.	99	30	3	ggcaaa	aataaga	aagag	ggg	TATCCTGGTGCACAAGGAGAAGATGGTGACCCGGGCCATCAAGGAGAAAAGGGGGCAAAGGGAATAAGAGGGAAGAGGGGTAATGCTGGCTTTCCTGGATTTGTTGGAACTTCGGGTGACCAAGGCCCAC	..((((........)))).....((((.(((((.(((..(..........)..)))..((.((((...(((((((..((......))..)))))))..)))).)).......))))).))))........	-36.2	130	37	23	23	47	1370	450	3.04444
>LOC100132663	XM_001719112:469..714	3HSAR005430	CR405219	246	48	64	47	87	3'UTR in PREDICTED: Homo sapiens hypothetical protein LOC100132663 (LOC100132663) mRNA.	8	23	3	ggt	gta	aggcg	ggg	GGAACTAGGGGGTGGGGTAGGGAGGCGGGGACGTGGAATAAAGAAAGCTCCTGGGTGCCGGCTATGAGAAGTCAGGTGTG	....(((((((.(...........(((....)))...........).)))))))..(((((((......)))).)))...	-21.95	80	19	13	10	38	1240	140	8.85714
>LOC100128055	XM_001725606:650..1363	3HSAR005477	CR405331	714	135	159	202	218	3'UTR in PREDICTED: Homo sapiens hypothetical protein LOC100128055 (LOC100128055) mRNA.	98	21	3	t	cg	ccagac	ggg	GGCTCTAGGTTCCACCGGCGCTTACCTCACGGCGGGAATCACGTCGACGAGGGTGGGCGGGGCCAGACGGGTCACTGAGGTCAAGGAAGGCCGGCTGATTTAGAGAAGGGCGGAGGGTTGG	..(((((((((...((((((((((((((.(((((.......)))))..)).)))))))..((((...(((....))).)))).......)))))..)))))))))................	-42.4	121	23	19	28	51	1290	380	3.39474
>LOC100128055	XM_001725606:650..1363	3HSAR005477	CR405331	714	135	159	202	218	3'UTR in PREDICTED: Homo sapiens hypothetical protein LOC100128055 (LOC100128055) mRNA.	155	22	3	cgga	ttgg	aa	ggg	CGGGGCCAGACGGGTCACTGAGGTCAAGGAAGGCCGGCTGATTTAGAGAAGGGCGGAGGGTTGGGGGAAGGGAAAAGGAAAACGAAAGAGAGACTGAGGCTGGGAAAACGCTTCGCCGCCTC	.((((((((.(.((((.((.......))...)))).))))...........(((((((.(((......((.....((.....(....).....))....)).....))).))))))))))))	-32	122	35	14	22	51	1460	300	4.86667
>LOC441056	XM_496731:1564..1605	3HSAR005525	CR405458	42	3	6	7	26	3'UTR in PREDICTED: Homo sapiens similar to double homeobox 4c (LOC441056) mRNA.	6	20	3	gtt	acg	tc	ggg	GACGCGGGGTTGGGACGGGGTCGGGTGGTTCGGGGCAGGGCG	(((.(.(........).).))).....((((......)))).	-9.2	42	3	6	7	26	970	70	13.8571
>LOC441056	XM_496731:1564..1605	3HSAR005525	CR405458	42	3	6	7	26	3'UTR in PREDICTED: Homo sapiens similar to double homeobox 4c (LOC441056) mRNA.	17	24	3	gtc	tggttcg	ca	ggg	GACGCGGGGTTGGGACGGGGTCGGGTGGTTCGGGGCAGGGCG	(((.(.(........).).))).....((((......)))).	-9.2	42	3	6	7	26	970	70	13.8571
>LOC653548	XM_928023:1570..1611	3HSAR005526	CR405462	42	3	6	7	26	3'UTR in PREDICTED: Homo sapiens similar to double homeobox 4 (LOC653548) mRNA.	6	20	3	gtt	acg	tc	ggg	GACGCGGGGTTGGGACGGGGTCGGGTGGTTCGGGGCAGGGCG	(((.(.(........).).))).....((((......)))).	-9.2	42	3	6	7	26	970	70	13.8571
>LOC653548	XM_928023:1570..1611	3HSAR005526	CR405462	42	3	6	7	26	3'UTR in PREDICTED: Homo sapiens similar to double homeobox 4 (LOC653548) mRNA.	17	24	3	gtc	tggttcg	ca	ggg	GACGCGGGGTTGGGACGGGGTCGGGTGGTTCGGGGCAGGGCG	(((.(.(........).).))).....((((......)))).	-9.2	42	3	6	7	26	970	70	13.8571
>LOC728469	XM_001130325:2448..2708	3HSAR005542	CR405516	261	42	34	76	109	3'UTR in PREDICTED: Homo sapiens hypothetical LOC728469 (LOC728469) mRNA.	193	30	3	ctcgg	gcggctc	ctgcag	ggg	CGCCAGCCACCCGCACCTACCTCAATCCACTTCTGCGCCTCGGAGAAGGCGGGCTCGGGGGGCGGCTCGGGCTGCAGGGGCTGAAGAGCTTCCAGACCGAGAGCGGGACAAGCCATTTG	(((..(((.((((..((..(((...(((.............)))..)))..))..)))).)))..(((((.(((..((((((....))))))))).))))).)))..............	-44.82	119	22	16	40	41	1280	650	1.96923
>LOC100128055	XM_001720585:650..1363	3HSAR005654	CR405832	714	135	159	202	218	3'UTR in PREDICTED: Homo sapiens hypothetical protein LOC100128055 (LOC100128055) mRNA.	98	21	3	t	cg	ccagac	ggg	GGCTCTAGGTTCCACCGGCGCTTACCTCACGGCGGGAATCACGTCGACGAGGGTGGGCGGGGCCAGACGGGTCACTGAGGTCAAGGAAGGCCGGCTGATTTAGAGAAGGGCGGAGGGTTGG	..(((((((((...((((((((((((((.(((((.......)))))..)).)))))))..((((...(((....))).)))).......)))))..)))))))))................	-42.4	121	23	19	28	51	1290	380	3.39474
>LOC100128055	XM_001720585:650..1363	3HSAR005654	CR405832	714	135	159	202	218	3'UTR in PREDICTED: Homo sapiens hypothetical protein LOC100128055 (LOC100128055) mRNA.	155	22	3	cgga	ttgg	aa	ggg	CGGGGCCAGACGGGTCACTGAGGTCAAGGAAGGCCGGCTGATTTAGAGAAGGGCGGAGGGTTGGGGGAAGGGAAAAGGAAAACGAAAGAGAGACTGAGGCTGGGAAAACGCTTCGCCGCCTC	.((((((((.(.((((.((.......))...)))).))))...........(((((((.(((......((.....((.....(....).....))....)).....))).))))))))))))	-32	122	35	14	22	51	1460	300	4.86667
>LOC728469	XM_001719600:2448..2708	3HSAR005692	CR405935	261	42	34	76	109	3'UTR in PREDICTED: Homo sapiens hypothetical LOC728469 (LOC728469) mRNA.	193	30	3	ctcgg	gcggctc	ctgcag	ggg	CGCCAGCCACCCGCACCTACCTCAATCCACTTCTGCGCCTCGGAGAAGGCGGGCTCGGGGGGCGGCTCGGGCTGCAGGGGCTGAAGAGCTTCCAGACCGAGAGCGGGACAAGCCATTTG	(((..(((.((((..((..(((...(((.............)))..)))..))..)))).)))..(((((.(((..((((((....))))))))).))))).)))..............	-44.82	119	22	16	40	41	1280	650	1.96923
>LOC100128055	XM_001720631:650..1363	3HSAR005744	CR406078	714	134	159	202	219	3'UTR in PREDICTED: Homo sapiens hypothetical protein LOC100128055 (LOC100128055) mRNA.	98	21	3	t	cg	ccagac	ggg	GGCTCTAGGTTCCACCGGCGCTTACCTCACGGCGGGAATCACGTCGACGAGGGTGGGCGGGGCCAGACGGGTCACTGAGGTCAAGGAAGGCCGGCTGATTTAGAGAAGGGCGGAGGGTTGG	..(((((((((...((((((((((((((.(((((.......)))))..)).)))))))..((((...(((....))).)))).......)))))..)))))))))................	-42.4	121	23	19	28	51	1290	380	3.39474
>LOC100128055	XM_001720631:650..1363	3HSAR005744	CR406078	714	134	159	202	219	3'UTR in PREDICTED: Homo sapiens hypothetical protein LOC100128055 (LOC100128055) mRNA.	155	22	3	cgga	ttgg	aa	ggg	CGGGGCCAGACGGGTCACTGAGGTCAAGGAAGGCCGGCTGATTTAGAGAAGGGCGGAGGGTTGGGGGAAGGGAAAAGGAAAACGAAAGAGAGACTGAGGCTGGGAAAACGCTTCGCCGCCTC	.((((((((.(.((((.((.......))...)))).))))...........(((((((.(((......((.....((.....(....).....))....)).....))).))))))))))))	-32	122	35	14	22	51	1460	300	4.86667
>LOC729170	XM_001129548:277..623	3HSAR005804	CR406254	347	104	61	54	128	3'UTR in PREDICTED: Homo sapiens hypothetical LOC729170 (LOC729170) mRNA.	74	23	3	gat	gaag	acat	ggg	AGCTACAGCCAAGGAAGCACAGAGCACCGTGGGAGCGATTTATTGTGCTTGGGGATGGGGAAGGGGACATGGGAGGAGCCATATTGAGAAAGTAGCATGGGTACTTGGCTTCACAGAGTGTGG	..(((((.(((...((((((((.....(((....))).....))))))))............(....).)))..(((((((.........((((.(...).)))))))))))......)))))	-29.2	123	33	24	19	47	1240	250	4.96
>LOC100131792	XM_001720972:661..2633	3HSAR005822	CR406305	1973	421	570	454	528	3'UTR in PREDICTED: Homo sapiens hypothetical protein LOC100131792 (LOC100131792) mRNA.	1125	28	3	aga	aggagag	atcaca	ggg	TTCCTTACTTGGTGCTGAACTTAGCCACAAGGAGCTGTCATCACGAGTGTGGGAGAGGGAGGAGAGGGGATCACAGGGGTTTCAGAGGGCTCACTTTGAGACTTGCTGATACTGACAACAGAGTTGAC	((((((.((((..((((....))))..))))...((.((.((((....)))))).)).)))))).........((((((((((((((......))))))))))).)))...(((....))).......	-35.8	128	32	30	24	42	1010	280	3.60714
>LOC100131792	XM_001720972:661..2633	3HSAR005822	CR406305	1973	421	570	454	528	3'UTR in PREDICTED: Homo sapiens hypothetical protein LOC100131792 (LOC100131792) mRNA.	1290	24	3	gtgtt	ggtggg	a	ggg	TGTCTGTGCCATAGTTTTTCAGTGTGTATTCATGCATGATGTATGTGTGTGGGGTGTTGGGGGTGGGGGGAGGGCAAGAGCGTTATTTTCTGGGTCAGAATAACCTTTTAAAATGGTAAGTTTT	..((((.(((.....((..(((..(.(...((((((((...))))))))..).)..)))..))..((..((..((......))..))..)).)))))))...(((.........))).......	-26.9	124	24	46	12	42	1480	160	9.25
>LOC441086	XM_001715645:820..2284	3HSAR005874	CR406458	1465	366	388	402	309	3'UTR in PREDICTED: Homo sapiens hypothetical gene supported by BC039003 (LOC441086) mRNA.	459	25	3	aca	gtgcaga	cac	ggg	CGTAGGCCCTCCTGAAATTTACCCAGAGTGGGCGCGGCCATCCCGGCCTCGGGACAGGGGTGCAGAGGGCACGGGCGAGGACCGCCGGCCTCCGCCCCACCACTTTCATCCTAAACCTACTGCCA	.(((((...((((((......(((.....)))...((((.....))))))))))..((((((.((((((...((((((((.((...))))).)))))..)).))))))))))...))))).....	-51.6	125	23	18	47	37	910	1060	0.858491
>LOC100131792	XM_001720804:661..2633	3HSAR005951	CR406668	1973	421	570	454	528	3'UTR in PREDICTED: Homo sapiens hypothetical protein LOC100131792 (LOC100131792) mRNA.	1125	28	3	aga	aggagag	atcaca	ggg	TTCCTTACTTGGTGCTGAACTTAGCCACAAGGAGCTGTCATCACGAGTGTGGGAGAGGGAGGAGAGGGGATCACAGGGGTTTCAGAGGGCTCACTTTGAGACTTGCTGATACTGACAACAGAGTTGAC	((((((.((((..((((....))))..))))...((.((.((((....)))))).)).)))))).........((((((((((((((......))))))))))).)))...(((....))).......	-35.8	128	32	30	24	42	1010	280	3.60714
>LOC100131792	XM_001720804:661..2633	3HSAR005951	CR406668	1973	421	570	454	528	3'UTR in PREDICTED: Homo sapiens hypothetical protein LOC100131792 (LOC100131792) mRNA.	1290	24	3	gtgtt	ggtggg	a	ggg	TGTCTGTGCCATAGTTTTTCAGTGTGTATTCATGCATGATGTATGTGTGTGGGGTGTTGGGGGTGGGGGGAGGGCAAGAGCGTTATTTTCTGGGTCAGAATAACCTTTTAAAATGGTAAGTTTT	..((((.(((.....((..(((..(.(...((((((((...))))))))..).)..)))..))..((..((..((......))..))..)).)))))))...(((.........))).......	-26.9	124	24	46	12	42	1480	160	9.25
>LOC729170	XM_001132210:529..875	3HSAR005980	CR406744	347	105	61	54	127	3'UTR in PREDICTED: Homo sapiens hypothetical LOC729170 (LOC729170) mRNA.	74	23	3	gat	gaag	acat	ggg	AGCTACAGCCAAGGAAGCACAGAGCACCGTGGGAGCGATTTATTGTGCTTGGGGATGGGGAAGGGGACATGGGAGGAGCCATATTGAGAAAGTAACATGGGTACTTGGCTTCACAGAGTGTGG	..(((((.(((...((((((((.....(((....))).....))))))))............(....).)))..(((((((((((.(..........).))))..)))))))......)))))	-28.5	123	34	24	19	46	1230	250	4.92
>LOC441086	XM_001714443:820..2284	3HSAR006000	CR406803	1465	366	388	402	309	3'UTR in PREDICTED: Homo sapiens hypothetical gene supported by BC039003 (LOC441086) mRNA.	459	25	3	aca	gtgcaga	cac	ggg	CGTAGGCCCTCCTGAAATTTACCCAGAGTGGGCGCGGCCATCCCGGCCTCGGGACAGGGGTGCAGAGGGCACGGGCGAGGACCGCCGGCCTCCGCCCCACCACTTTCATCCTAAACCTACTGCCA	.(((((...((((((......(((.....)))...((((.....))))))))))..((((((.((((((...((((((((.((...))))).)))))..)).))))))))))...))))).....	-51.6	125	23	18	47	37	910	1060	0.858491
>LOC100131792	XM_001723046:661..2633	3HSAR006011	CR406833	1973	421	570	454	528	3'UTR in PREDICTED: Homo sapiens hypothetical protein LOC100131792 (LOC100131792) mRNA.	1125	28	3	aga	aggagag	atcaca	ggg	TTCCTTACTTGGTGCTGAACTTAGCCACAAGGAGCTGTCATCACGAGTGTGGGAGAGGGAGGAGAGGGGATCACAGGGGTTTCAGAGGGCTCACTTTGAGACTTGCTGATACTGACAACAGAGTTGAC	((((((.((((..((((....))))..))))...((.((.((((....)))))).)).)))))).........((((((((((((((......))))))))))).)))...(((....))).......	-35.8	128	32	30	24	42	1010	280	3.60714
>LOC100131792	XM_001723046:661..2633	3HSAR006011	CR406833	1973	421	570	454	528	3'UTR in PREDICTED: Homo sapiens hypothetical protein LOC100131792 (LOC100131792) mRNA.	1290	24	3	gtgtt	ggtggg	a	ggg	TGTCTGTGCCATAGTTTTTCAGTGTGTATTCATGCATGATGTATGTGTGTGGGGTGTTGGGGGTGGGGGGAGGGCAAGAGCGTTATTTTCTGGGTCAGAATAACCTTTTAAAATGGTAAGTTTT	..((((.(((.....((..(((..(.(...((((((((...))))))))..).)..)))..))..((..((..((......))..))..)).)))))))...(((.........))).......	-26.9	124	24	46	12	42	1480	160	9.25
>LOC729170	XM_001715753:658..1004	3HSAR006045	CR406922	347	105	61	54	127	3'UTR in PREDICTED: Homo sapiens hypothetical LOC729170 (LOC729170) mRNA.	74	23	3	gat	gaag	acat	ggg	AGCTACAGCCAAGGAAGCACAGAGCACCGTGGGAGCGATTTATTGTGCTTGGGGATGGGGAAGGGGACATGGGAGGAGCCATATTGAGAAAGTAACATGGGTACTTGGCTTCACAGAGTGTGG	..(((((.(((...((((((((.....(((....))).....))))))))............(....).)))..(((((((((((.(..........).))))..)))))))......)))))	-28.5	123	34	24	19	46	1230	250	4.92
>LOC100131289	XM_001715009:279..828	3HSAR006100	CR407093	550	139	163	111	137	3'UTR in PREDICTED: Homo sapiens similar to hCG1820927 (LOC100131289) mRNA.	81	26	3	actgt	gct	ctggtg	ggg	GAGCGCCACAGCGCAGATAGGGTTGTTAGGAGCGAAAGACTGGAGACCCAGGGACTGTGGGGCTGGGCTGGTGGGGCCACTGCTACCGACTAAGCAGTACGGGCCGCCTGGAAGACCGAAGGCGGA	.(((.(((((((.(.....(((((.((((...(....).)))).))))).).).)))))).)))...(..(.(.((((((((((........))))))...)))).))..)....(((....))).	-50.8	126	29	16	30	51	1230	490	2.5102
>LOC100128918	XM_001716725:2824..4337	3HSAR006108	CR407112	1514	373	337	319	485	3'UTR in PREDICTED: Homo sapiens hypothetical protein LOC100128918 (LOC100128918) mRNA.	227	23	3	gggt	ag	aagga	ggg	TGGGCTTCTGTTTCCCAAAGCGCTGGTGTGACTGTGGACTGTTTACACGTGGGGGGTGGGAGGGGAAGGAGGGTAGAGAGAAGGAACCATTAAGGACCTGGGCGCTGAGTTTCTGCTCTCTGG	....((((..(..((((...(((....)))...(((.........))).))))..)..)))).....((((((((((((...((..(((.........)))...))...))))))))))))..	-40.6	123	23	30	21	49	1490	320	4.65625
>LOC100131289	XM_001718997:279..828	3HSAR006183	CR407328	550	138	163	111	138	3'UTR in PREDICTED: Homo sapiens similar to hCG1820927 (LOC100131289) mRNA.	81	26	3	actgt	gct	ctggtg	ggg	GAGCGCCACAGCGCAGGTAGGGTTGTTAGGAGCGAAAGACTGGAGACCCAGGGACTGTGGGGCTGGGCTGGTGGGGCCACTGCTACCGACTAAGCAGTACGGGCCGCCTGGAAGACCGAAGGCGGA	.(((.(((((((.(.....(((((.((((...(....).)))).))))).).).)))))).)))...(..(.(.((((((((((........))))))...)))).))..)....(((....))).	-50.8	126	28	16	30	52	1260	490	2.57143
>LOC100131610	XM_001723558:1340..2896	3HSAR006195	CR407359	1557	402	405	385	365	3'UTR in PREDICTED: Homo sapiens similar to chloride intracellular channel 5 (LOC100131610) mRNA.	732	18	3	at	ag	ag	ggg	AGGCCCTGCCAGAAAAGGAAATTGGCATGCAATTCTAAACTGCAGTGACTGGGATGGGAGGGGAGGGGAGCAGTGTTGATGCCAAAATACCCACGGGGTCTACCAGCCATGGGGTTTG	((((((((((......))...(((((((.((((.....(((((.....((.............))....))))))))))))))))........)))))))).(((....)))......	-30.52	118	32	22	23	41	1250	450	2.77778
>LOC100128918	XM_001717510:2824..4337	3HSAR006200	CR407371	1514	373	337	319	485	3'UTR in PREDICTED: Homo sapiens hypothetical protein LOC100128918 (LOC100128918) mRNA.	227	23	3	gggt	ag	aagga	ggg	TGGGCTTCTGTTTCCCAAAGCGCTGGTGTGACTGTGGACTGTTTACACGTGGGGGGTGGGAGGGGAAGGAGGGTAGAGAGAAGGAACCATTAAGGACCTGGGCGCTGAGTTTCTGCTCTCTGG	....((((..(..((((...(((....)))...(((.........))).))))..)..)))).....((((((((((((...((..(((.........)))...))...))))))))))))..	-40.6	123	23	30	21	49	1490	320	4.65625
>LOC100132810	XM_001723739:1244..2991	3HSAR006243	CR407500	1748	374	390	481	503	3'UTR in PREDICTED: Homo sapiens hypothetical protein LOC100132810 (LOC100132810) mRNA.	580	23	3	aggac	aaa	aag	ggg	AGAAAACCGAGTGTCACAATCGTTGTTACCACGCAGGTGAGAGGAGAGGAGGGAGGACGGGAAAGGGAAGGGGCATGAGAAAGGCGGATGGGACTGAGCTTCTACGGCTCCCTGGCCGCGGCG	......(((..((((.(..((.((.(((((.....))))).))..))....)...)))).....((..((((((...((((...(((......)))...))))...)).))))..)).)))..	-31.7	123	33	16	24	50	1120	370	3.02703
>LOC100131289	XM_001722683:279..828	3HSAR006333	CR407760	550	139	163	111	137	3'UTR in PREDICTED: Homo sapiens similar to hCG1820927 (LOC100131289) mRNA.	81	26	3	actgt	gct	ctggtg	ggg	GAGCGCCACAGCGCAGATAGGGTTGTTAGGAGCGAAAGACTGGAGACCCAGGGACTGTGGGGCTGGGCTGGTGGGGCCACTGCTACCGACTAAGCAGTACGGGCCGCCTGGAAGACCGAAGGCGGA	.(((.(((((((.(.....(((((.((((...(....).)))).))))).).).)))))).)))...(..(.(.((((((((((........))))))...)))).))..)....(((....))).	-50.8	126	29	16	30	51	1230	490	2.5102
>LOC100128918	XM_001718466:2824..4337	3HSAR006341	CR407780	1514	373	337	319	485	3'UTR in PREDICTED: Homo sapiens hypothetical protein LOC100128918 (LOC100128918) mRNA.	227	23	3	gggt	ag	aagga	ggg	TGGGCTTCTGTTTCCCAAAGCGCTGGTGTGACTGTGGACTGTTTACACGTGGGGGGTGGGAGGGGAAGGAGGGTAGAGAGAAGGAACCATTAAGGACCTGGGCGCTGAGTTTCTGCTCTCTGG	....((((..(..((((...(((....)))...(((.........))).))))..)..)))).....((((((((((((...((..(((.........)))...))...))))))))))))..	-40.6	123	23	30	21	49	1490	320	4.65625
>LOC729623	XM_001716155:463..1695	3HSAR006398	CR407937	1233	213	226	407	387	3'UTR in PREDICTED: Homo sapiens similar to protein kinase cAMP-dependent regulatory type I beta (LOC729623) mRNA.	94	18	3	cc	tg	ct	ggg	CGTGCCCTGCTCGTCTGTGTCGGGGGCCCGGGAGCCGCTGTGTGAGGTGTGGGCCGGGTGGGGCTGGGTCCCGGCAGCGTGAGGACTGCCCCTTCCCCGGACTCACTTTTTGGAATAA	.((.(((.((........)).))).))(((((((((.(.....).)))((((((((((.(((((..(((((((......)).))))))))))...))))).))))).)))))).....	-47.8	118	11	26	34	47	1310	910	1.43956
>LOC100128031	XM_001721787:2117..2391	3HSAR006436	CR408011	275	57	58	73	87	3'UTR in PREDICTED: Homo sapiens hypothetical protein LOC100128031 (LOC100128031) mRNA.	183	22	3	gc	ggcaga	ag	ggg	AGGGCACTCTCTCTCGGGGACAGGTTGAGCAGTTATATGGCTCTGGCAGAGGGGCGGGGGCAGAGGGAGGGGTTTTTGTCACTGGGGCCTCCTCCTGACCAGTTTCTCTGGATTCCTGAGCC	.....((((((.(..(....)..)..))).))).....(((((.(((((((..((..((.....((((((((((((.......)))))).))))))..)).))..)))))....)).)))))	-47.8	122	18	30	29	45	1610	410	3.92683
>LOC100134516	XM_001720864:2117..2391	3HSAR006510	CR408166	275	57	58	73	87	3'UTR in PREDICTED: Homo sapiens hypothetical protein LOC100134516 (LOC100134516) mRNA.	183	22	3	gc	ggcaga	ag	ggg	AGGGCACTCTCTCTCGGGGACAGGTTGAGCAGTTATATGGCTCTGGCAGAGGGGCGGGGGCAGAGGGAGGGGTTTTTGTCACTGGGGCCTCCTCCTGACCAGTTTCTCTGGATTCCTGAGCC	.....((((((.(..(....)..)..))).))).....(((((.(((((((..((..((.....((((((((((((.......)))))).))))))..)).))..)))))....)).)))))	-47.8	122	18	30	29	45	1610	410	3.92683
>LOC730329	XM_001722084:714..2706	3HSAR006524	CR408202	1993	550	717	327	399	3'UTR in PREDICTED: Homo sapiens similar to Williams Beuren syndrome chromosome region 19 pseudogene (LOC730329) mRNA.	205	25	3	agca	gtggg	aggg	ggg	ACCTGGACCATTCTTGATGGAGCTGAATACAGTGATCACGTTGTCCTCCTGGGAGCAGGGGTGGGGGGAGGGGGGTGGGGTCCTTCTAGGAGTCCTTGGAGAAAAGTAAGAAAACAGGAGTGTTT	.((((..(((((((((((...((((....)))).)))...((.((((((((....)))))).)).))...)))))))).....(((((((....))))))).............)))).......	-35.1	125	29	29	20	47	1840	320	5.75
>LOC100134549	XM_001724842:573..2096	3HSAR006536	CR408240	1524	312	199	436	577	3'UTR in PREDICTED: Homo sapiens hypothetical protein LOC100134549 (LOC100134549) mRNA.	190	20	3	gtccc	cg	t	ggg	CACCACGTGCTTCTCTGAGAGCGCGGAGCCCAGGCGCGTCTTCTGCTCCCGGGGTCCCGGGCGGGGTGGGCCCTGTGCCCCCACCTTCACCCCTAAGGCCGGTCCAGCAGGGCGTGGACG	..((((((.((...(((.((.((.(((.(((.((.(((.....))).)).))).))).(((.((((((((.........)))))).)).))).......)).))))).)).))))))...	-52	120	13	19	46	42	1050	1280	0.820312
>LOC100134549	XM_001724842:573..2096	3HSAR006536	CR408240	1524	312	199	436	577	3'UTR in PREDICTED: Homo sapiens hypothetical protein LOC100134549 (LOC100134549) mRNA.	755	18	3	g	gaag	a	ggg	AGATCCTCTCTACAAAATAGAGATAATTTAGCCCCCCCATAGCAGCTGTTGGGGGGGGAAGGGGAGGGCACAGGAGGAAGGGGGAGACTCCAGCTCCTGCCACCCCTCACGGGGTACA	...((((((((......((((.....)))).(((((((.((((....)))))))))))..))))))))..((((((...((((....))))..))))))..(((((....)))))...	-55.7	118	31	18	31	38	2230	1320	1.68939
>LOC100134549	XM_001724842:573..2096	3HSAR006536	CR408240	1524	312	199	436	577	3'UTR in PREDICTED: Homo sapiens hypothetical protein LOC100134549 (LOC100134549) mRNA.	816	23	3	tacaga	cag	ca	ggg	GGGAGGGCACAGGAGGAAGGGGGAGACTCCAGCTCCTGCCACCCCTCACGGGGTACAGAGGGCAGGGGCAGGGCCGGCGGGGACATGAAGGCACCGTCAGCACTGAGAGGTGGGGACTCGTGG	.....(((..........((((....)))).((((((((((((((....)))))......)))))))))...))).(((((..(.......((((.(((....)))..)))).)..)))))..	-53.2	123	26	11	31	55	1890	570	3.31579
>LOC100134549	XM_001724842:573..2096	3HSAR006536	CR408240	1524	312	199	436	577	3'UTR in PREDICTED: Homo sapiens hypothetical protein LOC100134549 (LOC100134549) mRNA.	1054	20	3	aaa	gtga	a	ggg	GCACCGCAGGTGGGGTCGGGTGGAGCAGGGACCTTATAAATAGAGAGGAAGGGAAAGGGGTGAGGGAGGGCCGATTTTGGGGCCTAGGAACCCAGGAGCCGAGTGTAGGTGACATAGAGC	.(((((((.((((((((..(.....)...))))))))..............((....((((.....(((.((.......)).)))....)))).....))...))).)))).........	-33	120	31	17	19	53	1480	360	4.11111
>LOC442609	XM_935540:4459..6452	3HSAR006543	CR408263	1994	548	716	326	404	3'UTR in PREDICTED: Homo sapiens similar to Williams-Beuren syndrome critical region protein 19 transcript variant 7 (LOC442609) mRNA.	212	23	3	gt	gggaggg	tg	ggg	CCATTCTTGATGGAGCTGAATACAGTGATCACGTTGTCCTCCTAGGAGCAGGGGTGGGGGGAGGGGGGTGGGGTCCTTCTAGGAGTCCTTGGAGAAAAGTAAGAAACCAGGAGCGTTTCCAGT	(((((((((.(((.((((....))))..))).....(((.....))).)))))))))..(((((((.......))))))).((((..(((((..............)))))..)...)))...	-32.04	123	28	28	22	45	1750	360	4.86111
>LOC100134743	XM_001726727:1387..3893	3HSAR006566	CR408343	2507	649	883	525	450	3'UTR in PREDICTED: Homo sapiens similar to PRO2751 (LOC100134743) mRNA.	1739	19	3	gcct	ga	a	ggg	TTGCTGAGATGTGTCAGTTCCTTTTTGCATTTCTTGACTTCAATTTCAGTGGGGCCTGGGGAGGGAGGGAAGGTAAACTTATGTTTACTCCATTATCTCAAATTAGAAATTCCAGTGGA	..(..((((.(((.(((.......)))))).))))..)......((((.(((((.((((.((((...(((..((((((....)))))))))....))))...))))...))))).))))	-28.5	119	28	42	19	30	800	270	2.96296
>LOC100134626	XM_001718023:1354..4623	3HSAR006583	CR408395	3270	753	755	924	838	3'UTR in PREDICTED: Homo sapiens similar to RAS p21 protein activator 4 (LOC100134626) mRNA.	472	29	3	tctg	agaaagt	cccggg	ggg	GCCAACAGTAAACCTGCTCTTACTGTCCAGGCTCTGGGGTCTTGTGATGAGGGTCTGGGGAGAAAGTGGGCCCGGGGGGACCCCGGAGGCTGTCGGTGGATGTGCCGATGATGGGGCTGACAGTATGGG	................(((.((((((((((.((((((((((((.(.....((((((...........)))))).).)))))))))))).)))(((((......)))))..........))))))).)))	-51.4	129	22	27	27	53	1760	580	3.03448
>LOC100131017	XM_001721974:3543..5588	3HSAR006609	CR408463	2046	341	435	595	675	3'UTR in PREDICTED: Homo sapiens similar to zinc finger protein 316 (LOC100131017) mRNA.	1495	20	3	t	aaga	cct	ggg	AGCAGCCAGGCTGCCAGGGCTGGGGGCGGGTAGGAGGCACGGTAGTTGGTGGGTGGGAAGAGGGCCTGGGTGGTGGCGGTCAGTTAGCCTGGCTGGGTGAGGTTGGTGAGGTTGCGGGGC	.((((((.((((((((..(((.(((.(..........(((.(....).)))...........).))).)))..))))))))..(((((((.((...)).)))))))...)))))).....	-44.7	120	15	22	19	64	1830	270	6.77778
>LOC100131017	XM_001721974:3543..5588	3HSAR006609	CR408463	2046	341	435	595	675	3'UTR in PREDICTED: Homo sapiens similar to zinc finger protein 316 (LOC100131017) mRNA.	1583	30	3	gtccca	aggcatt	gtgct	ggg	CTGGCTGGGTGAGGTTGGTGAGGTTGCGGGGCGGGGTGGTGAGGAGAGCAGGGGTCCCAGGGAGGCATTGGGGTGCTGGGTAATGACCTCGGCCCTGGGTTTCTCCTCTCCCTGCGGGACAGGAGCCTCA	(..(((......)))..).((((((.(.(.((((((....((((((((.......(((((((.(((((....))))).(((....)))....))))))).)))))))).))))))....).).)))))).	-56.7	130	16	27	28	59	1760	550	3.2
>LOC100131017	XM_001721974:3543..5588	3HSAR006609	CR408463	2046	341	435	595	675	3'UTR in PREDICTED: Homo sapiens similar to zinc finger protein 316 (LOC100131017) mRNA.	1667	28	3	ccaa	caaggt	cttggg	ggg	GACCTCGGCCCTGGGTTTCTCCTCTCCCTGCGGGACAGGAGCCTCAGAAAGGGCCAAGGGCAAGGTGGGCTTGGGGGGCTCTGGGAATCTCAGCTCTAGCCCTGTATGGCCAGGATCTGCTGTCTCCG	..(((.(((((((((...(((((.((((...)))).)))))))).....)))))).)))(((.(((.((((((.(((((((((((...)))))....)))))).)).))))...))))))........	-53.7	128	19	27	38	44	1400	710	1.97183
>LOC100130415	XM_001718991:1387..3893	3HSAR006640	CR408556	2507	649	883	525	450	3'UTR in PREDICTED: Homo sapiens similar to PRO2751 (LOC100130415) mRNA.	1739	19	3	gcct	ga	a	ggg	TTGCTGAGATGTGTCAGTTCCTTTTTGCATTTCTTGACTTCAATTTCAGTGGGGCCTGGGGAGGGAGGGAAGGTAAACTTATGTTTACTCCATTATCTCAAATTAGAAATTCCAGTGGA	..(..((((.(((.(((.......)))))).))))..)......((((.(((((.((((.((((...(((..((((((....)))))))))....))))...))))...))))).))))	-28.5	119	28	42	19	30	800	270	2.96296
>LOC729545	XM_001722895:714..2706	3HSAR006651	CR408588	1993	550	717	327	399	3'UTR in PREDICTED: Homo sapiens similar to Williams Beuren syndrome chromosome region 19 pseudogene (LOC729545) mRNA.	205	25	3	agca	gtggg	aggg	ggg	ACCTGGACCATTCTTGATGGAGCTGAATACAGTGATCACGTTGTCCTCCTGGGAGCAGGGGTGGGGGGAGGGGGGTGGGGTCCTTCTAGGAGTCCTTGGAGAAAAGTAAGAAAACAGGAGTGTTT	.((((..(((((((((((...((((....)))).)))...((.((((((((....)))))).)).))...)))))))).....(((((((....))))))).............)))).......	-35.1	125	29	29	20	47	1840	320	5.75
>LOC100131225	XM_001725271:573..2096	3HSAR006663	CR408628	1524	312	199	436	577	3'UTR in PREDICTED: Homo sapiens hypothetical protein LOC100131225 (LOC100131225) mRNA.	190	20	3	gtccc	cg	t	ggg	CACCACGTGCTTCTCTGAGAGCGCGGAGCCCAGGCGCGTCTTCTGCTCCCGGGGTCCCGGGCGGGGTGGGCCCTGTGCCCCCACCTTCACCCCTAAGGCCGGTCCAGCAGGGCGTGGACG	..((((((.((...(((.((.((.(((.(((.((.(((.....))).)).))).))).(((.((((((((.........)))))).)).))).......)).))))).)).))))))...	-52	120	13	19	46	42	1050	1280	0.820312
>LOC100131225	XM_001725271:573..2096	3HSAR006663	CR408628	1524	312	199	436	577	3'UTR in PREDICTED: Homo sapiens hypothetical protein LOC100131225 (LOC100131225) mRNA.	755	18	3	g	gaag	a	ggg	AGATCCTCTCTACAAAATAGAGATAATTTAGCCCCCCCATAGCAGCTGTTGGGGGGGGAAGGGGAGGGCACAGGAGGAAGGGGGAGACTCCAGCTCCTGCCACCCCTCACGGGGTACA	...((((((((......((((.....)))).(((((((.((((....)))))))))))..))))))))..((((((...((((....))))..))))))..(((((....)))))...	-55.7	118	31	18	31	38	2230	1320	1.68939
>LOC100131225	XM_001725271:573..2096	3HSAR006663	CR408628	1524	312	199	436	577	3'UTR in PREDICTED: Homo sapiens hypothetical protein LOC100131225 (LOC100131225) mRNA.	816	23	3	tacaga	cag	ca	ggg	GGGAGGGCACAGGAGGAAGGGGGAGACTCCAGCTCCTGCCACCCCTCACGGGGTACAGAGGGCAGGGGCAGGGCCGGCGGGGACATGAAGGCACCGTCAGCACTGAGAGGTGGGGACTCGTGG	.....(((..........((((....)))).((((((((((((((....)))))......)))))))))...))).(((((..(.......((((.(((....)))..)))).)..)))))..	-53.2	123	26	11	31	55	1890	570	3.31579
>LOC100131225	XM_001725271:573..2096	3HSAR006663	CR408628	1524	312	199	436	577	3'UTR in PREDICTED: Homo sapiens hypothetical protein LOC100131225 (LOC100131225) mRNA.	1054	20	3	aaa	gtga	a	ggg	GCACCGCAGGTGGGGTCGGGTGGAGCAGGGACCTTATAAATAGAGAGGAAGGGAAAGGGGTGAGGGAGGGCCGATTTTGGGGCCTAGGAACCCAGGAGCCGAGTGTAGGTGACATAGAGC	.(((((((.((((((((..(.....)...))))))))..............((....((((.....(((.((.......)).)))....)))).....))...))).)))).........	-33	120	31	17	19	53	1480	360	4.11111
>LOC442609	XM_499356:4459..6452	3HSAR006665	CR408635	1994	548	716	326	404	3'UTR in PREDICTED: Homo sapiens similar to Williams-Beuren syndrome critical region protein 19 transcript variant 1 (LOC442609) mRNA.	212	23	3	gt	gggaggg	tg	ggg	CCATTCTTGATGGAGCTGAATACAGTGATCACGTTGTCCTCCTAGGAGCAGGGGTGGGGGGAGGGGGGTGGGGTCCTTCTAGGAGTCCTTGGAGAAAAGTAAGAAACCAGGAGCGTTTCCAGT	(((((((((.(((.((((....))))..))).....(((.....))).)))))))))..(((((((.......))))))).((((..(((((..............)))))..)...)))...	-32.04	123	28	28	22	45	1750	360	4.86111
>LOC100133005	XM_001718200:1354..4623	3HSAR006696	CR408735	3270	753	755	924	838	3'UTR in PREDICTED: Homo sapiens similar to RAS p21 protein activator 4 (LOC100133005) mRNA.	472	29	3	tctg	agaaagt	cccggg	ggg	GCCAACAGTAAACCTGCTCTTACTGTCCAGGCTCTGGGGTCTTGTGATGAGGGTCTGGGGAGAAAGTGGGCCCGGGGGGACCCCGGAGGCTGTCGGTGGATGTGCCGATGATGGGGCTGACAGTATGGG	................(((.((((((((((.((((((((((((.(.....((((((...........)))))).).)))))))))))).)))(((((......)))))..........))))))).)))	-51.4	129	22	27	27	53	1760	580	3.03448
>LOC100129484	XM_001719641:2091..3719	3HSAR006710	CR408778	1629	349	276	489	515	3'UTR in PREDICTED: Homo sapiens hypothetical protein LOC100129484 (LOC100129484) mRNA.	471	21	3	ggt	gagg	ag	ggg	TGCGTCCACAGTTTTTGGCCACCTATCCCGCTGGGTAAACAAAAGTATGAGGGGGTGGGGAGGGGGAGGGGATGGAATGGGGGTGGGGCGCGGAAGATGGCGGCTGGACCTGGTGGCCTAT	.((((((.((.((((...((((((.((((.((...((..(............)..))...)).)))).))).)))...)))).)))))))).......(((.(((......))).)))...	-39.9	121	23	23	21	54	2150	380	5.65789
>LOC100129484	XM_001719641:2091..3719	3HSAR006710	CR408778	1629	349	276	489	515	3'UTR in PREDICTED: Homo sapiens hypothetical protein LOC100129484 (LOC100129484) mRNA.	482	27	3	ggag	atggaat	ggtg	ggg	TTTTTGGCCACCTATCCCGCTGGGTAAACAAAAGTATGAGGGGGTGGGGAGGGGGAGGGGATGGAATGGGGGTGGGGCGCGGAAGATGGCGGCTGGACCTGGTGGCCTATGGCCTGTGCCCTATGGC	......(((.((((((((.((.(....((....)).).))))))))))..((((.(.(((..((.((.(((.(.((.(((........))).)).).))).))..)).....))).).))))..)))	-46.2	127	22	25	23	57	2220	470	4.7234
>LOC100129484	XM_001719641:2091..3719	3HSAR006710	CR408778	1629	349	276	489	515	3'UTR in PREDICTED: Homo sapiens hypothetical protein LOC100129484 (LOC100129484) mRNA.	765	25	3	acacca	cgcg	ccg	ggg	GGTCCTCCGCCCCAAGATGGCTCCCAGTCGCTGTTTACTCAGCGACTGCAGGGACACCAGGGCGCGGGGCCGGGGAGCGGGCGAAGATCACGGAGCGTACAGATTGGCCCGGGCAGGTGGCCTCT	((((((.(((((.....(((.((((((((((((......))))))))...))))..)))))))).))))))......(((((...(((((((...)))...)))).)))))(((.....)))...	-55.7	125	21	18	39	47	1190	790	1.50633
>LOC100129484	XM_001719641:2091..3719	3HSAR006710	CR408778	1629	349	276	489	515	3'UTR in PREDICTED: Homo sapiens hypothetical protein LOC100129484 (LOC100129484) mRNA.	1500	21	3	gcctc	cgt	a	ggg	GGATCTGGGCTTGGAATATTGGTGGGTAAAGAGGGTGGAGAGGAAGCGATGGGGCCTCGGGCGTGGGAGGGCTTAACTAGGAACACACAAGACCTCTGCGTAAGGCTCAAGGGCGCTCTGC	...(((..((((...........))))..)))..(..(((.....((....((((((...(((..(.(((.(((..............))).))))..))).))))))....)).)))..)	-31.64	121	28	22	22	49	1280	260	4.92308
>LOC100134045	XM_001717329:2764..5690	3HSAR006743	CR408876	2927	690	761	709	767	3'UTR in PREDICTED: Homo sapiens similar to tensin 3 (LOC100134045) mRNA.	691	30	3	cgagct	cgagct	cgagct	ggg	CACCCCACCATGGTGAGTGCTCTGTGCCTCCTGCTCACCTGTGGTGAGCTGGGCGAGCTGGGCGAGCTGGGCGAGCTGGGCTGGGGAGAGCCTGTGAGGACCGAGAGGAGAAATGAGAAGAAGGAACAAA	..((((.(((((((((((((.....)).....))))))).))))..((((.(((..(((.((....)).)))..))).))))))))....((.....)).((....))......................	-46.1	130	29	20	30	51	1050	580	1.81034
>LOC100131738	XM_001715234:1051..2317	3HSAR006765	CR408943	1267	301	267	365	334	3'UTR in PREDICTED: Homo sapiens similar to hCG2014363 (LOC100131738) mRNA.	722	27	3	gcct	ggaaa	atgttt	ggg	GGCTCGCCTCCTGCTTTTGTTAGAAAGTTATTTCCCTGACTTCCCCTTTAGGGGCCTGGGGGAAAGGGATGTTTGGGGGCAAAATCTCAACTGAGTCAATCCCCAACCATCCACCTTTTCTGCAAGA	((....))......((((((..(((((...(((((((.(...((((....))))..).))))))).(((((.(((((((......(((....)))....))))))).)))))..)))))..))))))	-46.3	127	27	36	34	30	1150	850	1.35294
>LOC100130415	XM_001714031:1383..3885	3HSAR006785	CR409003	2503	647	885	524	447	3'UTR in PREDICTED: Homo sapiens similar to PRO2751 (LOC100130415) mRNA.	1735	19	3	gcct	ga	a	ggg	TTGCTGAGATGTGTCAGTTCCTTTTTGCATTTCTTGACTTCAATTTCAGTGGGGCCTGGGGAGGGAGGGAAGGTAAACTTATGTTTACTCCATTATCTCAAATTAGAAATTCCAGTGGA	..(..((((.(((.(((.......)))))).))))..)......((((.(((((.((((.((((...(((..((((((....)))))))))....))))...))))...))))).))))	-28.5	119	28	42	19	30	800	270	2.96296
>LOC100128031	XM_001720914:2114..2388	3HSAR006800	CR409048	275	57	58	73	87	3'UTR in PREDICTED: Homo sapiens hypothetical protein LOC100128031 (LOC100128031) mRNA.	183	22	3	gc	ggcaga	ag	ggg	AGGGCACTCTCTCTCGGGGACAGGTTGAGCAGTTATATGGCTCTGGCAGAGGGGCGGGGGCAGAGGGAGGGGTTTTTGTCACTGGGGCCTCCTCCTGACCAGTTTCTCTGGATTCCTGAGCC	.....((((((.(..(....)..)..))).))).....(((((.(((((((..((..((.....((((((((((((.......)))))).))))))..)).))..)))))....)).)))))	-47.8	122	18	30	29	45	1610	410	3.92683
>LOC100131225	XM_001715191:573..2096	3HSAR006810	CR409081	1524	312	199	436	577	3'UTR in PREDICTED: Homo sapiens hypothetical protein LOC100131225 (LOC100131225) mRNA.	190	20	3	gtccc	cg	t	ggg	CACCACGTGCTTCTCTGAGAGCGCGGAGCCCAGGCGCGTCTTCTGCTCCCGGGGTCCCGGGCGGGGTGGGCCCTGTGCCCCCACCTTCACCCCTAAGGCCGGTCCAGCAGGGCGTGGACG	..((((((.((...(((.((.((.(((.(((.((.(((.....))).)).))).))).(((.((((((((.........)))))).)).))).......)).))))).)).))))))...	-52	120	13	19	46	42	1050	1280	0.820312
>LOC100131225	XM_001715191:573..2096	3HSAR006810	CR409081	1524	312	199	436	577	3'UTR in PREDICTED: Homo sapiens hypothetical protein LOC100131225 (LOC100131225) mRNA.	755	18	3	g	gaag	a	ggg	AGATCCTCTCTACAAAATAGAGATAATTTAGCCCCCCCATAGCAGCTGTTGGGGGGGGAAGGGGAGGGCACAGGAGGAAGGGGGAGACTCCAGCTCCTGCCACCCCTCACGGGGTACA	...((((((((......((((.....)))).(((((((.((((....)))))))))))..))))))))..((((((...((((....))))..))))))..(((((....)))))...	-55.7	118	31	18	31	38	2230	1320	1.68939
>LOC100131225	XM_001715191:573..2096	3HSAR006810	CR409081	1524	312	199	436	577	3'UTR in PREDICTED: Homo sapiens hypothetical protein LOC100131225 (LOC100131225) mRNA.	816	23	3	tacaga	cag	ca	ggg	GGGAGGGCACAGGAGGAAGGGGGAGACTCCAGCTCCTGCCACCCCTCACGGGGTACAGAGGGCAGGGGCAGGGCCGGCGGGGACATGAAGGCACCGTCAGCACTGAGAGGTGGGGACTCGTGG	.....(((..........((((....)))).((((((((((((((....)))))......)))))))))...))).(((((..(.......((((.(((....)))..)))).)..)))))..	-53.2	123	26	11	31	55	1890	570	3.31579
>LOC100131225	XM_001715191:573..2096	3HSAR006810	CR409081	1524	312	199	436	577	3'UTR in PREDICTED: Homo sapiens hypothetical protein LOC100131225 (LOC100131225) mRNA.	1054	20	3	aaa	gtga	a	ggg	GCACCGCAGGTGGGGTCGGGTGGAGCAGGGACCTTATAAATAGAGAGGAAGGGAAAGGGGTGAGGGAGGGCCGATTTTGGGGCCTAGGAACCCAGGAGCCGAGTGTAGGTGACATAGAGC	.(((((((.((((((((..(.....)...))))))))..............((....((((.....(((.((.......)).)))....)))).....))...))).)))).........	-33	120	31	17	19	53	1480	360	4.11111
>LOC100131225	XM_001724818:573..2096	3HSAR006845	CR409191	1524	312	199	436	577	3'UTR in PREDICTED: Homo sapiens hypothetical protein LOC100131225 (LOC100131225) mRNA.	190	20	3	gtccc	cg	t	ggg	CACCACGTGCTTCTCTGAGAGCGCGGAGCCCAGGCGCGTCTTCTGCTCCCGGGGTCCCGGGCGGGGTGGGCCCTGTGCCCCCACCTTCACCCCTAAGGCCGGTCCAGCAGGGCGTGGACG	..((((((.((...(((.((.((.(((.(((.((.(((.....))).)).))).))).(((.((((((((.........)))))).)).))).......)).))))).)).))))))...	-52	120	13	19	46	42	1050	1280	0.820312
>LOC100131225	XM_001724818:573..2096	3HSAR006845	CR409191	1524	312	199	436	577	3'UTR in PREDICTED: Homo sapiens hypothetical protein LOC100131225 (LOC100131225) mRNA.	755	18	3	g	gaag	a	ggg	AGATCCTCTCTACAAAATAGAGATAATTTAGCCCCCCCATAGCAGCTGTTGGGGGGGGAAGGGGAGGGCACAGGAGGAAGGGGGAGACTCCAGCTCCTGCCACCCCTCACGGGGTACA	...((((((((......((((.....)))).(((((((.((((....)))))))))))..))))))))..((((((...((((....))))..))))))..(((((....)))))...	-55.7	118	31	18	31	38	2230	1320	1.68939
>LOC100131225	XM_001724818:573..2096	3HSAR006845	CR409191	1524	312	199	436	577	3'UTR in PREDICTED: Homo sapiens hypothetical protein LOC100131225 (LOC100131225) mRNA.	816	23	3	tacaga	cag	ca	ggg	GGGAGGGCACAGGAGGAAGGGGGAGACTCCAGCTCCTGCCACCCCTCACGGGGTACAGAGGGCAGGGGCAGGGCCGGCGGGGACATGAAGGCACCGTCAGCACTGAGAGGTGGGGACTCGTGG	.....(((..........((((....)))).((((((((((((((....)))))......)))))))))...))).(((((..(.......((((.(((....)))..)))).)..)))))..	-53.2	123	26	11	31	55	1890	570	3.31579
>LOC100131225	XM_001724818:573..2096	3HSAR006845	CR409191	1524	312	199	436	577	3'UTR in PREDICTED: Homo sapiens hypothetical protein LOC100131225 (LOC100131225) mRNA.	1054	20	3	aaa	gtga	a	ggg	GCACCGCAGGTGGGGTCGGGTGGAGCAGGGACCTTATAAATAGAGAGGAAGGGAAAGGGGTGAGGGAGGGCCGATTTTGGGGCCTAGGAACCCAGGAGCCGAGTGTAGGTGACATAGAGC	.(((((((.((((((((..(.....)...))))))))..............((....((((.....(((.((.......)).)))....)))).....))...))).)))).........	-33	120	31	17	19	53	1480	360	4.11111
>LOC653888	XM_936251:1114..1419	3HSAR006850	CR409204	306	95	79	54	78	3'UTR in PREDICTED: Homo sapiens similar to p41-Arc (LOC653888) mRNA.	36	25	3	gaagc	gagag	tca	ggg	CCTGTGAGGAATATGTTGCCTTCATCCTAGCTGCTGGGGAAGCGGGGAGAGGGGTCAGGGAGGCTAATGGTTGCTTTGCTGAATGTTTCTGGGGTACCAATACGAGTTCC	.......(((((.(((..(((((.((((.(((........))).))))))))).((((.(((((........))))).)))).......(((....)))..))).)))))	-35.4	110	21	30	20	39	1160	300	3.86667
>LOC100131738	XM_001722069:192..1458	3HSAR006881	CR409296	1267	302	267	363	335	3'UTR in PREDICTED: Homo sapiens similar to hCG2014363 (LOC100131738) mRNA.	722	27	3	gcct	ggaaa	atgttt	ggg	GGCTCGCCTCCTGCTTTTGTTAGAAAGTTATTTCCCTGACTTCCCCTTTAGGGGCCTGGGGGAAAGGGATGTTTGGGGGCAAAATCTCAACTGAGTCAATCCCCAACCATCCACCTTTTCTGCAAGA	((....))......((((((..(((((...(((((((.(...((((....))))..).))))))).(((((.(((((((......(((....)))....))))))).)))))..)))))..))))))	-46.3	127	27	36	34	30	1150	850	1.35294
>LOC100129484	XM_001721753:2091..3705	3HSAR006919	CR409405	1615	343	276	482	514	3'UTR in PREDICTED: Homo sapiens hypothetical protein LOC100129484 (LOC100129484) mRNA.	457	21	3	ggt	gagg	ag	ggg	TGCGTCCACAGTTTTTGGCCACCTATCCCGCTGGGTAAACAAAAGTATGAGGGGGTGGGGAGGGGGAGGGGATGGAATGGGGGTGGGGCGCGGAAGATGGCGGCTGGACCTGGTGGCCTAT	.((((((.((.((((...((((((.((((.((...((..(............)..))...)).)))).))).)))...)))).)))))))).......(((.(((......))).)))...	-39.9	121	23	23	21	54	2150	380	5.65789
>LOC100129484	XM_001721753:2091..3705	3HSAR006919	CR409405	1615	343	276	482	514	3'UTR in PREDICTED: Homo sapiens hypothetical protein LOC100129484 (LOC100129484) mRNA.	468	27	3	ggag	atggaat	ggtg	ggg	TTTTTGGCCACCTATCCCGCTGGGTAAACAAAAGTATGAGGGGGTGGGGAGGGGGAGGGGATGGAATGGGGGTGGGGCGCGGAAGATGGCGGCTGGACCTGGTGGCCTATGGCCTGTGCCCTATGGC	......(((.((((((((.((.(....((....)).).))))))))))..((((.(.(((..((.((.(((.(.((.(((........))).)).).))).))..)).....))).).))))..)))	-46.2	127	22	25	23	57	2220	470	4.7234
>LOC100129484	XM_001721753:2091..3705	3HSAR006919	CR409405	1615	343	276	482	514	3'UTR in PREDICTED: Homo sapiens hypothetical protein LOC100129484 (LOC100129484) mRNA.	751	25	3	acacca	cgcg	ccg	ggg	GGTCCTCCGCCCCAAGATGGCTCCCAGTCGCTGTTTACTCAGCGACTGCAGGGACACCAGGGCGCGGGGCCGGGGAGCGGGCGAAGATCACGGAGCGTACAGATTGGCCCGGGCAGGTGGCCTCT	((((((.(((((.....(((.((((((((((((......))))))))...))))..)))))))).))))))......(((((...(((((((...)))...)))).)))))(((.....)))...	-55.7	125	21	18	39	47	1190	790	1.50633
>LOC100129484	XM_001721753:2091..3705	3HSAR006919	CR409405	1615	343	276	482	514	3'UTR in PREDICTED: Homo sapiens hypothetical protein LOC100129484 (LOC100129484) mRNA.	1486	21	3	gcctc	cgt	a	ggg	GGATCTGGGCTTGGAATATTGGTGGGTAAAGAGGGTGGAGAGGAAGCGATGGGGCCTCGGGCGTGGGAGGGCTTAACTAGGAACACACAAGACCTCTGCGTAAGGCTCAAGGGCGCTCTGC	...(((..((((...........))))..)))..(..(((.....((....((((((...(((..(.(((.(((..............))).))))..))).))))))....)).)))..)	-31.64	121	28	22	22	49	1280	260	4.92308
>LOC100131017	XM_001721918:3572..5618	3HSAR006920	CR409411	2047	341	435	595	676	3'UTR in PREDICTED: Homo sapiens similar to zinc finger protein 316 (LOC100131017) mRNA.	1584	30	3	gtccca	aggcatt	gtgct	ggg	CTGGCTGGGTGAGGTTGGTGAGGTTGCGGGGCGGGGTGGTGAGGAGAGCAGGGGTCCCAGGGAGGCATTGGGGTGCTGGGTAATGACCTCGGCCCTGGGTTTCTCCTCTCCCTGCGGGACAGGAGCCTCA	(..(((......)))..).((((((.(.(.((((((....((((((((.......(((((((.(((((....))))).(((....)))....))))))).)))))))).))))))....).).)))))).	-56.7	130	16	27	28	59	1760	550	3.2
>LOC100131017	XM_001721918:3572..5618	3HSAR006920	CR409411	2047	341	435	595	676	3'UTR in PREDICTED: Homo sapiens similar to zinc finger protein 316 (LOC100131017) mRNA.	1668	28	3	ccaa	caaggt	cttggg	ggg	GACCTCGGCCCTGGGTTTCTCCTCTCCCTGCGGGACAGGAGCCTCAGAAAGGGCCAAGGGCAAGGTGGGCTTGGGGGGCTCTGGGAATCTCAGCTCTAGCCCTGTATGGCCAGGATCTGCTGTCTCCG	..(((.(((((((((...(((((.((((...)))).)))))))).....)))))).)))(((.(((.((((((.(((((((((((...)))))....)))))).)).))))...))))))........	-53.7	128	19	27	38	44	1400	710	1.97183
>LOC100128031	XM_001721840:2114..2388	3HSAR006967	CR409552	275	57	58	73	87	3'UTR in PREDICTED: Homo sapiens hypothetical protein LOC100128031 (LOC100128031) mRNA.	183	22	3	gc	ggcaga	ag	ggg	AGGGCACTCTCTCTCGGGGACAGGTTGAGCAGTTATATGGCTCTGGCAGAGGGGCGGGGGCAGAGGGAGGGGTTTTTGTCACTGGGGCCTCCTCCTGACCAGTTTCTCTGGATTCCTGAGCC	.....((((((.(..(....)..)..))).))).....(((((.(((((((..((..((.....((((((((((((.......)))))).))))))..)).))..)))))....)).)))))	-47.8	122	18	30	29	45	1610	410	3.92683
>LOC100130764	XM_001724247:1344..2596	3HSAR006979	CR409617	1253	481	284	234	254	3'UTR in PREDICTED: Homo sapiens hypothetical protein LOC100130764 (LOC100130764) mRNA.	655	22	3	gtt	ggaggg	a	ggg	TGAGAACATATGGACACAGGAAGGGGAACATCACACTCTGGGACTGTTGTGGGGTTGGGGGAGGGGGGAGGGATATCATTAGGAGATATACCTAATGCTAAATGACGAGTTAATGGGTGCAG	.................................(((((...(((((((.(((.((((((.............(((((.......))))).)))))).)))...))).))))...)))))...	-22.24	122	36	26	15	45	1780	170	10.4706
>LOC100127897	XM_001717811:559..914	3HSAR006986	CR409651	356	66	77	100	113	3'UTR in PREDICTED: Homo sapiens hypothetical protein LOC100127897 (LOC100127897) mRNA.	235	27	3	taggga	agtcc	tccc	ggg	TCTGGAATTGCATGTTGCAAGGAGTCTCCTGGATCTTCGCACCCAGCTTCGGGTAGGGAGGGAGTCCGGGTCCCGGGCTAGGCCAGCCCGGCAGGTGGAGAGGGTCCCCGGCAGCCCCGCGCGCCCC	...((...(((..(((((.(((.....)))((((((((.((((..((..(((((..((....(((((((...)))))))...)).))))))).))))..))))))))...)))))...)))..))..	-52.2	127	18	21	41	47	1050	1160	0.905172
>LOC100129098	XM_001714829:1210..2403	3HSAR007005	CR409706	1194	323	293	282	296	3'UTR in PREDICTED: Homo sapiens hypothetical protein LOC100129098 (LOC100129098) mRNA.	375	27	3	acccga	cagga	tgcg	ggg	ACCTCTAGCGCCTCAGACGCCCGCGCAGGAGGAACTCCCGCAGCCCGCCCGGGACCCGAGGGCAGGAGGGTGCGGGGAACGGGGCTGCCACTGCGCCTAAGCCTTTCCCCTTTTATAGGCTTTAGGG	.(((((.((((...........)))).))))).......(((((((.(((.(.((((..........)))).).)))....))))))).......(((((((((............)))).))))).	-54.2	127	21	19	44	43	1110	1050	1.05714
>LOC729696	XM_001129643:748..2326	3HSAR007016	CR409733	1579	378	435	276	490	3'UTR in PREDICTED: Homo sapiens hypothetical protein LOC729696 (LOC729696) mRNA.	78	27	3	cgc	aggctg	ttctag	ggg	GGCCGGGCCAAGTGGGGGTGCGGAGGTCGGGGAGACAGGAACGCGGCTGCGGGCGCGGGAGGCTGGGGTTCTAGGGGGCCGGGGTGGTAGCGGCCGGAAGAGAGGACGGCGAGTGCAGCCACGGTGT	..((((.((...(((((.(.(((..(((.....))).....((((.(....).)))).....))).).)))))..)).)))).(((((.(((((((..........))))...))).))))).....	-48.7	127	19	13	26	69	2220	360	6.16667
>LOC729696	XM_001129643:748..2326	3HSAR007016	CR409733	1579	378	435	276	490	3'UTR in PREDICTED: Homo sapiens hypothetical protein LOC729696 (LOC729696) mRNA.	185	22	3	ca	ga	cggccc	ggg	GGCGAGTGCAGCCACGGTGTGGCTGCGAGGGAGAGGGAGCGCCTAGAGTAGGGCAGGGGAGGGCGGCCCGGGGAGGGTCTGCGGGAAATGGGCCTGGGGGCGCTGGAGGCGGAGCGGCGGGG	(.((..(((((((((...)))))))))..........(((((((....((((.(........(((((((.....))).))))........).)))).)))))))..........)).)....	-47.69	122	18	11	24	69	2120	370	5.72973
>LOC729696	XM_001129643:748..2326	3HSAR007016	CR409733	1579	378	435	276	490	3'UTR in PREDICTED: Homo sapiens hypothetical protein LOC729696 (LOC729696) mRNA.	204	23	3	ga	tctgc	aaat	ggg	TGGCTGCGAGGGAGAGGGAGCGCCTAGAGTAGGGCAGGGGAGGGCGGCCCGGGGAGGGTCTGCGGGAAATGGGCCTGGGGGCGCTGGAGGCGGAGCGGCGGGGCCGGGGCGCGCCGGAGGGTG	.(((.(((.............((((......)))).........((((((....((.((((.((((.......)))).)))).))....((......)).))))))...))))))........	-44.7	123	16	10	25	72	2360	400	5.9
>LOC729696	XM_001129643:748..2326	3HSAR007016	CR409733	1579	378	435	276	490	3'UTR in PREDICTED: Homo sapiens hypothetical protein LOC729696 (LOC729696) mRNA.	334	25	3	ga	taggtg	ccgag	ggg	CAGCTATTTCTGTAGAATGGGCTAGTGGTAAAGACGTAACTTGCCGAAATGGGGAGGGTAGGTGGGGCCGAGGGGACAAAATATATCCTATGACAGGCAAGTTCTGCTGTGGCTGTTACGAACTC	(((((((....(((((((..(((.((.(((.....((.(((((((...........)))))))...))...(....)...........))).)).)))..))))))).)))))))..........	-36	125	33	30	21	41	1110	270	4.11111
>LOC727748	XM_001719366:1160..3552	3HSAR007054	CR409846	2393	399	410	898	686	3'UTR in PREDICTED: Homo sapiens similar to scratch homolog 1 zinc finger protein (Drosophila) (LOC727748) mRNA.	73	23	3	tgga	gccgga	c	ggg	AGGTCGGCTCTCAGCAATACGGCCCCCCAGGGAAGTCTTCGCTGGCGTCCGGGTGGAGGGGCCGGAGGGCGGGCCCCTCCTCACAGCAATAGGGGGAGGGGGGCCCGGTCCCACCCCGCCCCG	.((((.((((((.......((((((((((.(((.(((......))).)))...))).))))))))))))).))))(((((((.(.......))))))))(((((..((.....))..))))).	-64.21	123	17	14	44	48	1800	1560	1.15385
>LOC642255	XM_001714365:1558..3922	3HSAR007057	CR409854	2365	452	419	739	755	3'UTR in PREDICTED: Homo sapiens similar to Diacylglycerol O-acyltransferase 1 (Diglyceride acyltransferase) (ACAT-related gene product 1) (LOC642255) mRNA.	452	26	3	gccca	cacagaa	cc	ggg	TGTGTTTCCTCTGTCCCAGGGTGGTGCGGTGGGTGGTGCTGCAATGAGGAGGGGCCCAGGGCACAGAAGGGCCGGGCTGCAGTGGCCTCCTGGGGGAAGACGGATGCTTGCAGCTAGCTCCGTGCC	.(..(..((((((..((.....))..))).)))..)..).(((....((((.(((((...........))))).(((((((..(((.(((.(........)))).))))))))))..)))).))).	-48.8	126	17	25	31	53	1460	570	2.5614
>LOC100130764	XM_001723713:1344..2596	3HSAR007064	CR409893	1253	480	284	234	255	3'UTR in PREDICTED: Homo sapiens hypothetical protein LOC100130764 (LOC100130764) mRNA.	655	22	3	gtt	ggaggg	a	ggg	TGAGAACATATGGACACAGGAAGGGGAACATCACACTCTGGGACTGTTGTGGGGTTGGGGGAGGGGGGAGGGATATCATTAGGAGATATACCTAATGCTAAATGACGAGTTAATGGGTGCAG	.................................(((((...(((((((.(((.((((((.............(((((.......))))).)))))).)))...))).))))...)))))...	-22.24	122	36	26	15	45	1780	170	10.4706
>LOC100127897	XM_001717342:559..933	3HSAR007065	CR409898	375	70	80	109	116	3'UTR in PREDICTED: Homo sapiens hypothetical protein LOC100127897 (LOC100127897) mRNA.	254	27	3	taggga	agtcc	tccc	ggg	TCTGGAATTGCATGTTGCAAGGAGTCTCCTGGATCTTCGCACCCAGCTTCGGGTAGGGAGGGAGTCCGGGTCCCGGGCTAGGCCAGCCCGGCAGGTGGAGAGGGTCCCCGGCAGCCCCGCGCGCCCC	...((...(((..(((((.(((.....)))((((((((.((((..((..(((((..((....(((((((...)))))))...)).))))))).))))..))))))))...)))))...)))..))..	-52.2	127	18	21	41	47	1050	1160	0.905172
>LOC392275	XM_001714032:1396..1836	3HSAR007069	CR409910	441	70	63	155	153	3'UTR in PREDICTED: Homo sapiens hypothetical LOC392275 (LOC392275) mRNA.	277	21	3	g	ggcg	aggc	ggg	CATAGCCACCGCCGCCGGGCGTGTGGAGACAGAACACATCCTGTTGGCGCGGGGGGGGGCGGGGAGGCGGGCTCAGTGCAGGCGTGGCCCCTCCCTGTCACCTGCGCAGTCCCCTCCCCAC	....(((.((.((((((((.(((((.........))))))))).....)))).))..)))(((((((.(((((..(((((((..((((........)))))))))))))))))))))))..	-62.7	121	16	16	44	45	2410	1110	2.17117
>LOC100129098	XM_001714893:1210..2403	3HSAR007172	CR410215	1194	323	293	282	296	3'UTR in PREDICTED: Homo sapiens hypothetical protein LOC100129098 (LOC100129098) mRNA.	375	27	3	acccga	cagga	tgcg	ggg	ACCTCTAGCGCCTCAGACGCCCGCGCAGGAGGAACTCCCGCAGCCCGCCCGGGACCCGAGGGCAGGAGGGTGCGGGGAACGGGGCTGCCACTGCGCCTAAGCCTTTCCCCTTTTATAGGCTTTAGGG	.(((((.((((...........)))).))))).......(((((((.(((.(.((((..........)))).).)))....))))))).......(((((((((............)))).))))).	-54.2	127	21	19	44	43	1110	1050	1.05714
>LOC729696	XM_001131068:748..2326	3HSAR007183	CR410241	1579	377	435	277	490	3'UTR in PREDICTED: Homo sapiens hypothetical protein LOC729696 (LOC729696) mRNA.	78	27	3	cgc	aggctg	ttctag	ggg	GGCCGGGCCAAGTGGGGGTGCGGAGGTCGGGGAGACAGGAACGCGGCTGCGGGCGCGGGAGGCTGGGGTTCTAGGGGGCCGGGGTGGTAGCGGCCGGAAGAGAGGACGGCGAGTGCAGCCACGGTGT	..((((.((...(((((.(.(((..(((.....))).....((((.(....).)))).....))).).)))))..)).)))).(((((.(((((((..........))))...))).))))).....	-48.7	127	19	13	26	69	2220	360	6.16667
>LOC729696	XM_001131068:748..2326	3HSAR007183	CR410241	1579	377	435	277	490	3'UTR in PREDICTED: Homo sapiens hypothetical protein LOC729696 (LOC729696) mRNA.	185	22	3	ca	ga	cggccc	ggg	GGCGAGTGCAGCCACGGTGTGGCTGCGAGGGAGAGGGAGCGCCTAGAGTAGGGCAGGGGAGGGCGGCCCGGGGAGGGTCTGCGGGAAATGGGCCTGGGGGCGCTGGAGGCGGAGCGGCGGGG	(.((..(((((((((...)))))))))..........(((((((....((((.(........(((((((.....))).))))........).)))).)))))))..........)).)....	-47.69	122	18	11	24	69	2120	370	5.72973
>LOC729696	XM_001131068:748..2326	3HSAR007183	CR410241	1579	377	435	277	490	3'UTR in PREDICTED: Homo sapiens hypothetical protein LOC729696 (LOC729696) mRNA.	204	23	3	ga	tctgc	aaat	ggg	TGGCTGCGAGGGAGAGGGAGCGCCTAGAGTAGGGCAGGGGAGGGCGGCCCGGGGAGGGTCTGCGGGAAATGGGCCTGGGGGCGCTGGAGGCGGAGCGGCGGGGCCGGGGCGCGCCGGAGGGTG	.(((.(((.............((((......)))).........((((((....((.((((.((((.......)))).)))).))....((......)).))))))...))))))........	-44.7	123	16	10	25	72	2360	400	5.9
>LOC729696	XM_001131068:748..2326	3HSAR007183	CR410241	1579	377	435	277	490	3'UTR in PREDICTED: Homo sapiens hypothetical protein LOC729696 (LOC729696) mRNA.	334	25	3	ga	taggtg	ccgag	ggg	CAGCTATTTCTGTAGAATGGGCTAGTGGTAAAGACGTAACTTGCCGAAATGGGGAGGGTAGGTGGGGCCGAGGGGACAAAATATATCCTATGACAGGCAAGTTCTGCTGTGGCTGTTACGAACTC	(((((((....(((((((..(((.((.(((.....((.(((((((...........)))))))...))...(....)...........))).)).)))..))))))).)))))))..........	-36	125	33	30	21	41	1110	270	4.11111
>LOC649305	XM_001726970:1367..2340	3HSAR007196	CR410281	974	202	219	245	308	3'UTR in PREDICTED: Homo sapiens hypothetical protein LOC649305 (LOC649305) mRNA.	4	28	3	cgc	ggtccgg	tgccgg	ggg	CGCGGGCGCGGGGGTCCGGGGGTGCCGGGGGCGCGGAGGTGCCGGGGACGCGGGGTAGAGGTGGCGGGAGGCTCCGTGGCC	((((..(.(......((((.....)))).(((((....))))).).).)))).......(((.(((((....))))).)))	-33.4	81	5	7	20	49	1970	300	6.56667
>LOC100130764	XM_001723337:1344..2596	3HSAR007207	CR410337	1253	481	285	233	254	3'UTR in PREDICTED: Homo sapiens hypothetical protein LOC100130764 (LOC100130764) mRNA.	655	22	3	gtt	ggaggg	a	ggg	TGAGAACATATGGACACAGGAAGGGGAACATCACACTCTGGGACTGTTGTGGGGTTGGGGGAGGGGGGAGGGATATCATTAGGAGATATACCTAATGCTAAATGACGAGTTAATGGGTGCAG	.................................(((((...(((((((.(((.((((((.............(((((.......))))).)))))).)))...))).))))...)))))...	-22.24	122	36	26	15	45	1780	170	10.4706
>LOC100127897	XM_001716603:559..914	3HSAR007208	CR410343	356	66	77	100	113	3'UTR in PREDICTED: Homo sapiens hypothetical protein LOC100127897 (LOC100127897) mRNA.	235	27	3	taggga	agtcc	tccc	ggg	TCTGGAATTGCATGTTGCAAGGAGTCTCCTGGATCTTCGCACCCAGCTTCGGGTAGGGAGGGAGTCCGGGTCCCGGGCTAGGCCAGCCCGGCAGGTGGAGAGGGTCCCCGGCAGCCCCGCGCGCCCC	...((...(((..(((((.(((.....)))((((((((.((((..((..(((((..((....(((((((...)))))))...)).))))))).))))..))))))))...)))))...)))..))..	-52.2	127	18	21	41	47	1050	1160	0.905172
>LOC100129098	XM_001714756:847..2039	3HSAR007232	CR410418	1193	323	292	282	296	3'UTR in PREDICTED: Homo sapiens hypothetical protein LOC100129098 (LOC100129098) mRNA.	375	27	3	acccga	cagga	tgcg	ggg	ACCTCTAGCGCCTCAGACGCCCGCGCAGGAGGAACTCCCGCAGCCCGCCCGGGACCCGAGGGCAGGAGGGTGCGGGGAACGGGGCTGCCACTGCGCCTAAGCCTTTCCCCTTTTATAGGCTTTAGGG	.(((((.((((...........)))).))))).......(((((((.(((.(.((((..........)))).).)))....))))))).......(((((((((............)))).))))).	-54.2	127	21	19	44	43	1110	1050	1.05714
>LOC729696	XM_001715735:748..2326	3HSAR007243	CR410443	1579	378	435	276	490	3'UTR in PREDICTED: Homo sapiens hypothetical protein LOC729696 (LOC729696) mRNA.	78	27	3	cgc	aggctg	ttctag	ggg	GGCCGGGCCAAGTGGGGGTGCGGAGGTCGGGGAGACAGGAACGCGGCTGCGGGCGCGGGAGGCTGGGGTTCTAGGGGGCCGGGGTGGTAGCGGCCGGAAGAGAGGACGGCGAGTGCAGCCACGGTGT	..((((.((...(((((.(.(((..(((.....))).....((((.(....).)))).....))).).)))))..)).)))).(((((.(((((((..........))))...))).))))).....	-48.7	127	19	13	26	69	2220	360	6.16667
>LOC729696	XM_001715735:748..2326	3HSAR007243	CR410443	1579	378	435	276	490	3'UTR in PREDICTED: Homo sapiens hypothetical protein LOC729696 (LOC729696) mRNA.	185	22	3	ca	ga	cggccc	ggg	GGCGAGTGCAGCCACGGTGTGGCTGCGAGGGAGAGGGAGCGCCTAGAGTAGGGCAGGGGAGGGCGGCCCGGGGAGGGTCTGCGGGAAATGGGCCTGGGGGCGCTGGAGGCGGAGCGGCGGGG	(.((..(((((((((...)))))))))..........(((((((....((((.(........(((((((.....))).))))........).)))).)))))))..........)).)....	-47.69	122	18	11	24	69	2120	370	5.72973
>LOC729696	XM_001715735:748..2326	3HSAR007243	CR410443	1579	378	435	276	490	3'UTR in PREDICTED: Homo sapiens hypothetical protein LOC729696 (LOC729696) mRNA.	204	23	3	ga	tctgc	aaat	ggg	TGGCTGCGAGGGAGAGGGAGCGCCTAGAGTAGGGCAGGGGAGGGCGGCCCGGGGAGGGTCTGCGGGAAATGGGCCTGGGGGCGCTGGAGGCGGAGCGGCGGGGCCGGGGCGCGCCGGAGGGTG	.(((.(((.............((((......)))).........((((((....((.((((.((((.......)))).)))).))....((......)).))))))...))))))........	-44.7	123	16	10	25	72	2360	400	5.9
>LOC729696	XM_001715735:748..2326	3HSAR007243	CR410443	1579	378	435	276	490	3'UTR in PREDICTED: Homo sapiens hypothetical protein LOC729696 (LOC729696) mRNA.	334	25	3	ga	taggtg	ccgag	ggg	CAGCTATTTCTGTAGAATGGGCTAGTGGTAAAGACGTAACTTGCCGAAATGGGGAGGGTAGGTGGGGCCGAGGGGACAAAATATATCCTATGACAGGCAAGTTCTGCTGTGGCTGTTACGAACTC	(((((((....(((((((..(((.((.(((.....((.(((((((...........)))))))...))...(....)...........))).)).)))..))))))).)))))))..........	-36	125	33	30	21	41	1110	270	4.11111
>LOC392275	XM_001714992:1396..1836	3HSAR007280	CR410546	441	70	63	155	153	3'UTR in PREDICTED: Homo sapiens hypothetical LOC392275 (LOC392275) mRNA.	277	21	3	g	ggcg	aggc	ggg	CATAGCCACCGCCGCCGGGCGTGTGGAGACAGAACACATCCTGTTGGCGCGGGGGGGGGCGGGGAGGCGGGCTCAGTGCAGGCGTGGCCCCTCCCTGTCACCTGCGCAGTCCCCTCCCCAC	....(((.((.((((((((.(((((.........))))))))).....)))).))..)))(((((((.(((((..(((((((..((((........)))))))))))))))))))))))..	-62.7	121	16	16	44	45	2410	1110	2.17117
>LOC645937	XM_928905:673..1255	3HSAR007309	CR410633	583	121	143	155	164	3'UTR in PREDICTED: Homo sapiens similar to zinc finger protein 598 (LOC645937) mRNA.	237	26	3	ga	aagggct	atgct	ggg	CAGTGGTGGGCCAGTCTCGGTTTGCATTCTTGTGCTTTTGGGAGGCGCCAGGGGAGGGAAGGGCTGGGATGCTGGGACCTGTTGTTGCTGGCAAAGCCAAAGGTCACAGTGGCCTGATCTGGGCCC	(((...((((((.(((((((((....(((((...(((((((......))))))).))))).)))))))))((((.(((((.(((..(((.....))))))))))).))))))))))..))).....	-47.2	126	19	30	27	50	1270	440	2.88636
>LOC100128315	XM_001715022:625..671	3HSAR007316	CR410655	47	11	9	5	22	3'UTR in PREDICTED: Homo sapiens hypothetical protein LOC100128315 (LOC100128315) mRNA.	2	25	3	ctga	cagctgg	ag	ggg	AGGGCTGAGGGCAGCTGGGGGAGGGGAATTAAAGCGTATTTAGTGGC	...((((((.((.(((..((........))..))))).))))))...	-8.1	47	11	9	5	22	840	50	16.8
>HMCN2	XM_001726942:11353..11782	3HSAR007319	CR410663	430	80	64	135	151	3'UTR in PREDICTED: Homo sapiens hemicentin 2 (HMCN2) mRNA.	285	23	3	agc	aca	acaca	ggg	GGGCCCGGGGAAGCCCGGATCAGACCTCCAGGTCTGATCCGCCCCTCAGTGGGAGCGGGACAGGGACACAGGGCACCTGGACGCGCGGGAGAGGGGGCAGACCCCGCGTTAGGGGTGGCAGCA	((((........))))((((((((((....)))))))))).((((((.......((((..((((..(.....)..))))..).)))....))))))((..(((((......))))).))....	-60.3	123	23	11	37	52	1640	910	1.8022
>LOC100132429	XM_001719571:1055..2743	3HSAR007334	CR410706	1689	261	447	498	483	3'UTR in PREDICTED: Homo sapiens hypothetical protein LOC100132429 (LOC100132429) mRNA.	1241	21	3	act	ctg	ctg	ggg	TGGCCTGACTCCCTTGATCTTCTGGACGAAACAAATGTCAGGAAACCAAAGGGACTGGGCTGGGGCTGGGGCTGGGGATGGGGCTGGGGCTGGGTGCAGCCGAAGTTGCGTCAGGGCTACC	.(((((...((((((....((((.((((.......)))).))))....))))))..)))))......((((((...((((.((((..(((((....)))))..)))).))))..)))).))	-45.2	121	23	23	27	48	1620	420	3.85714
>LOC100132429	XM_001719571:1055..2743	3HSAR007334	CR410706	1689	261	447	498	483	3'UTR in PREDICTED: Homo sapiens hypothetical protein LOC100132429 (LOC100132429) mRNA.	1252	22	3	gct	gctg	atg	ggg	CCTTGATCTTCTGGACGAAACAAATGTCAGGAAACCAAAGGGACTGGGCTGGGGCTGGGGCTGGGGATGGGGCTGGGGCTGGGTGCAGCCGAAGTTGCGTCAGGGCTACCAGGGCGATGGAG	.(((.(((((((((...........(((.((...(((.......))).))..)))...((((...((((.((((..(((((....)))))..)))).))))..)))).)))))).))).)))	-41.1	122	25	21	24	52	1730	320	5.40625
>LOC100132429	XM_001719571:1055..2743	3HSAR007334	CR410706	1689	261	447	498	483	3'UTR in PREDICTED: Homo sapiens hypothetical protein LOC100132429 (LOC100132429) mRNA.	1264	21	3	gat	gctg	ct	ggg	GGACGAAACAAATGTCAGGAAACCAAAGGGACTGGGCTGGGGCTGGGGCTGGGGATGGGGCTGGGGCTGGGTGCAGCCGAAGTTGCGTCAGGGCTACCAGGGCGATGGAGGCTTGGGGGTG	.((((.(((........(....).....((.(((.(((.((.((.((.((.......)).)).)).)).))).)))))...))).))))...((..(((((.(......).)))))..)).	-42.7	121	24	18	21	58	2110	270	7.81481
>HMCN2	XM_001715154:11626..12055	3HSAR007370	CR410815	430	80	64	135	151	3'UTR in PREDICTED: Homo sapiens hemicentin 2 (HMCN2) mRNA.	285	23	3	agc	aca	acaca	ggg	GGGCCCGGGGAAGCCCGGATCAGACCTCCAGGTCTGATCCGCCCCTCAGTGGGAGCGGGACAGGGACACAGGGCACCTGGACGCGCGGGAGAGGGGGCAGACCCCGCGTTAGGGGTGGCAGCA	((((........))))((((((((((....)))))))))).((((((.......((((..((((..(.....)..))))..).)))....))))))((..(((((......))))).))....	-60.3	123	23	11	37	52	1640	910	1.8022
>LOC100128315	XM_001716293:625..671	3HSAR007386	CR410863	47	11	9	5	22	3'UTR in PREDICTED: Homo sapiens hypothetical protein LOC100128315 (LOC100128315) mRNA.	2	25	3	ctga	cagctgg	ag	ggg	AGGGCTGAGGGCAGCTGGGGGAGGGGAATTAAAGCGTATTTAGTGGC	...((((((.((.(((..((........))..))))).))))))...	-8.1	47	11	9	5	22	840	50	16.8
>LOC645937	XM_001715144:625..1207	3HSAR007402	CR410913	583	121	144	154	164	3'UTR in PREDICTED: Homo sapiens similar to zinc finger protein 598 (LOC645937) mRNA.	237	26	3	ga	aagggct	atgct	ggg	CAGTGGTGGGCCAGTCTCGGTTTGCATTCTTGTGCTTTTGGGAGGCGCCAGGGGAGGGAAGGGCTGGGATGCTGGGACCTGTTGTTGCTGGCAAAGCCAAAGGTCACAGTGGCCTGATCTGGGCCC	(((...((((((.(((((((((....(((((...(((((((......))))))).))))).)))))))))((((.(((((.(((..(((.....))))))))))).))))))))))..))).....	-47.2	126	19	30	27	50	1270	440	2.88636
>LOC100131025	XM_001713627:1183..2453	3HSAR007415	CR410947	1271	241	242	362	327	3'UTR in PREDICTED: Homo sapiens hypothetical protein LOC100131025 (LOC100131025) mRNA.	546	26	3	gacct	ttt	aggaca	ggg	NNNNNNNNNNNNNNNNNNNNNNNCCCCAACAACACAGGGCAGAGCACAGTGGGGACCTGGGTTTGGGAGGACAGGGGTCAGAGGGGAACCCATGAAGGTGGGTCTGAGAGGGTCTCTGGCCTGGTG	...............................((.((((.(((((.((......(((((..((((....))))..))))).....(((.(((((....))))))))......))))))).)))))).	-37.2	126	23	15	22	43	1340	490	2.73469
>LOC100133552	XM_001721720:1622..1937	3HSAR007423	CR410970	316	50	47	101	118	3'UTR in PREDICTED: Homo sapiens hypothetical protein LOC100133552 (LOC100133552) mRNA.	242	25	3	cgtcgc	gccg	cca	ggg	TGTGCAAGGTCCAGGAACCACCGAACCCGGAGATCAGGTCTGCTCTGCGAGGGCGTCGCGGGGCCGGGGCCAGGGCAGGGGCAGGGAAGGGGCGCGGGTGAGGGGAGGATCGGGGGAAGCGGCCG	.(.((....(((..((.((.((..(((((..(..(...((((((((((...(((.(((......))).)))...))).)))))))....)..).)))))..))...)).))...)))....))).	-46.1	125	22	11	30	62	2120	490	4.32653
>LOC100133552	XM_001721720:1622..1937	3HSAR007423	CR410970	316	50	47	101	118	3'UTR in PREDICTED: Homo sapiens hypothetical protein LOC100133552 (LOC100133552) mRNA.	257	21	3	gcca	cag	ca	ggg	AACCACCGAACCCGGAGATCAGGTCTGCTCTGCGAGGGCGTCGCGGGGCCGGGGCCAGGGCAGGGGCAGGGAAGGGGCGCGGGTGAGGGGAGGATCGGGGGAAGCGGCCG	..((.((..(((((..(..(...((((((((((...(((.(((......))).)))...))).)))))))....)..).)))))..)))).((.(((.......))))).	-42.3	110	19	8	27	56	2020	440	4.59091
>LOC100133552	XM_001721720:1622..1937	3HSAR007423	CR410970	316	50	47	101	118	3'UTR in PREDICTED: Homo sapiens hypothetical protein LOC100133552 (LOC100133552) mRNA.	269	21	3	gca	aag	cgc	ggg	CGGAGATCAGGTCTGCTCTGCGAGGGCGTCGCGGGGCCGGGGCCAGGGCAGGGGCAGGGAAGGGGCGCGGGTGAGGGGAGGATCGGGGGAAGCGGCCG	...........((((((((((...(((.(((......))).)))...))).)))))))....((.(((......((......)).......))).)).	-31.82	98	14	8	21	55	2010	270	7.44444
>LOC100133552	XM_001721720:1622..1937	3HSAR007423	CR410970	316	50	47	101	118	3'UTR in PREDICTED: Homo sapiens hypothetical protein LOC100133552 (LOC100133552) mRNA.	280	26	3	gcgc	tgag	aggatc	ggg	TCTGCTCTGCGAGGGCGTCGCGGGGCCGGGGCCAGGGCAGGGGCAGGGAAGGGGCGCGGGTGAGGGGAGGATCGGGGGAAGCGGCCG	((((((((((...(((.(((......))).)))...))).)))))))....((.(((......((......)).......))).)).	-31.62	87	11	7	19	50	1920	250	7.68
>LOC100128274	XM_001723446:1349..2278	3HSAR007441	CR411031	930	340	197	189	204	3'UTR in PREDICTED: Homo sapiens hypothetical protein LOC100128274 (LOC100128274) mRNA.	748	21	3	tca	gctag	a	ggg	AGAACCCATGAACACAGGGAGGGGAACATCACACACTGGGGCCTGTTGGCGGGTCAGGGGCTAGGGGAGGGATAGCATTAGGAGGAATACCTAATGTAGATGATGGGTTGATGGGTGCAGC	.(.((((((.(((.............(((((....((..((((((....))))))..))...............((((((((.......))))))))...))))).))).)))))).)...	-35.94	121	33	21	20	47	1520	310	4.90323
>LOC100131640	XM_001723138:191..620	3HSAR007453	CR411063	430	66	73	145	146	3'UTR in PREDICTED: Homo sapiens hypothetical protein LOC100131640 (LOC100131640) mRNA.	243	22	3	t	cgt	ctcggc	ggg	CAGGCGGGAACCGGGGCTGCGCACCACGTTTGCGGACCAGGGCAAGTTCCGGGTGGGCGTGGGCTCGGCGGGCCTCACACTCACAGCTGCCGGCCAGCGCCTCGGGCCCTGTGCAGTGAGGG	..(((((...((((((((..((.((..(((....)))..)))).))))))))(((((.(((((((.....)))).))).)))))..))))).(((((.(((...))).))).))........	-54.3	122	16	16	40	50	1300	630	2.06349
>LOC100128274	XM_001725558:1349..2278	3HSAR007480	CR411144	930	340	197	189	204	3'UTR in PREDICTED: Homo sapiens hypothetical protein LOC100128274 (LOC100128274) mRNA.	748	21	3	tca	gctag	a	ggg	AGAACCCATGAACACAGGGAGGGGAACATCACACACTGGGGCCTGTTGGCGGGTCAGGGGCTAGGGGAGGGATAGCATTAGGAGGAATACCTAATGTAGATGATGGGTTGATGGGTGCAGC	.(.((((((.(((.............(((((....((..((((((....))))))..))...............((((((((.......))))))))...))))).))).)))))).)...	-35.94	121	33	21	20	47	1520	310	4.90323
>LOC100131640	XM_001725402:191..620	3HSAR007492	CR411180	430	66	73	145	146	3'UTR in PREDICTED: Homo sapiens hypothetical protein LOC100131640 (LOC100131640) mRNA.	243	22	3	t	cgt	ctcggc	ggg	CAGGCGGGAACCGGGGCTGCGCACCACGTTTGCGGACCAGGGCAAGTTCCGGGTGGGCGTGGGCTCGGCGGGCCTCACACTCACAGCTGCCGGCCAGCGCCTCGGGCCCTGTGCAGTGAGGG	..(((((...((((((((..((.((..(((....)))..)))).))))))))(((((.(((((((.....)))).))).)))))..))))).(((((.(((...))).))).))........	-54.3	122	16	16	40	50	1300	630	2.06349
>LOC728903	XM_001128866:813..6037	3HSAR007501	CR411205	5225	1510	1658	966	1091	3'UTR in PREDICTED: Homo sapiens hypothetical LOC728903 transcript variant 1 (LOC728903) mRNA.	4492	24	3	gct	aggagg	tag	ggg	GGGGCCTAGAATATCAACTTCATAGACAGAAGTTAGAATGGTGGTTGCCAGGGGCTGGGAGGAGGGGGTAGGGGTTAGGTTTTAATAAATATCATTTCAGTTTTACAAGATGAAGAGAGTTTTG	(((((((((..((((..((((.....(...((((....((((....))))..)))).)..))))..))))....)))))))))........((.(((((...........))))).))......	-24.5	124	36	35	12	41	1340	160	8.375
>LOC100131640	XM_001722438:191..620	3HSAR007542	CR411333	430	66	73	145	146	3'UTR in PREDICTED: Homo sapiens hypothetical protein LOC100131640 (LOC100131640) mRNA.	243	22	3	t	cgt	ctcggc	ggg	CAGGCGGGAACCGGGGCTGCGCACCACGTTTGCGGACCAGGGCAAGTTCCGGGTGGGCGTGGGCTCGGCGGGCCTCACACTCACAGCTGCCGGCCAGCGCCTCGGGCCCTGTGCAGTGAGGG	..(((((...((((((((..((.((..(((....)))..)))).))))))))(((((.(((((((.....)))).))).)))))..))))).(((((.(((...))).))).))........	-54.3	122	16	16	40	50	1300	630	2.06349
>LOC728903	XM_001718591:534..5758	3HSAR007552	CR411362	5225	1513	1657	968	1087	3'UTR in PREDICTED: Homo sapiens hypothetical LOC728903 (LOC728903) mRNA.	4492	24	3	gct	aggagg	tag	ggg	GGGGCCTAGAATATCAACTTCATAGACAGAAGTTAGAATGGTGGTTGCCAGGGGCTGGGAGGAGGGGGTAGGGGTTAGGTTTTAATAAATATCATTTCAGTTTTACAAGATGAAGAGAGTTTTG	(((((((((..((((..((((.....(...((((....((((....))))..)))).)..))))..))))....)))))))))........((.(((((...........))))).))......	-24.5	124	36	35	12	41	1340	160	8.375
>LOC100129211	XM_001718981:813..6038	3HSAR007571	CR411422	5226	1514	1658	966	1088	3'UTR in PREDICTED: Homo sapiens hypothetical protein LOC100129211 (LOC100129211) mRNA.	4493	24	3	gct	aggagg	tag	ggg	GGGGCCTAGAATATCAACTTCATAGACAGAAGTTAGAATGGTGGTTGCCAGGGGCTGGGAGGAGGGGGTAGGGGTTAGGTTTTAATAAATATCATTTCAGTTTTACAAGATGAAGAGAGTTTTG	(((((((((..((((..((((.....(...((((....((((....))))..)))).)..))))..))))....)))))))))........((.(((((...........))))).))......	-24.5	124	36	35	12	41	1340	160	8.375
>C10orf105	XM_001723289:603..4837	3HSAR007576	CR411438	4235	898	948	1268	1121	3'UTR in PREDICTED: Homo sapiens chromosome 10 open reading frame 105 (C10orf105) mRNA.	2948	20	3	at	aga	cct	ggg	GGAGCCAGAGCCCTATCCTCAGCTCTGCAACCTGGGGGCCCACACTCCCTGGGATGGGAGAGGGCCTGGGTCCCCCTTTCCCCACAGCACCTTCCAGAGCAGTGGACCCACCCTGGGCCC	(((.((((.(((((.((((..((...))..((..((((.......))))..))..)))).))))))))).)))........((((.((.(......).)).)))).(((.....)))...	-48.7	120	20	18	48	34	1030	1480	0.695946
>LOC440013	XM_495854:1564..1605	3HSAR007595	CR411498	42	3	6	7	26	3'UTR in PREDICTED: Homo sapiens similar to double homeobox 4 (LOC440013) mRNA.	6	20	3	gtt	acg	tc	ggg	GACGCGGGGTTGGGACGGGGTCGGGTGGTTCGGGGCAGGGCG	(((.(.(........).).))).....((((......)))).	-9.2	42	3	6	7	26	970	70	13.8571
>LOC440013	XM_495854:1564..1605	3HSAR007595	CR411498	42	3	6	7	26	3'UTR in PREDICTED: Homo sapiens similar to double homeobox 4 (LOC440013) mRNA.	17	24	3	gtc	tggttcg	ca	ggg	GACGCGGGGTTGGGACGGGGTCGGGTGGTTCGGGGCAGGGCG	(((.(.(........).).))).....((((......)))).	-9.2	42	3	6	7	26	970	70	13.8571
>LOC399839	XM_001720078:1564..1605	3HSAR007596	CR411502	42	3	6	7	26	3'UTR in PREDICTED: Homo sapiens similar to double homeobox 4 (LOC399839) mRNA.	6	20	3	gtt	acg	tc	ggg	GACGCGGGGTTGGGACGGGGTCGGGTGGTTCGGGGCAGGGCG	(((.(.(........).).))).....((((......)))).	-9.2	42	3	6	7	26	970	70	13.8571
>LOC399839	XM_001720078:1564..1605	3HSAR007596	CR411502	42	3	6	7	26	3'UTR in PREDICTED: Homo sapiens similar to double homeobox 4 (LOC399839) mRNA.	17	24	3	gtc	tggttcg	ca	ggg	GACGCGGGGTTGGGACGGGGTCGGGTGGTTCGGGGCAGGGCG	(((.(.(........).).))).....((((......)))).	-9.2	42	3	6	7	26	970	70	13.8571
>LOC440014	XM_495855:1564..1605	3HSAR007597	CR411507	42	3	6	7	26	3'UTR in PREDICTED: Homo sapiens similar to Double homeobox protein 4 (Double homeobox protein 10) (Double homeobox protein 4/10) (LOC440014) mRNA.	6	20	3	gtt	acg	tc	ggg	GACGCGGGGTTGGGACGGGGTCGGGTGGTTCGGGGCAGGGCG	(((.(.(........).).))).....((((......)))).	-9.2	42	3	6	7	26	970	70	13.8571
>LOC440014	XM_495855:1564..1605	3HSAR007597	CR411507	42	3	6	7	26	3'UTR in PREDICTED: Homo sapiens similar to Double homeobox protein 4 (Double homeobox protein 10) (Double homeobox protein 4/10) (LOC440014) mRNA.	17	24	3	gtc	tggttcg	ca	ggg	GACGCGGGGTTGGGACGGGGTCGGGTGGTTCGGGGCAGGGCG	(((.(.(........).).))).....((((......)))).	-9.2	42	3	6	7	26	970	70	13.8571
>LOC728022	XM_001720082:1564..1605	3HSAR007598	CR411510	42	3	6	7	26	3'UTR in PREDICTED: Homo sapiens similar to double homeobox 4 (LOC728022) mRNA.	6	20	3	gtt	acg	tc	ggg	GACGCGGGGTTGGGACGGGGTCGGGTGGTTCGGGGCAGGGCG	(((.(.(........).).))).....((((......)))).	-9.2	42	3	6	7	26	970	70	13.8571
>LOC728022	XM_001720082:1564..1605	3HSAR007598	CR411510	42	3	6	7	26	3'UTR in PREDICTED: Homo sapiens similar to double homeobox 4 (LOC728022) mRNA.	17	24	3	gtc	tggttcg	ca	ggg	GACGCGGGGTTGGGACGGGGTCGGGTGGTTCGGGGCAGGGCG	(((.(.(........).).))).....((((......)))).	-9.2	42	3	6	7	26	970	70	13.8571
>LOC440017	XM_495858:1565..1606	3HSAR007599	CR411515	42	3	6	7	26	3'UTR in PREDICTED: Homo sapiens similar to double homeobox 4 (LOC440017) mRNA.	6	20	3	gtt	acg	tc	ggg	GACGCGGGGTTGGGACGGGGTCGGGTGGTTCGGGGCAGGGCG	(((.(.(........).).))).....((((......)))).	-9.2	42	3	6	7	26	970	70	13.8571
>LOC440017	XM_495858:1565..1606	3HSAR007599	CR411515	42	3	6	7	26	3'UTR in PREDICTED: Homo sapiens similar to double homeobox 4 (LOC440017) mRNA.	17	24	3	gtc	tggttcg	ca	ggg	GACGCGGGGTTGGGACGGGGTCGGGTGGTTCGGGGCAGGGCG	(((.(.(........).).))).....((((......)))).	-9.2	42	3	6	7	26	970	70	13.8571
>FAM22C	XM_001125950:4599..4868	3HSAR007600	CR411520	270	51	56	46	117	3'UTR in PREDICTED: Homo sapiens family with sequence similarity 22 member C (FAM22C) mRNA.	122	22	3	ta	gagggag	a	ggg	CAAAAGCTTCTTCTCCCCCAGTGCTGATCTTGCTGGGCCTTAGCTTTGGAGGGTAGGGGAGGGAGGGGAGGGAGAGGGTGGCTGAATGGGGAGGGCAGGAAGGGAGGGTCTGGGGGGAAGGG	........(((((.(((((((..((..((((.(((..(((((.((.....)).))))).......................((....))......))).))))..))..)))))))))))).	-37	122	23	22	18	59	2200	500	4.4
>FAM22C	XM_001125950:4599..4868	3HSAR007600	CR411520	270	51	56	46	117	3'UTR in PREDICTED: Homo sapiens family with sequence similarity 22 member C (FAM22C) mRNA.	159	21	3	ga	caggaa	a	ggg	CCTTAGCTTTGGAGGGTAGGGGAGGGAGGGGAGGGAGAGGGTGGCTGAATGGGGAGGGCAGGAAGGGAGGGTCTGGGGGGAAGGGGCTGGGGAGTGGGGGTGGGAAGCAGTGTGTTGGGGG	((((((((((..................................(((..(.....)..)))..........(((....))).)))))))))).............................	-13.3	121	21	18	8	74	3200	100	32
>FAM22C	XM_001125950:4599..4868	3HSAR007600	CR411520	270	51	56	46	117	3'UTR in PREDICTED: Homo sapiens family with sequence similarity 22 member C (FAM22C) mRNA.	173	22	3	a	tctggg	aag	ggg	GGTAGGGGAGGGAGGGGAGGGAGAGGGTGGCTGAATGGGGAGGGCAGGAAGGGAGGGTCTGGGGGGAAGGGGCTGGGGAGTGGGGGTGGGAAGCAGTGTGTTGGGGGCCTCGTGTGTAAGTG	..............................(((..(.....)..))).....((((.(((.((.(.(....(((.................)))..).).)).))).))))...........	-15.53	122	21	18	8	75	3140	100	31.4
>FAM22C	XM_001125950:4599..4868	3HSAR007600	CR411520	270	51	56	46	117	3'UTR in PREDICTED: Homo sapiens family with sequence similarity 22 member C (FAM22C) mRNA.	184	25	3	ggaa	gctg	agtgg	ggg	GAGGGGAGGGAGAGGGTGGCTGAATGGGGAGGGCAGGAAGGGAGGGTCTGGGGGGAAGGGGCTGGGGAGTGGGGGTGGGAAGCAGTGTGTTGGGGGCCTCGTGTGTAAGTGTGAATAAATGTAGT	..................((((........(.((..(..(.((((.(((.((.(.(....(((.................)))..).).)).))).)))).)...)..)).).........))))	-16.56	125	25	22	8	70	2840	100	28.4
>LOC100128916	XM_001720080:398..1879	3HSAR007680	CR411765	1482	280	263	494	445	3'UTR in PREDICTED: Homo sapiens hypothetical protein LOC100128916 (LOC100128916) mRNA.	1276	27	3	cttccc	ggcttg	tag	ggg	CCTCGCTTAGCTCCCGGGAGCCGACAGGCGCTTGCCCTGGTGCCAGCGCAGGGCTTCCCGGGGGCTTGGGGTAGGGGTAGGGGTGCGGGGGGGAAGGGGAGAACGTAATTTCCTTCTGCAGGAGTCG	((((.((.((((((((((((((....)))....((((((((....)).)))))).))))))))))).)).).)))........((((((((((((.............)))))))))))).......	-61.92	127	17	23	32	55	2460	610	4.03279
>LOC100128916	XM_001720080:398..1879	3HSAR007680	CR411765	1482	280	263	494	445	3'UTR in PREDICTED: Homo sapiens hypothetical protein LOC100128916 (LOC100128916) mRNA.	1287	22	3	ctt	gtag	tag	ggg	TCCCGGGAGCCGACAGGCGCTTGCCCTGGTGCCAGCGCAGGGCTTCCCGGGGGCTTGGGGTAGGGGTAGGGGTGCGGGGGGGAAGGGGAGAACGTAATTTCCTTCTGCAGGAGTCGTGGAGA	..(((.((.((.....((.((((((((..(.(((((.(.(((...)))..).)).))).)..)))))))).))(((((((((((.............))))))))))).))..)).)))...	-50.52	122	18	21	27	56	2490	540	4.61111
>LOC100128916	XM_001720080:398..1879	3HSAR007680	CR411765	1482	280	263	494	445	3'UTR in PREDICTED: Homo sapiens hypothetical protein LOC100128916 (LOC100128916) mRNA.	1299	26	3	gta	gtgcggg	gaag	ggg	ACAGGCGCTTGCCCTGGTGCCAGCGCAGGGCTTCCCGGGGGCTTGGGGTAGGGGTAGGGGTGCGGGGGGGAAGGGGAGAACGTAATTTCCTTCTGCAGGAGTCGTGGAGACGTGAGCTGCAACCAG	....((.(((((((..(.(((......(((...)))...))))..))))))).))..((.(((((.(.((((((..(........)..)))))).).....(((((....))))).))))).))..	-51.6	126	21	22	27	56	2420	470	5.14894
>FAM22B	XM_001133075:4599..4868	3HSAR007694	CR411802	270	51	55	47	117	3'UTR in PREDICTED: Homo sapiens family with sequence similarity 22 member B transcript variant 1 (FAM22B) mRNA.	122	22	3	ta	gagggag	a	ggg	CAAAAGCTTCTTCTCCCCCAGTGCTGATCTTGCTGGGCCTTAGCTTTGGAGGGTAGGGGAGGGAGGGGAGGGAGAGGGTGGCTGAATGGGGAGGGCAGGAAGGGAGGGTCTGGGGGGAAGGG	........(((((.(((((((..((..((((.(((..(((((.((.....)).))))).......................((....))......))).))))..))..)))))))))))).	-37	122	23	22	18	59	2200	500	4.4
>FAM22B	XM_001133075:4599..4868	3HSAR007694	CR411802	270	51	55	47	117	3'UTR in PREDICTED: Homo sapiens family with sequence similarity 22 member B transcript variant 1 (FAM22B) mRNA.	159	21	3	ga	caggaa	a	ggg	CCTTAGCTTTGGAGGGTAGGGGAGGGAGGGGAGGGAGAGGGTGGCTGAATGGGGAGGGCAGGAAGGGAGGGTCTGGGGGGAAGGGGCTGGGGAGTGGGGGTGGGAAGCAGTGCGTTGGGGG	((((((((((..................................(((..(.....)..)))..........(((....))).))))))))))....(.(.((.....)).).)........	-14.3	121	21	17	9	74	3200	110	29.0909
>FAM22B	XM_001133075:4599..4868	3HSAR007694	CR411802	270	51	55	47	117	3'UTR in PREDICTED: Homo sapiens family with sequence similarity 22 member B transcript variant 1 (FAM22B) mRNA.	173	22	3	a	tctggg	aag	ggg	GGTAGGGGAGGGAGGGGAGGGAGAGGGTGGCTGAATGGGGAGGGCAGGAAGGGAGGGTCTGGGGGGAAGGGGCTGGGGAGTGGGGGTGGGAAGCAGTGCGTTGGGGGCCTCGTGTGTAAGTG	..............................(((..(.....)..))).....((((.(((.((.(.(....(((.................)))..).).)).))).))))...........	-16.73	122	21	17	9	75	3140	110	28.5455
>FAM22B	XM_001133075:4599..4868	3HSAR007694	CR411802	270	51	55	47	117	3'UTR in PREDICTED: Homo sapiens family with sequence similarity 22 member B transcript variant 1 (FAM22B) mRNA.	184	25	3	ggaa	gctg	agtgg	ggg	GAGGGGAGGGAGAGGGTGGCTGAATGGGGAGGGCAGGAAGGGAGGGTCTGGGGGGAAGGGGCTGGGGAGTGGGGGTGGGAAGCAGTGCGTTGGGGGCCTCGTGTGTAAGTGTGAATAAATGTAGT	..................((((........(.((..(..(.((((.(((.((.(.(....(((.................)))..).).)).))).)))).)...)..)).).........))))	-17.76	125	25	21	9	70	2840	110	25.8182
>C10orf105	XM_001715769:772..5006	3HSAR007701	CR411818	4235	898	947	1269	1121	3'UTR in PREDICTED: Homo sapiens chromosome 10 open reading frame 105 (C10orf105) mRNA.	2948	20	3	at	aga	cct	ggg	GGAGCCAGAGCCCTATCCTCAGCTCTGCAACCTGGGGGCCCACACTCCCTGGGATGGGAGAGGGCCTGGGTCCCCCTTTCCCCACAGCACCTTCCAGAGCAGCGGACCCACCCTGGGCCC	((...((((((..........))))))...))...((((((...(((((......))))).(((..(((((((.(..(((................)))..).)))))))))).))))))	-48.09	120	20	17	49	34	1030	1490	0.691275
>LOC100129213	XM_001715946:460..1971	3HSAR007712	CR411854	1512	480	414	269	349	3'UTR in PREDICTED: Homo sapiens hypothetical protein LOC100129213 (LOC100129213) mRNA.	1296	25	3	aa	tagtg	tggtag	ggg	AAACAATTGAATTCATGGAGTTAAAGAATAGAAGAAGGTTACCAGAGGCTGGGAAGGGTAGTGGGGTGGTAGGGGAAGGTGGAGGTGAGGTAAAGATGGTTAATCACTACAAAAAAAAAAAAAAA	.........(((((...)))))................((((((...((((.......))))....)))))).......((..(((((..(((......))).))))).))..............	-10.9	125	53	23	8	41	1050	100	10.5
>LOC100134117	XM_001723686:589..1645	3HSAR007743	CR411936	1057	132	191	409	325	3'UTR in PREDICTED: Homo sapiens hypothetical protein LOC100134117 (LOC100134117) mRNA.	111	19	3	a	cgggt	a	ggg	TACCCGACTGGGTTTCCCTACTTCCACTGGGACAGGGTCTCTTCGCCCCTGGGAGGGCGGGTGGGAGGGACTTGCACGTGGGCATGTGTTTGGGGGTGTGTGTGGTAGCTTAACCCCTA	.((((....)))).(((((...(((((.(((((...)))))..(((((......))))).))))))))))...((((((....)))))).(((((((..((......))...)))))))	-46.4	119	15	31	29	44	1390	770	1.80519
>LOC100128916	XM_001723777:398..1879	3HSAR007744	CR411939	1482	279	263	494	446	3'UTR in PREDICTED: Homo sapiens hypothetical protein LOC100128916 (LOC100128916) mRNA.	1276	27	3	cttccc	ggcttg	tag	ggg	CCTCGCTTAGCTCCCGGGAGCCGACAGGCGCTTGCCCTGGTGCCAGCGCAGGGCTTCCCGGGGGCTTGGGGTAGGGGTAGGGGTGCGGGGGGGAAGGGGAGAACGTAATTTCCTTCTGCAGGAGTCG	((((.((.((((((((((((((....)))....((((((((....)).)))))).))))))))))).)).).)))........((((((((((((.............)))))))))))).......	-61.92	127	17	23	32	55	2460	610	4.03279
>LOC100128916	XM_001723777:398..1879	3HSAR007744	CR411939	1482	279	263	494	446	3'UTR in PREDICTED: Homo sapiens hypothetical protein LOC100128916 (LOC100128916) mRNA.	1287	22	3	ctt	gtag	tag	ggg	TCCCGGGAGCCGACAGGCGCTTGCCCTGGTGCCAGCGCAGGGCTTCCCGGGGGCTTGGGGTAGGGGTAGGGGTGCGGGGGGGAAGGGGAGAACGTAATTTCCTTCTGCAGGAGTCGTGGAGA	..(((.((.((.....((.((((((((..(.(((((.(.(((...)))..).)).))).)..)))))))).))(((((((((((.............))))))))))).))..)).)))...	-50.52	122	18	21	27	56	2490	540	4.61111
>LOC100128916	XM_001723777:398..1879	3HSAR007744	CR411939	1482	279	263	494	446	3'UTR in PREDICTED: Homo sapiens hypothetical protein LOC100128916 (LOC100128916) mRNA.	1299	26	3	gta	gtgcggg	gaag	ggg	ACAGGCGCTTGCCCTGGTGCCAGCGCAGGGCTTCCCGGGGGCTTGGGGTAGGGGTAGGGGTGCGGGGGGGAAGGGGAGAACGTAATTTCCTTCTGCAGGAGTCGTGGAGACGTGAGCTGCAACCAG	....((.(((((((..(.(((......(((...)))...))))..))))))).))..((.(((((.(.((((((..(........)..)))))).).....(((((....))))).))))).))..	-51.6	126	21	22	27	56	2420	470	5.14894
>LOC100129213	XM_001716879:565..2075	3HSAR007757	CR411975	1511	479	415	268	349	3'UTR in PREDICTED: Homo sapiens hypothetical protein LOC100129213 (LOC100129213) mRNA.	1296	25	3	aa	tagtg	tggtag	ggg	AAACAATTGAATTCATGGAGTTAAAGAATAGAAGAAGGTTACCAGAGGCTGGGAAGGGTAGTGGGGTGGTAGGGGAAGGTGGAGGTGAGGTAAAGATGGTTAATCACTACAAAAAAAAAAAAAAA	.........(((((...)))))................((((((...((((.......))))....)))))).......((..(((((..(((......))).))))).))..............	-10.9	125	53	23	8	41	1050	100	10.5
>C10orf105	XM_001716040:772..5006	3HSAR007816	CR412130	4235	898	947	1269	1121	3'UTR in PREDICTED: Homo sapiens chromosome 10 open reading frame 105 (C10orf105) mRNA.	2948	20	3	at	aga	cct	ggg	GGAGCCAGAGCCCTATCCTCAGCTCTGCAACCTGGGGGCCCACACTCCCTGGGATGGGAGAGGGCCTGGGTCCCCCTTTCCCCACAGCACCTTCCAGAGCAGCGGACCCACCCTGGGCCC	((...((((((..........))))))...))...((((((...(((((......))))).(((..(((((((.(..(((................)))..).)))))))))).))))))	-48.09	120	20	17	49	34	1030	1490	0.691275
>LOC100128916	XM_001725091:398..1879	3HSAR007914	CR412415	1482	279	263	494	446	3'UTR in PREDICTED: Homo sapiens hypothetical protein LOC100128916 (LOC100128916) mRNA.	1276	27	3	cttccc	ggcttg	tag	ggg	CCTCGCTTAGCTCCCGGGAGCCGACAGGCGCTTGCCCTGGTGCCAGCGCAGGGCTTCCCGGGGGCTTGGGGTAGGGGTAGGGGTGCGGGGGGGAAGGGGAGAACGTAATTTCCTTCTGCAGGAGTCG	((((.((.((((((((((((((....)))....((((((((....)).)))))).))))))))))).)).).)))........((((((((((((.............)))))))))))).......	-61.92	127	17	23	32	55	2460	610	4.03279
>LOC100128916	XM_001725091:398..1879	3HSAR007914	CR412415	1482	279	263	494	446	3'UTR in PREDICTED: Homo sapiens hypothetical protein LOC100128916 (LOC100128916) mRNA.	1287	22	3	ctt	gtag	tag	ggg	TCCCGGGAGCCGACAGGCGCTTGCCCTGGTGCCAGCGCAGGGCTTCCCGGGGGCTTGGGGTAGGGGTAGGGGTGCGGGGGGGAAGGGGAGAACGTAATTTCCTTCTGCAGGAGTCGTGGAGA	..(((.((.((.....((.((((((((..(.(((((.(.(((...)))..).)).))).)..)))))))).))(((((((((((.............))))))))))).))..)).)))...	-50.52	122	18	21	27	56	2490	540	4.61111
>LOC100128916	XM_001725091:398..1879	3HSAR007914	CR412415	1482	279	263	494	446	3'UTR in PREDICTED: Homo sapiens hypothetical protein LOC100128916 (LOC100128916) mRNA.	1299	26	3	gta	gtgcggg	gaag	ggg	ACAGGCGCTTGCCCTGGTGCCAGCGCAGGGCTTCCCGGGGGCTTGGGGTAGGGGTAGGGGTGCGGGGGGGAAGGGGAGAACGTAATTTCCTTCTGCAGGAGTCGTGGAGACGTGAGCTGCAACCAG	....((.(((((((..(.(((......(((...)))...))))..))))))).))..((.(((((.(.((((((..(........)..)))))).).....(((((....))))).))))).))..	-51.6	126	21	22	27	56	2420	470	5.14894
>LOC100129213	XM_001718637:460..1969	3HSAR007935	CR412481	1510	478	415	268	349	3'UTR in PREDICTED: Homo sapiens hypothetical protein LOC100129213 (LOC100129213) mRNA.	1296	25	3	aa	tagtg	tggtag	ggg	AAACAATTGAATTCATGGAGTTAAAGAATAGAAGAAGGTTACCAGAGGCTGGGAAGGGTAGTGGGGTGGTAGGGGAAGGTGGAGGTGAGGTAAAGATGGTTAATCACTACAAAAAAAAAAAAAAA	.........(((((...)))))................((((((...((((.......))))....)))))).......((..(((((..(((......))).))))).))..............	-10.9	125	53	23	8	41	1050	100	10.5
>LOC729173	XM_001129552:304..2081	3HSAR007953	CR412530	1778	375	393	514	496	3'UTR in PREDICTED: Homo sapiens hypothetical protein LOC729173 (LOC729173) mRNA.	375	19	3	tc	tgg	ag	ggg	GGCTGGGGGAGGGGGCCAGAGATGCCCCGGGAGCCCCTGGACCCTCTGGAGGGTCGGGTGGGGGAGGGGAGATCTCTGTCTTGACCACGCACTTGTAACCCATTCTTGGCACACCGGGA	.((..((((.(((...(((((((.((((.....(((((.((((((....)))))).)).)))...))))..)))))))..........((....))..))).))))..)).........	-51.9	119	19	20	32	48	1900	840	2.2619
>LOC100127953	XM_001721085:211..630	3HSAR007985	CR412618	420	57	58	148	157	3'UTR in PREDICTED: Homo sapiens hypothetical protein LOC100127953 (LOC100127953) mRNA.	192	25	3	ccggcc	gca	aatc	ggg	GCGGGGCAGAGCGGCGGCTGAGAGCGGGGCGAGGGTGCGGAGCCGAGGCGGGGCCGGCCGGGGCAGGGAATCGGGAGCGACCCACACTGCGCAGGCGCACAGCCCAGCCCGTCGAAGCGCCCTCT	..(((((....(((((((((.(.((...(((...((((((.(((..((((....).)))..))).(((..(((....))))))...))))))...)))...)))))).))))))....)))))..	-61.2	125	20	7	40	58	1550	740	2.09459
>LOC100134287	XM_001723937:3225..3662	3HSAR008075	CR412889	438	53	53	165	167	3'UTR in PREDICTED: Homo sapiens hypothetical protein LOC100134287 (LOC100134287) mRNA.	296	26	3	ctgcca	ctg	cgcgg	ggg	CGAGCGCGGAAGGTGAGAGCGGGCCTACCGCCCAGTACCCCTCGCGTCCCGGGCTGCCAGGGCTGGGGCGCGGGGGTGGGGACGGGTGGAGTGGGGGTCTGGGCCCATTTATTTCGCGTTGCGGGG	(((((((((((.(((.(..(((((((.((((((.((.(((((((((((((((.((....)).)))))))))))))).)...)))))))).....)))))))..).)))...))))))))).))...	-71.8	126	13	20	34	59	2080	770	2.7013
>LOC100134287	XM_001723937:3225..3662	3HSAR008075	CR412889	438	53	53	165	167	3'UTR in PREDICTED: Homo sapiens hypothetical protein LOC100134287 (LOC100134287) mRNA.	310	31	3	gcgcgg	tggggac	tggagt	ggg	GAGAGCGGGCCTACCGCCCAGTACCCCTCGCGTCCCGGGCTGCCAGGGCTGGGGCGCGGGGGTGGGGACGGGTGGAGTGGGGGTCTGGGCCCATTTATTTCGCGTTGCGGGGCCGGGCGCCTGGGCGGGAG	........(((..((((((.((.(((((((((((((((.((....)).)))))))))))))).)...))))))))...(((.((((((.(((................))).)))))).))).))).....	-72.89	131	11	20	37	63	2290	840	2.72619
>LOC100134287	XM_001723937:3225..3662	3HSAR008075	CR412889	438	53	53	165	167	3'UTR in PREDICTED: Homo sapiens hypothetical protein LOC100134287 (LOC100134287) mRNA.	323	26	3	gac	tggagtg	gtct	ggg	CCGCCCAGTACCCCTCGCGTCCCGGGCTGCCAGGGCTGGGGCGCGGGGGTGGGGACGGGTGGAGTGGGGGTCTGGGCCCATTTATTTCGCGTTGCGGGGCCGGGCGCCTGGGCGGGAGGAGGCGCC	((((((.((.(((((((((((((((.((....)).)))))))))))))).)...))))))))...(((.((((((.(((................))).)))))).))).((((........))))	-72.29	126	9	19	37	61	2240	840	2.66667
>LOC100134287	XM_001723937:3225..3662	3HSAR008075	CR412889	438	53	53	165	167	3'UTR in PREDICTED: Homo sapiens hypothetical protein LOC100134287 (LOC100134287) mRNA.	368	21	3	gcc	cgcct	c	ggg	GGGGTGGGGACGGGTGGAGTGGGGGTCTGGGCCCATTTATTTCGCGTTGCGGGGCCGGGCGCCTGGGCGGGAGGAGGCGCCAGGTAAGGTGAGGCGGGCGGCGCCCCGCGAGGCCCGCTCC	((((((((.....((((((((.((((....))))...)))))))).(((((((((..(.((((((..(....)....((((......))))...)))))).))))))))))..))))))))	-63.7	121	11	17	31	62	1980	690	2.86957
>LOC100127953	XM_001721061:211..630	3HSAR008168	CR413177	420	57	58	148	157	3'UTR in PREDICTED: Homo sapiens hypothetical protein LOC100127953 (LOC100127953) mRNA.	192	25	3	ccggcc	gca	aatc	ggg	GCGGGGCAGAGCGGCGGCTGAGAGCGGGGCGAGGGTGCGGAGCCGAGGCGGGGCCGGCCGGGGCAGGGAATCGGGAGCGACCCACACTGCGCAGGCGCACAGCCCAGCCCGTCGAAGCGCCCTCT	..(((((....(((((((((.(.((...(((...((((((.(((..((((....).)))..))).(((..(((....))))))...))))))...)))...)))))).))))))....)))))..	-61.2	125	20	7	40	58	1550	740	2.09459
>LOC100127971	XM_001725504:3216..4238	3HSAR008233	CR413363	1023	301	249	250	223	3'UTR in PREDICTED: Homo sapiens hypothetical protein LOC100127971 (LOC100127971) mRNA.	606	21	3	a	gtct	aatt	ggg	AAGCCTGTCTTGGTGTGTTTGTTGCTTGACTATCCCAATTCTTGAGTCCTGGGAGGGGTCTGGGAATTGGGACCTTAGCACATTTGGGGAAAGGAGGGGAATAGAGGGAAGAGAAATCAAA	.......((((..(.(.((((((.(((..((.((((((((((((..((((....))))..))))))))))))((((((.....))))))..))..))).)))))).).).)))).......	-36.2	121	31	32	17	41	1210	300	4.03333
>LOC100128815	XM_001725759:889..2095	3HSAR008237	CR413375	1207	219	239	333	416	3'UTR in PREDICTED: Homo sapiens hypothetical protein LOC100128815 (LOC100128815) mRNA.	93	21	3	a	agagaga	a	ggg	GGTCCAGACCAGGTTGCCCGCGGGAGGGCCCCGCGAGCGGCAGCGCGCGAGGGAGGGAGAGAGAGGGAGGGCGAGAAGGAGGGAGGGAGGGAAGGAGGGCGGGCGGCGGCGGCCGTGGTGG	..(((...((...((((((.(....)..(((((((.((....)).)))).)))...............))))))...))..)))..............((((.((....)).)))).....	-39.8	121	22	5	25	69	1660	540	3.07407
>LOC100128815	XM_001725759:889..2095	3HSAR008237	CR413375	1207	219	239	333	416	3'UTR in PREDICTED: Homo sapiens hypothetical protein LOC100128815 (LOC100128815) mRNA.	123	23	3	aggga	aagga	c	ggg	CCGCGAGCGGCAGCGCGCGAGGGAGGGAGAGAGAGGGAGGGCGAGAAGGAGGGAGGGAGGGAAGGAGGGCGGGCGGCGGCGGCCGTGGTGGCCGGGGCTTCCCTCCCCAGGCGGGAGCCGCCT	.((((.((....)).))))...................((((............((((((((((..((.((.(((((....)))))..)).))....))))))))))..(((....)))))))	-53.3	123	20	6	30	67	1710	630	2.71429
>LOC100128815	XM_001725759:889..2095	3HSAR008237	CR413375	1207	219	239	333	416	3'UTR in PREDICTED: Homo sapiens hypothetical protein LOC100128815 (LOC100128815) mRNA.	871	24	3	ccact	gctcc	ca	ggg	TTTCCTTGCGACACATACATCACACAAAAGATCAGGTAACAAGGCGCTCAGGGCCACTGGGGCTCCGGGCAGGGCAGGGAGCGGCTCTAGCTCTGGGGCGGCTCCCCCTCCAGCCACTCCCAGG	..((((.(((.....((((((........)))...)))......)))..))))...((((((.....(((.(((..((((((.((((((....)))))).))))))..))).)))..)))))).	-48.1	124	26	19	42	37	1070	890	1.20225
>LOC100130711	XM_001723882:726..2278	3HSAR008312	CR413606	1553	345	315	419	474	3'UTR in PREDICTED: Homo sapiens similar to hCG1778032 (LOC100130711) mRNA.	1034	21	3	ct	gag	cgcg	ggg	CGCAGCTAGAACGTGCCGCTGTCTCCTCAGGACGCTGCTTGCAGTAAGATGGGCTGGGGAGGGGCGCGGGGAGGGTCTGTTGCAGCAGGCTGGCATCAAGAAGGCAAAAGCCAGAGCAGGA	.(((((.(((...(.(((((.(((((((((..(((((....)))).....)..))))))))).).)))).)....)))))))).((...(((((...............))))).))....	-46.26	121	27	18	28	48	1200	340	3.52941
>LOC100130711	XM_001723882:726..2278	3HSAR008312	CR413606	1553	345	315	419	474	3'UTR in PREDICTED: Homo sapiens similar to hCG1778032 (LOC100130711) mRNA.	1371	21	3	cctc	ctgg	a	ggg	TTCTTTAAATAACGGCACGAAACTGAGACTGTCCCCCGAGGAACCTCCGTGGGCCTCGGGCTGGGGGAGGGACCGCAGTGCAGTCTCTGCAGTGGACTGGGTGCCATTAGCAGCAGCGTTT	.............(((((......((((((((..(((((((..((.....)).)))))))(((.((......)).))).))))))))..(((....))).)))))....((....))....	-47.2	121	24	25	32	40	1040	720	1.44444
>LOC100128253	XM_001720990:367..595	3HSAR008324	CR413646	229	41	39	90	59	3'UTR in PREDICTED: Homo sapiens hypothetical protein LOC100128253 (LOC100128253) mRNA.	174	25	3	ggtgcc	gaccac	a	ggg	TGAGCCCTCACAGCCAGAGCCTTGGCAGGAGAAGGACCCTCACCAGGCACGGGGGTGCCGGGGACCACGGGAGGGTGATATTTGGGCCCTCTGCTCCCTCCCAGCT	..(((.(((...(((((....)))))..)))..((.((((.....(((((....))))))))).))..(((((((.(......(....)....).))))))).)))	-41.1	106	19	16	35	36	1110	800	1.3875
>LOC100127971	XM_001720877:3216..4238	3HSAR008349	CR413727	1023	301	249	250	223	3'UTR in PREDICTED: Homo sapiens hypothetical protein LOC100127971 (LOC100127971) mRNA.	606	21	3	a	gtct	aatt	ggg	AAGCCTGTCTTGGTGTGTTTGTTGCTTGACTATCCCAATTCTTGAGTCCTGGGAGGGGTCTGGGAATTGGGACCTTAGCACATTTGGGGAAAGGAGGGGAATAGAGGGAAGAGAAATCAAA	.......((((..(.(.((((((.(((..((.((((((((((((..((((....))))..))))))))))))((((((.....))))))..))..))).)))))).).).)))).......	-36.2	121	31	32	17	41	1210	300	4.03333
>LOC100128815	XM_001721716:889..2095	3HSAR008363	CR413771	1207	219	239	333	416	3'UTR in PREDICTED: Homo sapiens hypothetical protein LOC100128815 (LOC100128815) mRNA.	93	21	3	a	agagaga	a	ggg	GGTCCAGACCAGGTTGCCCGCGGGAGGGCCCCGCGAGCGGCAGCGCGCGAGGGAGGGAGAGAGAGGGAGGGCGAGAAGGAGGGAGGGAGGGAAGGAGGGCGGGCGGCGGCGGCCGTGGTGG	..(((...((...((((((.(....)..(((((((.((....)).)))).)))...............))))))...))..)))..............((((.((....)).)))).....	-39.8	121	22	5	25	69	1660	540	3.07407
>LOC100128815	XM_001721716:889..2095	3HSAR008363	CR413771	1207	219	239	333	416	3'UTR in PREDICTED: Homo sapiens hypothetical protein LOC100128815 (LOC100128815) mRNA.	123	23	3	aggga	aagga	c	ggg	CCGCGAGCGGCAGCGCGCGAGGGAGGGAGAGAGAGGGAGGGCGAGAAGGAGGGAGGGAGGGAAGGAGGGCGGGCGGCGGCGGCCGTGGTGGCCGGGGCTTCCCTCCCCAGGCGGGAGCCGCCT	.((((.((....)).))))...................((((............((((((((((..((.((.(((((....)))))..)).))....))))))))))..(((....)))))))	-53.3	123	20	6	30	67	1710	630	2.71429
>LOC100128815	XM_001721716:889..2095	3HSAR008363	CR413771	1207	219	239	333	416	3'UTR in PREDICTED: Homo sapiens hypothetical protein LOC100128815 (LOC100128815) mRNA.	871	24	3	ccact	gctcc	ca	ggg	TTTCCTTGCGACACATACATCACACAAAAGATCAGGTAACAAGGCGCTCAGGGCCACTGGGGCTCCGGGCAGGGCAGGGAGCGGCTCTAGCTCTGGGGCGGCTCCCCCTCCAGCCACTCCCAGG	..((((.(((.....((((((........)))...)))......)))..))))...((((((.....(((.(((..((((((.((((((....)))))).))))))..))).)))..)))))).	-48.1	124	26	19	42	37	1070	890	1.20225
>LOC100130711	XM_001720669:726..2278	3HSAR008414	CR413919	1553	345	315	419	474	3'UTR in PREDICTED: Homo sapiens similar to hCG1778032 (LOC100130711) mRNA.	1034	21	3	ct	gag	cgcg	ggg	CGCAGCTAGAACGTGCCGCTGTCTCCTCAGGACGCTGCTTGCAGTAAGATGGGCTGGGGAGGGGCGCGGGGAGGGTCTGTTGCAGCAGGCTGGCATCAAGAAGGCAAAAGCCAGAGCAGGA	.(((((.(((...(.(((((.(((((((((..(((((....)))).....)..))))))))).).)))).)....)))))))).((...(((((...............))))).))....	-46.26	121	27	18	28	48	1200	340	3.52941
>LOC100130711	XM_001720669:726..2278	3HSAR008414	CR413919	1553	345	315	419	474	3'UTR in PREDICTED: Homo sapiens similar to hCG1778032 (LOC100130711) mRNA.	1371	21	3	cctc	ctgg	a	ggg	TTCTTTAAATAACGGCACGAAACTGAGACTGTCCCCCGAGGAACCTCCGTGGGCCTCGGGCTGGGGGAGGGACCGCAGTGCAGTCTCTGCAGTGGACTGGGTGCCATTAGCAGCAGCGTTT	.............(((((......((((((((..(((((((..((.....)).)))))))(((.((......)).))).))))))))..(((....))).)))))....((....))....	-47.2	121	24	25	32	40	1040	720	1.44444
>LOC730919	XM_001131779:1431..2432	3HSAR008443	CR414008	1002	220	224	245	313	3'UTR in PREDICTED: Homo sapiens hypothetical LOC730919 transcript variant 1 (LOC730919) mRNA.	4	26	3	cgc	ggtccgg	tgcc	ggg	CGCGGGCGCGGGGGTCCGGGGGTGCCGGGTGCGCGGGGATGCGGGGAACGAGGGGTAGGGGCGGCGAGAGGCTCCGTGG	((((..(.((.(.((((((.....)))))).).)).)..))))..............(((((........)))))....	-28	79	7	7	17	48	1920	230	8.34783
>LOC730919	XM_001131779:1431..2432	3HSAR008443	CR414008	1002	220	224	245	313	3'UTR in PREDICTED: Homo sapiens hypothetical LOC730919 transcript variant 1 (LOC730919) mRNA.	18	29	3	ggtgcc	tgcgcg	atgcg	ggg	CGCGGGCGCGGGGGTCCGGGGGTGCCGGGTGCGCGGGGATGCGGGGAACGAGGGGTAGGGGCGGCGAGAGGCTCCGTGGCCTGCCCCGGGTTGAAG	((((.((.(((.(.(.....).).))).)).))))..(((.(((((.....(((.((.(((.(.(....).)))).)).))).))))).)))....	-44.2	96	9	10	23	54	2050	470	4.3617
>LOC730919	XM_001131779:1431..2432	3HSAR008443	CR414008	1002	220	224	245	313	3'UTR in PREDICTED: Homo sapiens hypothetical LOC730919 transcript variant 1 (LOC730919) mRNA.	35	27	3	gatgc	gaacgag	tag	ggg	CGCGGGCGCGGGGGTCCGGGGGTGCCGGGTGCGCGGGGATGCGGGGAACGAGGGGTAGGGGCGGCGAGAGGCTCCGTGGCCTGCCCCGGGTTGAAGTTGGGAGGGCGGCCT	((((.((.(((.(.(.....).).))).)).))))..(((.(((((.....(((.((.(((.(.(....).)))).)).))).))))).)))...((((......))))..	-45.6	111	10	13	26	62	2290	520	4.40385
>LOC100127971	XM_001720872:3216..4238	3HSAR008469	CR414087	1023	301	249	250	223	3'UTR in PREDICTED: Homo sapiens hypothetical protein LOC100127971 (LOC100127971) mRNA.	606	21	3	a	gtct	aatt	ggg	AAGCCTGTCTTGGTGTGTTTGTTGCTTGACTATCCCAATTCTTGAGTCCTGGGAGGGGTCTGGGAATTGGGACCTTAGCACATTTGGGGAAAGGAGGGGAATAGAGGGAAGAGAAATCAAA	.......((((..(.(.((((((.(((..((.((((((((((((..((((....))))..))))))))))))((((((.....))))))..))..))).)))))).).).)))).......	-36.2	121	31	32	17	41	1210	300	4.03333
>LOC100128815	XM_001721809:889..2095	3HSAR008484	CR414135	1207	219	239	333	416	3'UTR in PREDICTED: Homo sapiens hypothetical protein LOC100128815 (LOC100128815) mRNA.	93	21	3	a	agagaga	a	ggg	GGTCCAGACCAGGTTGCCCGCGGGAGGGCCCCGCGAGCGGCAGCGCGCGAGGGAGGGAGAGAGAGGGAGGGCGAGAAGGAGGGAGGGAGGGAAGGAGGGCGGGCGGCGGCGGCCGTGGTGG	..(((...((...((((((.(....)..(((((((.((....)).)))).)))...............))))))...))..)))..............((((.((....)).)))).....	-39.8	121	22	5	25	69	1660	540	3.07407
>LOC100128815	XM_001721809:889..2095	3HSAR008484	CR414135	1207	219	239	333	416	3'UTR in PREDICTED: Homo sapiens hypothetical protein LOC100128815 (LOC100128815) mRNA.	123	23	3	aggga	aagga	c	ggg	CCGCGAGCGGCAGCGCGCGAGGGAGGGAGAGAGAGGGAGGGCGAGAAGGAGGGAGGGAGGGAAGGAGGGCGGGCGGCGGCGGCCGTGGTGGCCGGGGCTTCCCTCCCCAGGCGGGAGCCGCCT	.((((.((....)).))))...................((((............((((((((((..((.((.(((((....)))))..)).))....))))))))))..(((....)))))))	-53.3	123	20	6	30	67	1710	630	2.71429
>LOC100128815	XM_001721809:889..2095	3HSAR008484	CR414135	1207	219	239	333	416	3'UTR in PREDICTED: Homo sapiens hypothetical protein LOC100128815 (LOC100128815) mRNA.	871	24	3	ccact	gctcc	ca	ggg	TTTCCTTGCGACACATACATCACACAAAAGATCAGGTAACAAGGCGCTCAGGGCCACTGGGGCTCCGGGCAGGGCAGGGAGCGGCTCTAGCTCTGGGGCGGCTCCCCCTCCAGCCACTCCCAGG	..((((.(((.....((((((........)))...)))......)))..))))...((((((.....(((.(((..((((((.((((((....)))))).))))))..))).)))..)))))).	-48.1	124	26	19	42	37	1070	890	1.20225
>LOC100130711	XM_001726555:726..2278	3HSAR008516	CR414232	1553	345	315	419	474	3'UTR in PREDICTED: Homo sapiens similar to hCG1778032 (LOC100130711) mRNA.	1034	21	3	ct	gag	cgcg	ggg	CGCAGCTAGAACGTGCCGCTGTCTCCTCAGGACGCTGCTTGCAGTAAGATGGGCTGGGGAGGGGCGCGGGGAGGGTCTGTTGCAGCAGGCTGGCATCAAGAAGGCAAAAGCCAGAGCAGGA	.(((((.(((...(.(((((.(((((((((..(((((....)))).....)..))))))))).).)))).)....)))))))).((...(((((...............))))).))....	-46.26	121	27	18	28	48	1200	340	3.52941
>LOC100130711	XM_001726555:726..2278	3HSAR008516	CR414232	1553	345	315	419	474	3'UTR in PREDICTED: Homo sapiens similar to hCG1778032 (LOC100130711) mRNA.	1371	21	3	cctc	ctgg	a	ggg	TTCTTTAAATAACGGCACGAAACTGAGACTGTCCCCCGAGGAACCTCCGTGGGCCTCGGGCTGGGGGAGGGACCGCAGTGCAGTCTCTGCAGTGGACTGGGTGCCATTAGCAGCAGCGTTT	.............(((((......((((((((..(((((((..((.....)).)))))))(((.((......)).))).))))))))..(((....))).)))))....((....))....	-47.2	121	24	25	32	40	1040	720	1.44444
>LOC100133827	XM_001719076:844..7185	3HSAR008540	CR414295	6342	1251	1463	1786	1842	3'UTR in PREDICTED: Homo sapiens similar to Tmem120b protein (LOC100133827) mRNA.	2178	27	3	cctt	aacct	tgggtt	ggg	GGGGTTCTTCGAGAACAAGAACTCCTTGGTTGATTCCCCAGGGTACGGCAGGGCCTTGGGAACCTGGGTGGGTTGGGGAGGGTCTCAGAAGGCTCCTTCCTTTGGCAACCTGACTTCTTGGAAGCTC	.(((((.((((((((........(((.((((.....(((((((..(....)..))))))))))).))).((((((((((((((((....)))).)))))).....))))))...)))))))))))))	-48.8	127	22	32	30	43	1270	580	2.18966
>LOC100133827	XM_001719076:844..7185	3HSAR008540	CR414295	6342	1251	1463	1786	1842	3'UTR in PREDICTED: Homo sapiens similar to Tmem120b protein (LOC100133827) mRNA.	2193	17	3	t	ttg	a	ggg	CAAGAACTCCTTGGTTGATTCCCCAGGGTACGGCAGGGCCTTGGGAACCTGGGTGGGTTGGGGAGGGTCTCAGAAGGCTCCTTCCTTTGGCAACCTGACTTCTTGGAAGCTCAGGTT	......(.(((.((((.....(((((((..(....)..))))))))))).))).).((((((((((((((....)))).)))))))..))).((((((((((...)))).)))))).	-46	117	20	30	28	39	1090	560	1.94643
>LOC727934	XM_001126926:1078..1759	3HSAR008552	CR414327	682	125	161	198	198	3'UTR in PREDICTED: Homo sapiens hypothetical LOC727934 (LOC727934) mRNA.	258	24	3	c	tccaga	ttggt	ggg	AGAGCTCGACTTCAGTTCGGCACCGAAAGGGGCGGGTCTAGAAGAAATGTGGGCGGGTCCAGAGGGTTGGTGGGCGGGACCCCGGCGACGTCAGCGGGCTTGGACCCGACTTCCGTGGTGTGTG	...((.(..((((((..(.((.((....)).)).)..)).))))..(((..(((((((((((...((((((.(.(((....))).).))..))))...).)))))))).))..))).).))...	-48.6	124	21	22	29	52	1270	580	2.18966
>LOC100129122	XM_001714405:655..1906	3HSAR008560	CR414350	1252	265	266	369	352	3'UTR in PREDICTED: Homo sapiens hypothetical protein LOC100129122 (LOC100129122) mRNA.	364	21	3	c	tacccc	cg	ggg	AGGCGGGGATTTGCGCCAGGCCCGCGGCGCATGCTCAGTGGTTGGGGACTGGGCGGGTACCCCGGGCGGGGAGCCTGACTGAACGGCGGCTCTGCTGATTGGTCGGGCTGCTCACGCCACG	...(((((((((((.((((.(((.((((.(((.....)))))))))).)))))))))).)))))(((((((((((((((..(.(((((....))))).)..)))))))).))).))))...	-69.2	121	14	20	35	52	1420	640	2.21875
>LOC283523	XM_001714856:1303..2857	3HSAR008583	CR414420	1555	503	517	278	257	3'UTR in PREDICTED: Homo sapiens similar to telomeric repeat binding factor (NIMA-interacting) 1 (LOC283523) mRNA.	891	23	3	gaggta	tg	agc	ggg	TTGAAAATAGATTACTATTAACCTGAGGACCCATGGGAATAACAGACACTGGGGAGGTAGGGTGGGGAGCGGGAACAAGAGCTGAAAAACTACCTACTGTGGACTCTGCTCACTACCTGGGTG	.....(((((....))))).((((.....((((((...........)).))))......((((((.(((((((..((.....)).....((((.....))))..))))))).)))))))))).	-30	123	38	25	23	37	1030	360	2.86111
>LOC100132234	XM_001720013:611..1934	3HSAR008589	CR414435	1324	329	282	349	364	3'UTR in PREDICTED: Homo sapiens similar to hCG2020055 (LOC100132234) mRNA.	483	29	3	agcgcg	aggctct	ctca	ggg	CCGGCCGTCTTGGGCGAGAGCAGCGGGACACGAGCCCCCGGGCGCCCGCTGGGAGCGCGGGGAGGCTCTGGGCTCAGGGAAGCTGCGCTCCGAGTGGCCTTGGAGGACGGTCAAGGAGCCCGGGCCCCG	..((((((((((.((....))..))))))..(((((((((.((.(((...))).)).))))..))))).((((((...(..(((((.(((((((....)))))))).)))))...)))))).))))...	-68.8	129	17	13	42	57	1360	1100	1.23636
>LOC100132234	XM_001720013:611..1934	3HSAR008589	CR414435	1324	329	282	349	364	3'UTR in PREDICTED: Homo sapiens similar to hCG2020055 (LOC100132234) mRNA.	821	20	3	ggt	gggt	t	ggg	ACATTCAAAGACTCAAATCTAGACAATAGTTTCTCTGAGGTAGAAGTGTTGGGGGTGGGGGGTGGGTGGGAATAAACTAAAAGTTGGGGTAATGAGCTTGTTTCTTGTCTATTTTGTCTG	........((((...........(((((.((((((....).)))))))))).(((..((..(..(((.....((..(((.....)))..))....)))..)..))..))).....)))).	-25.4	120	31	39	13	37	1430	130	11
>LOC283523	XM_001732870:1188..2797	3HSAR008613	CR414498	1610	527	529	287	267	3'UTR in PREDICTED: Homo sapiens similar to telomeric repeat binding factor (NIMA-interacting) 1 (LOC283523) mRNA.	883	23	3	gaggta	tg	agc	ggg	AAAAACTTGAAAATAGTAATACCTGAGGACCCATGGGAATAACAGACACTGGGGAGGTAGGGTGGGGAGCGGGAACAAGAGCTGAAAAACTACCTACTGGGGACTCTTCTCACTACCTGGGTG	...................(((((.(((.((....))............(((((((...((((((....(((.........))).....))))))...(....).)))))))...))))))))	-27.1	123	41	22	23	37	1170	360	3.25
>LOC100132234	XM_001723160:611..1938	3HSAR008619	CR414513	1328	333	282	348	365	3'UTR in PREDICTED: Homo sapiens similar to hCG2020055 (LOC100132234) mRNA.	483	29	3	agcgcg	aggctct	ctca	ggg	CCGGCCGTCTTGGGCGAGAGCAGCGGGACACGAGCCCCCGGGCGCCCGCTGGGAGCGCGGGGAGGCTCTGGGCTCAGGGAAGCTGCGCTCCGAGTGGCCTTGGAGGACGGTCAAGGAGCCCGGGCCCCG	..((((((((((.((....))..))))))..(((((((((.((.(((...))).)).))))..))))).((((((...(..(((((.(((((((....)))))))).)))))...)))))).))))...	-68.8	129	17	13	42	57	1360	1100	1.23636
>LOC100132234	XM_001723160:611..1938	3HSAR008619	CR414513	1328	333	282	348	365	3'UTR in PREDICTED: Homo sapiens similar to hCG2020055 (LOC100132234) mRNA.	821	20	3	ggt	gggt	t	ggg	ACATTCAAAGACTCAAATCTAGACAATAGTTTCTCTGAGGTAGAAGTGTTGGGGGTGGGGGGTGGGTGGGAATAAACTAAAAGTTGGGGTAATGAGCTTGTTTCTTGTCTATTTTGTCTG	........((((...........(((((.((((((....).)))))))))).(((..((..(..(((.....((..(((.....)))..))....)))..)..))..))).....)))).	-25.4	120	31	39	13	37	1430	130	11
>LOC727934	XM_001720279:1078..1760	3HSAR008656	CR414620	683	125	162	198	198	3'UTR in PREDICTED: Homo sapiens hypothetical LOC727934 (LOC727934) mRNA.	258	24	3	c	tccaga	ttggt	ggg	AGAGCTCGACTTCAGTTCGGCACCGAAAGGGGCGGGTCTAGAAGAAATGTGGGCGGGTCCAGAGGGTTGGTGGGCGGGACCCCGGCGACGTCAGCGGGCTTGGACCCGACTTCCGTGGTGTGTG	...((.(..((((((..(.((.((....)).)).)..)).))))..(((..(((((((((((...((((((.(.(((....))).).))..))))...).)))))))).))..))).).))...	-48.6	124	21	22	29	52	1270	580	2.18966
>LOC100129122	XM_001714912:430..1676	3HSAR008663	CR414637	1247	266	264	366	351	3'UTR in PREDICTED: Homo sapiens hypothetical protein LOC100129122 (LOC100129122) mRNA.	359	21	3	c	tacccc	cg	ggg	AGGCGGGGATTTGCGCCAGGCCCGCGGCGCATGCTCAGTGGTTGGGGACTGGGCGGGTACCCCGGGCGGGGAGCCTGACTGAACGGCGGCTCTGCTGATTGGTCGGGCTGCTCACGCCACG	...(((((((((((.((((.(((.((((.(((.....)))))))))).)))))))))).)))))(((((((((((((((..(.(((((....))))).)..)))))))).))).))))...	-69.2	121	14	20	35	52	1420	640	2.21875
>LOC283523	XM_001716913:1219..2772	3HSAR008680	CR414690	1554	505	515	277	257	3'UTR in PREDICTED: Homo sapiens similar to telomeric repeat binding factor (NIMA-interacting) 1 (LOC283523) mRNA.	890	23	3	gaggta	tg	agc	ggg	TTGAAAATAGATTACTATTAACCTGAGGACCCATGGGAATAACAGACACTGGGGAGGTAGGGTGGGGAGCGGGAACAAGAGCTGAAAAACTACCTACTGTGGACTCTGCTCACTACCTGGGTG	.....(((((....))))).((((.....((((((...........)).))))......((((((.(((((((..((.....)).....((((.....))))..))))))).)))))))))).	-30	123	38	25	23	37	1030	360	2.86111
>LOC100132234	XM_001724063:611..1938	3HSAR008687	CR414709	1328	332	282	349	365	3'UTR in PREDICTED: Homo sapiens similar to hCG2020055 (LOC100132234) mRNA.	483	29	3	agcgcg	aggctct	ctca	ggg	CCGGCCGTCTTGGGCGAGAGCAGCGGGACACGAGCCCCCGGGCGCCCGCTGGGAGCGCGGGGAGGCTCTGGGCTCAGGGAAGCTGCGCTCCGAGTGGCCTTGGAGGACGGTCAAGGAGCCCGGGCCCCG	..((((((((((.((....))..))))))..(((((((((.((.(((...))).)).))))..))))).((((((...(..(((((.(((((((....)))))))).)))))...)))))).))))...	-68.8	129	17	13	42	57	1360	1100	1.23636
>LOC100132234	XM_001724063:611..1938	3HSAR008687	CR414709	1328	332	282	349	365	3'UTR in PREDICTED: Homo sapiens similar to hCG2020055 (LOC100132234) mRNA.	821	20	3	ggt	gggt	t	ggg	ACATTCAAAGACTCAAATCTAGACAATAGTTTCTCTGAGGTAGAAGTGTTGGGGGTGGGGGGTGGGTGGGAATAAACTAAAAGTTGGGGTAATGAGCTTGTTTCTTGTCTATTTTGTCTG	........((((...........(((((.((((((....).)))))))))).(((..((..(..(((.....((..(((.....)))..))....)))..)..))..))).....)))).	-25.4	120	31	39	13	37	1430	130	11
>LOC727934	XM_001133457:1078..1759	3HSAR008713	CR414779	682	125	161	198	198	3'UTR in PREDICTED: Homo sapiens hypothetical LOC727934 (LOC727934) mRNA.	258	24	3	c	tccaga	ttggt	ggg	AGAGCTCGACTTCAGTTCGGCACCGAAAGGGGCGGGTCTAGAAGAAATGTGGGCGGGTCCAGAGGGTTGGTGGGCGGGACCCCGGCGACGTCAGCGGGCTTGGACCCGACTTCCGTGGTGTGTG	...((.(..((((((..(.((.((....)).)).)..)).))))..(((..(((((((((((...((((((.(.(((....))).).))..))))...).)))))))).))..))).).))...	-48.6	124	21	22	29	52	1270	580	2.18966
>LOC100129122	XM_001715622:430..1676	3HSAR008723	CR414807	1247	265	264	367	351	3'UTR in PREDICTED: Homo sapiens hypothetical protein LOC100129122 (LOC100129122) mRNA.	359	21	3	c	tacccc	cg	ggg	AGGCGGGGATTTGCGCCAGGCCCGCGGCGCATGCTCAGTGGTTGGGGACTGGGCGGGTACCCCGGGCGGGGAGCCTGACTGAACGGCGGCTCTGCTGATTGGTCGGGCTGCTCACGCCACG	...(((((((((((.((((.(((.((((.(((.....)))))))))).)))))))))).)))))(((((((((((((((..(.(((((....))))).)..)))))))).))).))))...	-69.2	121	14	20	35	52	1420	640	2.21875
>LOC100132684	XM_001726369:4487..7500	3HSAR008754	CR414905	3014	742	777	738	757	3'UTR in PREDICTED: Homo sapiens hypothetical protein LOC100132684 (LOC100132684) mRNA.	2314	23	3	gt	cat	agtgct	ggg	GCCCCTCACCAATGCATATGAAGAGTATGCTTGGGGAAGAGCTTAGGAATGGGGTGGGCATGGGAGTGCTGGGTAGCAGCCTTTGAGCAAATCTGCATCTTCTCTTATTTCTGACCTTTTTCC	........((((.((((((.....))))))))))(((((((.((((((((((((..((.((((((.((((((((....))))...))))..))).)))))..)))))))))))).))))))).	-39.7	123	26	36	26	35	900	500	1.8
>LOC100130955	XM_001726513:766..7391	3HSAR008757	CR414911	6626	1713	1524	1620	1769	3'UTR in PREDICTED: Homo sapiens hypothetical protein LOC100130955 (LOC100130955) mRNA.	3292	23	3	gcggta	agg	ca	ggg	TCATTCACTGAAATACTTCGTGTACCTTCAGGATTTAATCACCAGCAAAGGGGGCGGTAGGGAGGGGGCAGGGTTTACCAGGATGTGGGAGGTAAAGAGGTTAAACTCGATGGAAGGAGTTAA	..............(((((...(((((((...........(((.((.......))))).........(((.((....))....))).)))))))..)))))..(((((........)))))..	-25.7	123	36	28	18	41	1360	240	5.66667
>LOC100130955	XM_001726513:766..7391	3HSAR008757	CR414911	6626	1713	1524	1620	1769	3'UTR in PREDICTED: Homo sapiens hypothetical protein LOC100130955 (LOC100130955) mRNA.	5531	27	3	ccaga	gaagaag	tga	ggg	CCCATTGTCAAACATTTGGTTTGAAATAAAAGGACTCTTAGTATAACTCTGGGCCAGAGGGGAAGAAGGGGTGAGGGCAGCTAGCGTGGCACCCTGGGTCCAACTCCAACCCCTTCTGTTGCCAGCA	(((....((((((.....)))))).......((.(((..((.....))..)))))...)))..(((((((((.((((..(((.....))).))))(((......))).)))))))))..........	-39.5	127	33	28	31	35	940	690	1.36232
>LOC100131034	XM_001726639:487..3098	3HSAR008763	CR414925	2612	493	533	827	759	3'UTR in PREDICTED: Homo sapiens hypothetical protein LOC100131034 (LOC100131034) mRNA.	2109	20	3	gc	tg	acag	ggg	GTCCTACACGGAGCCTAGAGGTGGGTGGGGACTGTCCTACATGGAGCCCAGGGGCGGGTGGGGACAGGGGAGCCGTCCGGGGCCTTCCCTCATCTGACTGGCTCTCCCAGCGTCCTGCAG	(((((.(((...(((....)))..)))))))).(((((.(((...(((....)))..)))))))).(((((((((((.((((....)))).....))).))))))))..((.....))..	-50	120	17	21	36	46	1480	710	2.08451
>LOC100131034	XM_001726639:487..3098	3HSAR008763	CR414925	2612	493	533	827	759	3'UTR in PREDICTED: Homo sapiens hypothetical protein LOC100131034 (LOC100131034) mRNA.	2349	25	3	cct	acctgga	agt	ggg	CTCCCCAAATGCCTCCCACAACCCAGAATGGAGGGGCCCAAAAAAACGGAGGGCCTGGGACCTGGAGGGAGTGGGCCTCTGGTGGATGGTAGGAGTGAGAAGGAGCTTCTCTCTTTGGCCAGGGA	...((((....((..(((...((((.........(((((...........)))))))))...)))..))..)))).(((((((.((.(..((((((........))))))..).)).))))))).	-47	125	30	20	31	44	1130	780	1.44872
>LOC730185	XM_001134351:1084..2203	3HSAR008764	CR414928	1120	280	186	436	218	3'UTR in PREDICTED: Homo sapiens hypothetical LOC730185 (LOC730185) mRNA.	142	24	3	cgt	agcccat	ag	ggg	CAGACTCTGCAGAATGGGAAGGCAGCTCCCTCCTCTCTCAGGTGGATGCTGGGCGTGGGAGCCCATGGGAGGGGCAGAGGGGCTGTCCACACAGCACCCACGGCTCCCATCACGCACACAATGC	.......(((...(((((..((((((((((((((((((((.........(((((......)))))))))))))).)).))))))))).....(((.......))))))))...)))........	-49.9	124	26	18	40	40	1080	720	1.5
>LOC100127933	XM_001726670:617..827	3HSAR008765	CR414932	211	27	38	72	74	3'UTR in PREDICTED: Homo sapiens hypothetical protein LOC100127933 (LOC100127933) mRNA.	176	26	3	ttcaga	cg	cgcgag	ggg	TCTTTCTTGGGCCCTGGGCCTAGATTCGAGGTCCCCAGGGTCCAAGTCCTGGGTTCAGAGGGCGGGGCGCGAGGGGCGGGGTCTCC	..(..((((.(((((..((((....((...(..(((((((......)))))))..).))))))))))).))))..)..........	-36.3	86	9	18	24	35	1200	550	2.18182
>ZFHX2	XM_001720095:8122..9228	3HSAR008769	CR414944	1107	336	210	352	209	3'UTR in PREDICTED: Homo sapiens zinc finger homeobox 2 (ZFHX2) mRNA.	17	23	3	gaga	ga	cctca	ggg	ACAGATTAACCAAGATGGGGAGAGGGGAGGGCCTCAGGGCTCCCTCTTTTACCCCAAGGGGTGTTCGGTGGGAGCTCAAATCCCTCACC	.............((.((((.((((......)))).((((((((.((..(((((....)))))...)).))))))))...))))))...	-38.5	89	20	17	24	28	990	600	1.65
>LOC100131731	XM_001716923:1651..3302	3HSAR008770	CR414947	1652	472	363	368	449	3'UTR in PREDICTED: Homo sapiens hypothetical protein LOC100131731 (LOC100131731) mRNA.	1395	20	3	gtt	atg	aa	ggg	CAACTCTGAGAGAGAAAAGCCCTTCATATGTAAACAATCTAGAGAAAGAAGGGGTTGGGATGGGGAAGGGAGTGAGGAATACAGAGACAGATCCAGAAGAAATGAGATAATCTGAAAGAA	...(((((........(..((((((...(((...((((((...........))))))..)))..))))))..)........))))).((((((((.......)).))...))))......	-24.39	120	51	19	14	36	840	230	3.65217
>LOC645602	XM_932995:1246..1505	3HSAR008780	CR414971	260	55	44	75	86	3'UTR in PREDICTED: Homo sapiens hypothetical LOC645602 (LOC645602) mRNA.	204	33	4	cgggc	cgggct	cgccca	gggg	TGGAACAGGAACGCGTCTCCGGCCGCGGGGCTGCGGCTCCGCCAAACTTTGGGGCGGGCGGGGCGGGCTGGGGCGCCCAGGGGGCTCTGTAGACCGAGGGCGGCCCC	.((....(((.......)))..))..((((((((.((((((((...(.....)...)))))))).(((((.((.((((...)))).)).))).))....))))))))	-54.1	107	12	12	34	49	1740	670	2.59701
>LOC729850	XM_001131507:289..751	3HSAR008784	CR414980	463	144	125	74	120	3'UTR in PREDICTED: Homo sapiens hypothetical LOC729850 (LOC729850) mRNA.	14	21	3	cta	gatg	ca	ggg	GAAGCCTGTGCAAGGGCTAGGGGATGGGGCAGGGACAAGAGATAGGGGTGTGCTGACGGCAGCTCCTGGGTTTCTGGCTGTGCT	..(((((......))))).........((((.((...((((((..(((...((((....)))).)))..))))))..)).))))	-30.1	84	15	17	15	37	1100	190	5.78947
>ZFHX2	XM_001714980:8374..9480	3HSAR008809	CR415047	1107	336	211	351	209	3'UTR in PREDICTED: Homo sapiens zinc finger homeobox 2 (ZFHX2) mRNA.	17	23	3	gaga	ga	cctca	ggg	ACAGATTAACCAAGATGGGGAGAGGGGAGGGCCTCAGGGCTCCCTCTTTTACCCCAAGGGGTGTTTGGTGGGAGCTCAAATCCCTCACC	.............((.((((.((((......)))).((((((((.((..(((((....)))))...)).))))))))...))))))...	-39.2	89	20	18	23	28	990	590	1.67797
>LOC100131731	XM_001714984:1651..3302	3HSAR008810	CR415050	1652	472	363	368	449	3'UTR in PREDICTED: Homo sapiens hypothetical protein LOC100131731 (LOC100131731) mRNA.	1395	20	3	gtt	atg	aa	ggg	CAACTCTGAGAGAGAAAAGCCCTTCATATGTAAACAATCTAGAGAAAGAAGGGGTTGGGATGGGGAAGGGAGTGAGGAATACAGAGACAGATCCAGAAGAAATGAGATAATCTGAAAGAA	...(((((........(..((((((...(((...((((((...........))))))..)))..))))))..)........))))).((((((((.......)).))...))))......	-24.39	120	51	19	14	36	840	230	3.65217
>LOC645602	XM_001716646:1246..1505	3HSAR008830	CR415110	260	55	44	75	86	3'UTR in PREDICTED: Homo sapiens hypothetical LOC645602 (LOC645602) mRNA.	204	33	4	cgggc	cgggct	cgccca	gggg	TGGAACAGGAACGCGTCTCCGGCCGCGGGGCTGCGGCTCCGCCAAACTTTGGGGCGGGCGGGGCGGGCTGGGGCGCCCAGGGGGCTCTGTAGACCGAGGGCGGCCCC	.((....(((.......)))..))..((((((((.((((((((...(.....)...)))))))).(((((.((.((((...)))).)).))).))....))))))))	-54.1	107	12	12	34	49	1740	670	2.59701
>LOC729850	XM_001714026:289..751	3HSAR008835	CR415121	463	144	125	74	120	3'UTR in PREDICTED: Homo sapiens hypothetical LOC729850 (LOC729850) mRNA.	14	21	3	cta	gatg	ca	ggg	GAAGCCTGTGCAAGGGCTAGGGGATGGGGCAGGGACAAGAGATAGGGGTGTGCTGACGGCAGCTCCTGGGTTTCTGGCTGTGCT	..(((((......))))).........((((.((...((((((..(((...((((....)))).)))..))))))..)).))))	-30.1	84	15	17	15	37	1100	190	5.78947
>LOC100130955	XM_001723690:766..7400	3HSAR008857	CR415185	6635	1709	1529	1623	1774	3'UTR in PREDICTED: Homo sapiens hypothetical protein LOC100130955 (LOC100130955) mRNA.	3293	23	3	gcggta	agg	ca	ggg	TCATTCACTGAAATACTTCGTGTACCTTCAGGATTTAATCACCAGCAAAGGGGGCGGTAGGGAGGGGGCAGGGTTTACCAGGATGTGGGAGGTAAAGAGGTTAAACTCGATGGAAGGAGTTAA	..............(((((...(((((((...........(((.((.......))))).........(((.((....))....))).)))))))..)))))..(((((........)))))..	-25.7	123	36	28	18	41	1360	240	5.66667
>LOC100130955	XM_001723690:766..7400	3HSAR008857	CR415185	6635	1709	1529	1623	1774	3'UTR in PREDICTED: Homo sapiens hypothetical protein LOC100130955 (LOC100130955) mRNA.	5540	27	3	ccaga	gaagaag	tga	ggg	CCCATTGTCAAACATTTGGTTTGAAATAAAAGGACTCTTAGTATAACTCTGGGCCAGAGGGGAAGAAGGGGTGAGGGCAGCTAGCGTGGCACCCTGGGTCCAACTCCAACCCCTTCTGTTGCCAGCA	(((....((((((.....)))))).......((.(((..((.....))..)))))...)))..(((((((((.((((..(((.....))).))))(((......))).)))))))))..........	-39.5	127	33	28	31	35	940	690	1.36232
>LOC100132684	XM_001724179:4486..7499	3HSAR008860	CR415195	3014	744	779	736	755	3'UTR in PREDICTED: Homo sapiens hypothetical protein LOC100132684 (LOC100132684) mRNA.	2314	23	3	gt	cat	agtgct	ggg	GCCCCTCACCAATGCATATGAAGAGTATGCTTGGGGAAGAGCTTAGGAATGGGGTGGGCATGGGAGTGCTGGGTAGCAGCCTTTGAGCAAATCTGCATCTTCTCTTATTTCTGACCTTTTTCC	........((((.((((((.....))))))))))(((((((.((((((((((((..((.((((((.((((((((....))))...))))..))).)))))..)))))))))))).))))))).	-39.7	123	26	36	26	35	900	500	1.8
>LOC730185	XM_001724299:1084..2203	3HSAR008864	CR415207	1120	279	186	438	217	3'UTR in PREDICTED: Homo sapiens hypothetical LOC730185 (LOC730185) mRNA.	142	24	3	cgt	agcccat	ag	ggg	CAGACTCTGCAGAATGGGAAGGCAGCTCCCTCCTCTCTCAGGTGGATGCTGGGCGTGGGAGCCCATGGGAGGGGCAGAGGGGCTGTCCACACAGCACCCACGGCTCCCATCACGCACACAATGC	.......(((...(((((..((((((((((((((((((((.........(((((......)))))))))))))).)).))))))))).....(((.......))))))))...)))........	-49.9	124	26	18	40	40	1080	720	1.5
>LOC100131034	XM_001724314:487..3098	3HSAR008865	CR415208	2612	493	533	827	759	3'UTR in PREDICTED: Homo sapiens hypothetical protein LOC100131034 (LOC100131034) mRNA.	2109	20	3	gc	tg	acag	ggg	GTCCTACACGGAGCCTAGAGGTGGGTGGGGACTGTCCTACATGGAGCCCAGGGGCGGGTGGGGACAGGGGAGCCGTCCGGGGCCTTCCCTCATCTGACTGGCTCTCCCAGCGTCCTGCAG	(((((.(((...(((....)))..)))))))).(((((.(((...(((....)))..)))))))).(((((((((((.((((....)))).....))).))))))))..((.....))..	-50	120	17	21	36	46	1480	710	2.08451
>LOC100131034	XM_001724314:487..3098	3HSAR008865	CR415208	2612	493	533	827	759	3'UTR in PREDICTED: Homo sapiens hypothetical protein LOC100131034 (LOC100131034) mRNA.	2349	25	3	cct	acctgga	agt	ggg	CTCCCCAAATGCCTCCCACAACCCAGAATGGAGGGGCCCAAAAAAACGGAGGGCCTGGGACCTGGAGGGAGTGGGCCTCTGGTGGATGGTAGGAGTGAGAAGGAGCTTCTCTCTTTGGCCAGGGA	...((((....((..(((...((((.........(((((...........)))))))))...)))..))..)))).(((((((.((.(..((((((........))))))..).)).))))))).	-47	125	30	20	31	44	1130	780	1.44872
>LOC100127933	XM_001724420:617..826	3HSAR008866	CR415213	210	27	40	70	73	3'UTR in PREDICTED: Homo sapiens hypothetical protein LOC100127933 (LOC100127933) mRNA.	175	26	3	ttcaga	cg	cgcgag	ggg	TCTTTCTTGGGCCCTGGGCCTAGATTCGAGGTCCCCAGGGTCCAAGTCCTGGGTTCAGAGGGCGGGGCGCGAGGGGCGGTGTCTCC	.....((((((((((((((((.......)))..))))))))))))).(((........)))..(((((((........))))))).	-38.2	86	9	19	24	34	1050	550	1.90909
>ZFHX2	XM_001722719:8122..9228	3HSAR008887	CR415277	1107	336	211	351	209	3'UTR in PREDICTED: Homo sapiens zinc finger homeobox 2 (ZFHX2) mRNA.	17	23	3	gaga	ga	cctca	ggg	ACAGATTAACCAAGATGGGGAGAGGGGAGGGCCTCAGGGCTCCCTCTTTTACCCCAAGGGGTGTTTGGTGGGAGCTCAAATCCCTCACC	.............((.((((.((((......)))).((((((((.((..(((((....)))))...)).))))))))...))))))...	-39.2	89	20	18	23	28	990	590	1.67797
>LOC100131731	XM_001717178:1651..3302	3HSAR008888	CR415280	1652	472	363	368	449	3'UTR in PREDICTED: Homo sapiens hypothetical protein LOC100131731 (LOC100131731) mRNA.	1395	20	3	gtt	atg	aa	ggg	CAACTCTGAGAGAGAAAAGCCCTTCATATGTAAACAATCTAGAGAAAGAAGGGGTTGGGATGGGGAAGGGAGTGAGGAATACAGAGACAGATCCAGAAGAAATGAGATAATCTGAAAGAA	...(((((........(..((((((...(((...((((((...........))))))..)))..))))))..)........))))).((((((((.......)).))...))))......	-24.39	120	51	19	14	36	840	230	3.65217
>LOC100132684	XM_001724602:4487..7500	3HSAR008913	CR415357	3014	741	778	737	758	3'UTR in PREDICTED: Homo sapiens hypothetical protein LOC100132684 (LOC100132684) mRNA.	2314	23	3	gt	cat	agtgct	ggg	GCCCCTCACCAATGCATATGAAGAGTATGCTTGGGGAAGAGCTTAGGAATGGGGTGGGCATGGGAGTGCTGGGTAGCAGCCTTTGAGCAAATCTGCATCTTCTCTTATTTCTGACCTTTTTCC	........((((.((((((.....))))))))))(((((((.((((((((((((..((.((((((.((((((((....))))...))))..))).)))))..)))))))))))).))))))).	-39.7	123	26	36	26	35	900	500	1.8
>LOC100130955	XM_001725000:766..7394	3HSAR008916	CR415366	6629	1713	1528	1620	1768	3'UTR in PREDICTED: Homo sapiens hypothetical protein LOC100130955 (LOC100130955) mRNA.	3293	23	3	gcggta	agg	ca	ggg	TCATTCACTGAAATACTTCGTGTACCTTCAGGATTTAATCACCAGCAAAGGGGGCGGTAGGGAGGGGGCAGGGTTTACCAGGATGTGGGAGGTAAAGAGGTTAAACTCGATGGAAGGAGTTAA	..............(((((...(((((((...........(((.((.......))))).........(((.((....))....))).)))))))..)))))..(((((........)))))..	-25.7	123	36	28	18	41	1360	240	5.66667
>LOC100130955	XM_001725000:766..7394	3HSAR008916	CR415366	6629	1713	1528	1620	1768	3'UTR in PREDICTED: Homo sapiens hypothetical protein LOC100130955 (LOC100130955) mRNA.	5534	27	3	ccaga	gaagaag	tga	ggg	CCCATTGTCAAACATTTGGTTTGAAATAAAAGGACTCTTAGTATAACTCTGGGCCAGAGGGGAAGAAGGGGTGAGGGCAGCTAGCGTGGCACCCTGGGTCCAACTCCAACCCCTTCTGTTGCCAGCA	(((....((((((.....)))))).......((.(((..((.....))..)))))...)))..(((((((((.((((..(((.....))).))))(((......))).)))))))))..........	-39.5	127	33	28	31	35	940	690	1.36232
>LOC100131034	XM_001725427:487..3098	3HSAR008922	CR415382	2612	493	533	827	759	3'UTR in PREDICTED: Homo sapiens hypothetical protein LOC100131034 (LOC100131034) mRNA.	2109	20	3	gc	tg	acag	ggg	GTCCTACACGGAGCCTAGAGGTGGGTGGGGACTGTCCTACATGGAGCCCAGGGGCGGGTGGGGACAGGGGAGCCGTCCGGGGCCTTCCCTCATCTGACTGGCTCTCCCAGCGTCCTGCAG	(((((.(((...(((....)))..)))))))).(((((.(((...(((....)))..)))))))).(((((((((((.((((....)))).....))).))))))))..((.....))..	-50	120	17	21	36	46	1480	710	2.08451
>LOC100131034	XM_001725427:487..3098	3HSAR008922	CR415382	2612	493	533	827	759	3'UTR in PREDICTED: Homo sapiens hypothetical protein LOC100131034 (LOC100131034) mRNA.	2349	25	3	cct	acctgga	agt	ggg	CTCCCCAAATGCCTCCCACAACCCAGAATGGAGGGGCCCAAAAAAACGGAGGGCCTGGGACCTGGAGGGAGTGGGCCTCTGGTGGATGGTAGGAGTGAGAAGGAGCTTCTCTCTTTGGCCAGGGA	...((((....((..(((...((((.........(((((...........)))))))))...)))..))..)))).(((((((.((.(..((((((........))))))..).)).))))))).	-47	125	30	20	31	44	1130	780	1.44872
>LOC730185	XM_001133935:1084..2203	3HSAR008923	CR415385	1120	279	186	438	217	3'UTR in PREDICTED: Homo sapiens hypothetical LOC730185 (LOC730185) mRNA.	142	24	3	cgt	agcccat	ag	ggg	CAGACTCTGCAGAATGGGAAGGCAGCTCCCTCCTCTCTCAGGTGGATGCTGGGCGTGGGAGCCCATGGGAGGGGCAGAGGGGCTGTCCACACAGCACCCACGGCTCCCATCACGCACACAATGC	.......(((...(((((..((((((((((((((((((((.........(((((......)))))))))))))).)).))))))))).....(((.......))))))))...)))........	-49.9	124	26	18	40	40	1080	720	1.5
>LOC100127933	XM_001725498:617..826	3HSAR008927	CR415397	210	27	40	70	73	3'UTR in PREDICTED: Homo sapiens hypothetical protein LOC100127933 (LOC100127933) mRNA.	175	26	3	ttcaga	cg	cgcgag	ggg	TCTTTCTTGGGCCCTGGGCCTAGATTCGAGGTCCCCAGGGTCCAAGTCCTGGGTTCAGAGGGCGGGGCGCGAGGGGCGGTGTCTCC	.....((((((((((((((((.......)))..))))))))))))).(((........)))..(((((((........))))))).	-38.2	86	9	19	24	34	1050	550	1.90909
>LOC645602	XM_942832:1213..1472	3HSAR008929	CR415402	260	55	44	75	86	3'UTR in PREDICTED: Homo sapiens hypothetical LOC645602 (LOC645602) mRNA.	204	33	4	cgggc	cgggct	cgccca	gggg	TGGAACAGGAACGCGTCTCCGGCCGCGGGGCTGCGGCTCCGCCAAACTTTGGGGCGGGCGGGGCGGGCTGGGGCGCCCAGGGGGCTCTGTAGACCGAGGGCGGCCCC	.((....(((.......)))..))..((((((((.((((((((...(.....)...)))))))).(((((.((.((((...)))).)).))).))....))))))))	-54.1	107	12	12	34	49	1740	670	2.59701
>LOC729850	XM_001127610:289..751	3HSAR008933	CR415411	463	144	125	74	120	3'UTR in PREDICTED: Homo sapiens hypothetical LOC729850 (LOC729850) mRNA.	14	21	3	cta	gatg	ca	ggg	GAAGCCTGTGCAAGGGCTAGGGGATGGGGCAGGGACAAGAGATAGGGGTGTGCTGACGGCAGCTCCTGGGTTTCTGGCTGTGCT	..(((((......))))).........((((.((...((((((..(((...((((....)))).)))..))))))..)).))))	-30.1	84	15	17	15	37	1100	190	5.78947
>LOC100128437	XM_001726556:454..3459	3HSAR008980	CR415574	3006	835	754	752	665	3'UTR in PREDICTED: Homo sapiens hypothetical protein LOC100128437 (LOC100128437) mRNA.	1469	27	3	aagct	ctgccaa	atg	ggg	GGACACTCCATCCTGCAGAAGGGACCTAAAGGTCCCTCACTCCTCCACCTGGGAAGCTGGGCTGCCAAGGGATGGGGCAGGCGGTAGGACTCACACTGTCCATGTTCTTCTGCTGCATGGAGACAGC	.....(((((((((((((.(((((((....)))))))..........((..(....)..))))))...)))))))))...(((((((((...(((.......)))..))))))))).((....))..	-50.8	127	27	24	38	38	940	610	1.54098
>LOC727858	XM_001126151:1087..4166	3HSAR009020	CR415687	3080	582	681	849	968	3'UTR in PREDICTED: Homo sapiens hypothetical LOC727858 (LOC727858) mRNA.	1993	20	3	ga	tg	caca	ggg	GGATAGCCACTGGCCAAAGCAGGGAACAGAGACAGAATGAAGAGCTCTGTGGGGAGGGTGGGGCACAGGGTGGAGAACCTTCAAAGTCCAAAGAGTATGACTTGTTGGGATTCAATGCTG	......(((((..((...((((((..(..............)..))))))..))..)))))....(((.((.(((..((....(((((..........)))))...))..))).)).)))	-30.94	120	36	21	20	43	1090	280	3.89286
>LOC728125	XM_001718554:2713..3194	3HSAR009021	CR415690	482	78	63	173	168	3'UTR in PREDICTED: Homo sapiens similar to colon cancer-associated antigen AgSK1-2HT-ECS (LOC728125) mRNA.	175	27	3	cgacct	aggcaca	ag	ggg	CAGGCCGGGCTAGGGACATGGCAGGGCCTGGGCATCCTGGCGCTGGACTTGGGCGACCTGGGAGGCACAGGGAGGGGAGAGATGGGCGGCCCCGCCCCAGCGCAGTGCCGGCCACACCCATGCACCG	.....(((((..(((...((((..((((((.((.(((((..(((...((.((....)).))..))).)))))...........(((((....)))))..)).))).))).))))..)))..)).)))	-58.4	127	21	12	41	53	1390	940	1.47872
>LOC728125	XM_001718554:2713..3194	3HSAR009021	CR415690	482	78	63	173	168	3'UTR in PREDICTED: Homo sapiens similar to colon cancer-associated antigen AgSK1-2HT-ECS (LOC728125) mRNA.	431	27	3	catccc	tgg	attttg	ggg	GGAGCCACCCCGGTGAGGGGGTGTGCCACTTGCCCCCAGGGCACTCCTCTGGGCATCCCGGGTGGGGGATTTTGGGGCCGTGGGGGGCAGTCTCTGGTACCT	((.((((((((.....))))...((((.((..(((((((((..((((((((((...)))))).))))..))))))))..)..)).)))).....)))).)).	-51	102	10	20	30	42	1890	930	2.03226
>LOC642346	XM_001129399:1418..8531	3HSAR009045	CR415770	7114	1906	1887	1593	1728	3'UTR in PREDICTED: Homo sapiens hypothetical LOC642346 (LOC642346) mRNA.	4981	18	3	cc	gag	a	ggg	AGAGCTGGTGAGGCAAGTGCAGAGTATGGGTGCGCTGCAGCAGCTGTGGAGGGCCGGGGAGGGGAGGGCGTAGGTGTGGGCATGGCAAGGTTCCTGGAAAAGAGGGGCTGGAAGGGAA	...(((.....)))...(((((.(((....))).))))).(((((.(......(((((((...(...((.((....)).))....)....)))))))......).)))))........	-31.7	118	26	17	16	59	1580	200	7.9
>LOC642346	XM_001129399:1418..8531	3HSAR009045	CR415770	7114	1906	1887	1593	1728	3'UTR in PREDICTED: Homo sapiens hypothetical LOC642346 (LOC642346) mRNA.	5402	25	3	accct	gaaggca	a	ggg	GTGAATGCCAGAGGCCCCTCTGGGCCATCAGAAAGCCCAGGGTCCTCTGAGGGACCCTGGGGAAGGCAGGGAGGGCAGGTAGCCGGATGCCATTGGCCATAGACTTCTAATTCTAACAGGGGAGC	.............((.(((((((((((........(((((((((((....)))))))))))...((((.....(((.....)))...))))..))))).((((........)))).)))))).))	-53.7	125	29	20	32	44	1210	740	1.63514
>LOC642346	XM_001129399:1418..8531	3HSAR009045	CR415770	7114	1906	1887	1593	1728	3'UTR in PREDICTED: Homo sapiens hypothetical LOC642346 (LOC642346) mRNA.	6454	26	3	tg	caggcct	ggtgg	ggg	GATAGTGATTCTGAAAGACAGCTTCAAATCACATGGCAGGTCACATGCATGGGTGGGGCAGGCCTGGGGGTGGGGGACACACACACGCACATGCCGGAGTGTGCACACACATGCTGTGAGGCCCCA	....((((((.((((.......))))))))))..(((...(((((.(((((.(((..(((.((((((.((((.((........).).))).).)))).)).))).))).)))))))))).)))...	-48.5	126	32	21	31	42	1350	510	2.64706
>LOC729353	XM_001722113:438..2887	3HSAR009046	CR415773	2450	551	474	664	761	3'UTR in PREDICTED: Homo sapiens hypothetical LOC729353 (LOC729353) mRNA.	801	25	3	accct	gaaggca	a	ggg	AGCGCCAGAGGCCCCTCTCTGGGCAGTCAGAAAGCCCAGGGTCCACTGAAGGGACCCTGGGGAAGGCAGGGAGGGCAGGTAGCTAGATGCCACTGCCCATAGACTTATAAGTCTAAGAGGGGAAC	...........((((((...((((((........((((((((((.(....)))))))))))...((((.....(((.....)))...)))).)))))).((((((....)))))).))))))...	-61.3	125	33	17	32	43	1160	750	1.54667
>LOC100132449	XM_001722112:1445..2868	3HSAR009047	CR415776	1424	263	296	416	449	3'UTR in PREDICTED: Homo sapiens similar to colon cancer-associated antigen AgSK1-2HT-ECS (LOC100132449) mRNA.	175	27	3	cgacct	aggcaca	ag	ggg	CAGGCCGGGCTAGGGACATGGCAGGGCCTGGGCATCCTGACGCTGGACTTGGGCGACCTGGGAGGCACAGGGAGGGGAGAGATGGGCGACCCCGCCCCAGCGCAGTGCCGGCCACACCCCAAGGCGG	((((((..((((......))))..))))))((((..(((.((((((.....((((.((((.......))))..(((..(.......)..)))))))))))))))))))).(((.........)))..	-55	127	23	11	40	53	1390	1000	1.39
>LOC100132449	XM_001722112:1445..2868	3HSAR009047	CR415776	1424	263	296	416	449	3'UTR in PREDICTED: Homo sapiens similar to colon cancer-associated antigen AgSK1-2HT-ECS (LOC100132449) mRNA.	406	27	3	catccc	tgg	attttg	ggg	GGAGCCACCCCGGTGAGGGGGTGTGCCACTTGCCCCCAGGGCACTCCTCTGGGCATCCCGGGTGGGGGATTTTGGGGCCGTGGGGGGCAGTCTTTGGTACCTGTGTTCGTCAGGGATGCTCTGACAA	((.((((((((.....))))...((((.((..(((((((((..((((((((((...)))))).))))..))))))))..)..)).)))).....)))).)).......(((((((...)))))))..	-59.8	127	15	28	34	50	2040	970	2.10309
>LOC100129079	XM_001721531:397..4239	3HSAR009052	CR415794	3843	1224	1191	716	712	3'UTR in PREDICTED: Homo sapiens hypothetical protein LOC100129079 (LOC100129079) mRNA.	1581	22	3	g	gggtggg	gg	ggg	TGACTTGTCACAAACAGCAGATGAGGAAAATGTCAAAAGGAACGTAATTTGGGGGGGGGGTGGGGGGGGGGGAACAAAATGTACATAGAAATTGTAGGTAGCTGCTCAATATCATTTAAAAT	...((..((..........))..))....((((........))))..((((((..((...((((.((..(....)...((.((((.......)))).))..)).))))...)).))))))..	-16.2	122	43	27	13	39	5300	130	40.7692
>LOC728636	XM_001714387:1400..8828	3HSAR009067	CR415848	7429	1986	1957	1677	1809	3'UTR in PREDICTED: Homo sapiens similar to golgi autoantigen golgin subfamily a-like (LOC728636) mRNA.	4972	18	3	cc	gag	a	ggg	AGAGCTGGTGAGGCAAGTGCAGAGTATGGGTGCGCTGCAGCAGCTGTGGAGGGCCGGGGAGGGGAGGGCGTAGGTGTGGGCATGGCAAGGTTCCTGGAAAAGAGGGGCTGGAAGGGAA	...(((.....)))...(((((.(((....))).))))).(((((.(......(((((((...(...((.((....)).))....)....)))))))......).)))))........	-31.7	118	26	17	16	59	1580	200	7.9
>LOC728636	XM_001714387:1400..8828	3HSAR009067	CR415848	7429	1986	1957	1677	1809	3'UTR in PREDICTED: Homo sapiens similar to golgi autoantigen golgin subfamily a-like (LOC728636) mRNA.	5026	23	3	ctggaa	aaag	a	ggg	CGGGGAGGGGAGGGCGTAGGTGTGGGCATGGCAAGGTTCCTGGAAAAGAGGGGCTGGAAGGGAAAGGGGAGGGAGATGGAGGGAGAAGCCAGAGCTTCATAGGTAGTGCCTGGGGACTGCGGC	............(.(((((.(.(((((((.((..(((((((.......))))))).............................(((((....)))))....)).))))))).)..))))).)	-32.2	123	29	16	16	62	1930	220	8.77273
>LOC728636	XM_001714387:1400..8828	3HSAR009067	CR415848	7429	1986	1957	1677	1809	3'UTR in PREDICTED: Homo sapiens similar to golgi autoantigen golgin subfamily a-like (LOC728636) mRNA.	5393	25	3	accct	gaaggca	a	ggg	GTGAATGCCAGAGGCCCCTCTGGGCCATCAGAAAGCCCAGGGTCCTCTGAGGGACCCTGGGGAAGGCAGGGAGGGCAGGTAGCCGGATGCCATTGGCCATAGACTTCTAATTCTAACAGGGGAGC	.............((.(((((((((((........(((((((((((....)))))))))))...((((.....(((.....)))...))))..))))).((((........)))).)))))).))	-53.7	125	29	20	32	44	1210	740	1.63514
>LOC100132703	XM_001714789:5347..6777	3HSAR009068	CR415852	1431	265	296	421	449	3'UTR in PREDICTED: Homo sapiens similar to colon cancer-associated antigen AgSK1-2HT-ECS (LOC100132703) mRNA.	175	27	3	cgacct	aggcaca	ag	ggg	CAGGCCGGGCTAGGGACATGGCAGGGCCTGGGCATCCTGACGCTGGACTTGGGCGACCTGGGAGGCACAGGGAGGGGAGAGATGGGCGACCCCGCCCCAGCGCAGTGCCGGCCACACCCCAAGGCGG	((((((..((((......))))..))))))((((..(((.((((((.....((((.((((.......))))..(((..(.......)..)))))))))))))))))))).(((.........)))..	-55	127	23	11	40	53	1390	1000	1.39
>LOC100132703	XM_001714789:5347..6777	3HSAR009068	CR415852	1431	265	296	421	449	3'UTR in PREDICTED: Homo sapiens similar to colon cancer-associated antigen AgSK1-2HT-ECS (LOC100132703) mRNA.	413	27	3	catccc	tgg	attttg	ggg	GGAGCCACCCCGGTGAGGGGGTGTGCCACTTGCCCCCAGGGCACTCCTCTGGGCATCCCGGGTGGGGGATTTTGGGGCCGTGGGGGGCAGTCTTTGGTACCTGTGTTCGTCAGGGATGCTCTGACAA	((.((((((((.....))))...((((.((..(((((((((..((((((((((...)))))).))))..))))))))..)..)).)))).....)))).)).......(((((((...)))))))..	-59.8	127	15	28	34	50	2040	970	2.10309
>LOC728764	XM_001130844:1081..4166	3HSAR009071	CR415861	3086	582	680	849	975	3'UTR in PREDICTED: Homo sapiens hypothetical LOC728764 (LOC728764) mRNA.	32	24	3	g	ggggg	aggggt	ggg	CGGGGGGAGCTTGACAAGGAGCACTGGCTGCGGGGGGGGGGGGGGGAGGGGTGGGATGTTCTCGCTGCTGGGGGCGGGGCTTAAGCTCCGGCAACCGCCTTGGGG	.....((.((((......)))).))..((.(((((.((........((.((((((.....)))))).))...(.((((((....)))))).)..)).))))).))	-39.2	105	12	16	21	56	8560	270	31.7037
>LOC728764	XM_001130844:1081..4166	3HSAR009071	CR415861	3086	582	680	849	975	3'UTR in PREDICTED: Homo sapiens hypothetical LOC728764 (LOC728764) mRNA.	1999	20	3	ga	tg	caca	ggg	GGATAGCCACTGGCCAAAGCAGGGAACAGAGACAGAATGAAGAGCTCTGTGGGGAGGGTGGGGCACAGGGTGGAGAACCTTCAAAGTCCAAAGAGTATGACTTGTTGGGATTCAATGCTG	......(((((..((...((((((..(..............)..))))))..))..)))))....(((.((.(((..((....(((((..........)))))...))..))).)).)))	-30.94	120	36	21	20	43	1090	280	3.89286
>LOC161527	XM_929030:1826..7211	3HSAR009072	CR415865	5386	1514	1568	1055	1249	3'UTR in PREDICTED: Homo sapiens hypothetical protein LOC161527 transcript variant 1 (LOC161527) mRNA.	5027	18	3	cc	gag	a	ggg	AGAGCTGGTGAGGCAAGTGCAGAGTATGGGTGCGCTGCAGCAGCTGTGGAGGGCCGGGGAGGGGAGGGCGTACGTGTGGGCGTGGCAAGGTTCCTGGAAAAGAGGGGCTGGAAGGAAA	...(((.....)))...(((((.(((....))).))))).(((((.(......(((((((.......((.(((((....)))))))....)))))))......).)))))........	-35.3	118	26	17	17	58	1500	210	7.14286
>LOC100128437	XM_001723771:454..3457	3HSAR009105	CR415962	3004	834	754	750	666	3'UTR in PREDICTED: Homo sapiens hypothetical protein LOC100128437 (LOC100128437) mRNA.	1467	27	3	aagct	ctgccaa	atg	ggg	GGACACTCCATCCTGCAGAAGGGACCTAAAGGTCCCTCACTCCTCCACCTGGGAAGCTGGGCTGCCAAGGGATGGGGCAGGCGGTAGGACTCACACTGTCCATGTTCTTCTGCTGCATGGAGACAGC	.....(((((((((((((.(((((((....)))))))..........((..(....)..))))))...)))))))))...(((((((((...(((.......)))..))))))))).((....))..	-50.8	127	27	24	38	38	940	610	1.54098
>LOC100128437	XM_001725852:454..3470	3HSAR009147	CR416082	3017	841	754	757	665	3'UTR in PREDICTED: Homo sapiens hypothetical protein LOC100128437 (LOC100128437) mRNA.	1479	27	3	aagct	ctgccaa	atg	ggg	GGACACTCCATCCTGCAGAAGGGACCTAAAGGTCCCTCACTCCTCCACCTGGGAAGCTGGGCTGCCAAGGGATGGGGCAGGCGGTAGGACTCACACTGTCCATGTTCTTCTGCTGCATGGAGACAGC	.....(((((((((((((.(((((((....)))))))..........((..(....)..))))))...)))))))))...(((((((((...(((.......)))..))))))))).((....))..	-50.8	127	27	24	38	38	940	610	1.54098
>LOC100134016	XM_001720837:1032..2698	3HSAR009174	CR416161	1667	505	534	352	276	3'UTR in PREDICTED: Homo sapiens hypothetical protein LOC100134016 (LOC100134016) mRNA.	618	26	3	ctgact	gag	ttgta	ggg	TTGTCTCCCTCCATTAGACAAGGGTCTTGTCTTGCTACCCTAATGGTAAAGGGCTGACTGGGGAGGGGTTGTAGGGACATGGTGGGGGTGAAGACTCCAGACCCACTTCTCCAGGCTTATGCTGAC	..(((.((((((...(((((((...)))))))..(..((((........))))..).....))))))...((..(((...((((((..((.......))..))))))..)))..)).......)))	-42.2	126	25	33	29	39	1280	560	2.28571
>LOC729197	XM_001713804:836..3748	3HSAR009191	CR416214	2913	666	669	819	759	3'UTR in PREDICTED: Homo sapiens hypothetical LOC729197 (LOC729197) mRNA.	1913	21	3	gt	ga	aggtg	ggg	TTTTTCTTTGCTGCGGCCAATTTGCTCTGTTGAGTTTCTTCTGCCATCGCGGGGTGGGGAGGGAGGTGGGGTTGCCAATTCCCAGGGAGCACTGATGAACACCTCCACTTGCCTACCAGGC	..............(((......((((....)))).......)))...((..(((((((((((((((((((((.((........)).))).))......))))))).))).))))))..))	-40.42	121	18	35	31	37	1050	520	2.01923
>LOC100129079	XM_001722835:397..4239	3HSAR009220	CR416297	3843	1225	1191	715	712	3'UTR in PREDICTED: Homo sapiens hypothetical protein LOC100129079 (LOC100129079) mRNA.	1581	22	3	g	gggtggg	gg	ggg	TGACTTGTCACAAACAGCAGATGAGGAAAATGTCAAAAGGAACGTAATTTGGGGGGGGGGTGGGGGGGGGGGAACAAAATGTACATAGAAATTGTAGGTAGCTGCTCAATATCATTTAAAAT	...((..((..........))..))....((((........))))..((((((..((...((((.((..(....)...((.((((.......)))).))..)).))))...)).))))))..	-16.2	122	43	27	13	39	5300	130	40.7692
>LOC123855	XM_001718590:2350..3064	3HSAR009252	CR416392	715	130	158	205	222	3'UTR in PREDICTED: Homo sapiens similar to hCG2042536 (LOC123855) mRNA.	471	23	3	ccctgc	ggct	a	ggg	CTCCTGCCCATGGTCTGAACCCTCCCTGGGGCATTCTGGGAAACTCTGGAGGGCCCTGCGGGGGCTGGGAGGGCCGTTGTCTAGGAGATGTTTATGGGGGAAATTGACACAGTGAGGGGCATC	((((((..((((((((...(((((((((((((.(((..((....))..))).)))))).)))))..))..)))))).))..)))))).(.(((((...(........)...))))).).....	-45.7	123	21	27	29	46	1720	610	2.81967
>LOC729519	XM_001717658:532..2223	3HSAR009260	CR416412	1692	338	302	542	510	3'UTR in PREDICTED: Homo sapiens hypothetical LOC729519 (LOC729519) mRNA.	670	26	3	ga	ttgtggg	atggt	ggg	ACCCTCCAGGGCTACGAGGCCGTGCCCGAGCACTCAGGAGCCTGCTTGATGGGGAGGGTTGTGGGGGGATGGTGGGAGCTGACAGTGCCAGGAGATGGCCTGGGGCACAAGCGGCCCCACAGCTCA	(((((((.((((.(((....)))))))...((.(((((......))))))).)))))))......(((...(((((.((((...((((((((......)))..)))))...)))))))))..))).	-58.4	126	23	18	34	51	1600	740	2.16216
>LOC400553	XM_001714199:502..703	3HSAR009262	CR416419	202	39	29	75	59	3'UTR in PREDICTED: Homo sapiens FLJ44904 protein (LOC400553) mRNA.	111	27	3	ccc	ggtgga	aatcca	ggg	GGACACGGAGAATGCTCAGTCTCTCTCCTGGCTGTCCCCGCCAGGCAAGAGGGCCCGGGGGTGGAGGGAATCCAGGGGACACGGTCCTCACCCCACTGTCAGCGCCGGCAGACCCCAACACTCATCC	(((..(((.((....))...((((((((((((.......))))))..)))))).))).(((((..(((......((((((...))))))......(((((......)))))..)))..))))).)))	-48.1	127	25	17	46	39	1130	1130	1
>LOC100129324	XM_001726630:888..1412	3HSAR009333	CR416638	525	133	86	150	156	3'UTR in PREDICTED: Homo sapiens hypothetical protein LOC100129324 (LOC100129324) mRNA.	164	21	3	agaagc	gc	a	ggg	CCCAGCAAATAATCAAGTGGATCTTGGTGAGATCACACGGCAGATGAGGAGGGAGAAGCGGGGCGGGAGGGAGCAGGACCTCGTCACTCCTCCGGCCAGTGGGTTCTTGTCGTGCAGGGCC	(((.((..........(((((((((...)))))).))).....((((.(((((....((..(((.(((((.((...(((...))).))))))).))).))...))))).)))))).)))..	-43.5	121	27	20	29	45	1080	460	2.34783
>LOC729519	XM_001133830:532..2223	3HSAR009346	CR416680	1692	337	300	543	512	3'UTR in PREDICTED: Homo sapiens hypothetical LOC729519 (LOC729519) mRNA.	670	26	3	ga	ttgtggg	atggt	ggg	ACCCTCCAGGGCTACGAGGCCGTGCCCGAGCACTCAGGAGCCTGCTTGATGGGGAGGGTTGTGGGGGGATGGTGGGAGCTGACAGTGCCAGGAGATGGCCTGGGGCACAAGCGGCCCCACAGCTCA	(((((((.((((.(((....)))))))...((.(((((......))))))).)))))))......(((...(((((.((((...((((((((......)))..)))))...)))))))))..))).	-58.4	126	23	18	34	51	1600	740	2.16216
>LOC123855	XM_063871:2545..3259	3HSAR009362	CR416729	715	130	159	204	222	3'UTR in PREDICTED: Homo sapiens similar to hCG2042536 (LOC123855) mRNA.	471	23	3	ccctgc	ggct	a	ggg	CTCCTGCCCATGGTCTGAACCCTCCCTGGGGCATTCTGGGAAACTCTGGAGGGCCCTGCGGGGGCTGGGAGGGCCGTTGTCTAGGAGATGTTTATGGGGGAAATTGACACAGTGAGGGGCATC	((((((..((((((((...(((((((((((((.(((..((....))..))).)))))).)))))..))..)))))).))..)))))).(.(((((...(........)...))))).).....	-45.7	123	21	27	29	46	1720	610	2.81967
>LOC400553	XM_001132183:502..703	3HSAR009366	CR416740	202	39	29	75	59	3'UTR in PREDICTED: Homo sapiens FLJ44904 protein (LOC400553) mRNA.	111	27	3	ccc	ggtgga	aatcca	ggg	GGACACGGAGAATGCTCAGTCTCTCTCCTGGCTGTCCCCGCCAGGCAAGAGGGCCCGGGGGTGGAGGGAATCCAGGGGACACGGTCCTCACCCCACTGTCAGCGCCGGCAGACCCCAACACTCATCC	(((..(((.((....))...((((((((((((.......))))))..)))))).))).(((((..(((......((((((...))))))......(((((......)))))..)))..))))).)))	-48.1	127	25	17	46	39	1130	1130	1
>LOC100133182	XM_001714164:727..2206	3HSAR009377	CR416771	1480	352	334	389	405	3'UTR in PREDICTED: Homo sapiens hypothetical protein LOC100133182 (LOC100133182) mRNA.	1376	22	3	ct	agtca	cag	ggg	GGCAGCCAGGGTTGCGCCAGAGCCTGAGCAGGTTGAGGTGGGGTCAGGCAGGGCTGGGAGTCAGGGCAGGGGCAGCAGCAGTGGACCTGCTATGCACACATCTTCTTCTCCAAGGTTTGTGT	((((((((..((((((((...((((((.(............).))))))..(((.....)))........))).)))))..)))..)))))..(((((.(((((.......))))).)))))	-42.9	122	22	24	28	48	1200	380	3.15789
>LOC100129324	XM_001723709:888..1402	3HSAR009424	CR416914	515	130	87	145	153	3'UTR in PREDICTED: Homo sapiens hypothetical protein LOC100129324 (LOC100129324) mRNA.	164	21	3	agaagc	gc	a	ggg	CCCAGCAAATAATCAAGTGGATCTTGGTGAGATCACACGGCAGATGAGGAGGGAGAAGCGGGGCGGGAGGGAGCAGGACCTCGTCACTCCTCCGGCCAGTGGGTTCTTGTCGTGCAGGGCC	(((.((..........(((((((((...)))))).))).....((((.(((((....((..(((.(((((.((...(((...))).))))))).))).))...))))).)))))).)))..	-43.5	121	27	20	29	45	1080	460	2.34783
>LOC100129324	XM_001723835:888..1402	3HSAR009461	CR417028	515	130	87	145	153	3'UTR in PREDICTED: Homo sapiens hypothetical protein LOC100129324 (LOC100129324) mRNA.	164	21	3	agaagc	gc	a	ggg	CCCAGCAAATAATCAAGTGGATCTTGGTGAGATCACACGGCAGATGAGGAGGGAGAAGCGGGGCGGGAGGGAGCAGGACCTCGTCACTCCTCCGGCCAGTGGGTTCTTGTCGTGCAGGGCC	(((.((..........(((((((((...)))))).))).....((((.(((((....((..(((.(((((.((...(((...))).))))))).))).))...))))).)))))).)))..	-43.5	121	27	20	29	45	1080	460	2.34783
>LOC729519	XM_001134313:966..2212	3HSAR009482	CR417087	1247	258	209	390	390	3'UTR in PREDICTED: Homo sapiens hypothetical LOC729519 (LOC729519) mRNA.	225	26	3	ga	ttgtggg	atggt	ggg	ACCCTCCAGGGCTACGAGGCCGTGCCCGAGCACTCAGGAGCCTGCTTGATGGGGAGGGTTGTGGGGGGATGGTGGGAGCTGACAGTGCCAGGAGATGGCCTGGGGCACAAGCGGCCCCACAGCTCA	(((((((.((((.(((....)))))))...((.(((((......))))))).)))))))......(((...(((((.((((...((((((((......)))..)))))...)))))))))..))).	-58.4	126	23	18	34	51	1600	740	2.16216
>LOC123855	XM_937998:2545..3259	3HSAR009487	CR417099	715	130	158	205	222	3'UTR in PREDICTED: Homo sapiens similar to hCG2042536 (LOC123855) mRNA.	471	23	3	ccctgc	ggct	a	ggg	CTCCTGCCCATGGTCTGAACCCTCCCTGGGGCATTCTGGGAAACTCTGGAGGGCCCTGCGGGGGCTGGGAGGGCCGTTGTCTAGGAGATGTTTATGGGGGAAATTGACACAGTGAGGGGCATC	((((((..((((((((...(((((((((((((.(((..((....))..))).)))))).)))))..))..)))))).))..)))))).(.(((((...(........)...))))).).....	-45.7	123	21	27	29	46	1720	610	2.81967
>LOC642502	XM_001717960:418..1210	3HSAR009542	CR417240	793	207	249	153	184	3'UTR in PREDICTED: Homo sapiens hCG1776980 (LOC642502) mRNA.	368	25	3	gac	ccgggtg	ggt	ggg	CCTTCTTCCTGAGACAGTGGAAACAATGCCAGCTCTGTGGCTTCTGCCCTGGGGACGGGCCGGGTGGGGGGTGGGTTGGTGAGGCTTTGGGTGCCACTACCTGTGGGTTGCTGGCTTAAAGGACA	......(((((((.(((..(..(((..((((((((...(.((((..(((.((.......)))))..)))).)))))))))..(((.......)))......)))...)..))).)))..))))..	-43.4	125	18	31	28	48	1550	470	3.29787
>LOC100129395	XM_001725489:1976..4300	3HSAR009578	CR417276	2325	543	508	667	607	3'UTR in PREDICTED: Homo sapiens similar to NS5ATP13TP1 (LOC100129395) mRNA.	2207	23	3	g	tcaggag	taa	ggg	CGCCTGCTCCAGGCTAGGACCCCTCAGGCCAGGATCTGTTCCCTCCACTTGGGGGGGTCAGGAGGGGTAAGGGTGGATTTAGCCTTTTTCCTGGTTGGCTGAGGCTCCTTTGTCAGCGGTCTG	.(.(((((...(((.((((..(((((((((((((.(((..((((((....))))))..))).((((.((((......)))).))))..)))))))...)))))).))))..)))))))).)..	-53.2	123	15	33	33	42	1620	700	2.31429
>LOC100131782	XM_001726546:372..845	3HSAR009586	CR417284	474	118	79	117	160	3'UTR in PREDICTED: Homo sapiens hypothetical protein LOC100131782 (LOC100131782) mRNA.	287	31	3	cagctt	ggctgca	ggtgct	ggg	ACAAAGGTGGGCAGAGCAGAGAAGGCAGAGGAAGGGAGGCTGCAAATCCTGGGCAGCTTGGGGGCTGCAGGGGGTGCTGGGAAAGGGAGGGAGAAGCAGGAAAAGAGGAACGGGCCCAGTCCCTGAGGTTC	((..((((((((...((.......)).............((((..(((((..((((((....))))))..))))).((.....))..........))))..............)))))...)))...))..	-34.8	131	37	13	22	59	1820	380	4.78947
>LOC100131782	XM_001726546:372..845	3HSAR009586	CR417284	474	118	79	117	160	3'UTR in PREDICTED: Homo sapiens hypothetical protein LOC100131782 (LOC100131782) mRNA.	298	26	3	ctgca	ggtgct	aaa	ggg	CAGAGCAGAGAAGGCAGAGGAAGGGAGGCTGCAAATCCTGGGCAGCTTGGGGGCTGCAGGGGGTGCTGGGAAAGGGAGGGAGAAGCAGGAAAAGAGGAACGGGCCCAGTCCCTGAGGTTCAGCGGG	....((.(((....(((.(((..((.(.(((...(((((..((((((....))))))..)))))(((................))).............))).)))..))))))...))).))...	-37.69	126	34	12	22	58	1790	380	4.71053
>LOC644253	XM_001719157:1273..2026	3HSAR009598	CR417296	754	152	141	224	237	3'UTR in PREDICTED: Homo sapiens similar to islet-brain 1 (LOC644253) mRNA.	137	26	3	ta	gagggtg	caatg	ggg	AGGGGCACCTGCCACCGCCAGGGGATGAGGAAGTGGGGGCCGCTGGCTCAGGGTAGGGGAGGGTGGGGCAATGGGGAGAGGCAAATGCAGTTTATTGTAATATATGGGATTAGATTCATCTATGGA	.(((((....))).)).(((..(((((((..........(((((..(((.......)))..))))).((((((((.....((....))..))))))))................))))))).))).	-33.8	126	30	25	19	52	1910	290	6.58621
>LOC644253	XM_001719157:1273..2026	3HSAR009598	CR417296	754	152	141	224	237	3'UTR in PREDICTED: Homo sapiens similar to islet-brain 1 (LOC644253) mRNA.	213	28	3	cagagt	ctgcctg	att	ggg	AGAGGCAAATGCAGTTTATTGTAATATATGGGATTAGATTCATCTATGGAGGGCAGAGTGGGCTGCCTGGGGATTGGGAGGGACAGGGCTTGGGGAGCAGGTCTCTGGCAGAGAAGGATGTCCGTTCC	.........(((((....))))).......((((...((((.(((......(.(((((...(((.((..((..(((.......)))..))..)).)))....))))).)..))).)))))))).....	-34.6	128	30	31	18	49	1330	240	5.54167
[truncated: 3,130 more rows]
