# Supplementary material for: New scoring system to identify RNA G-quadruplex folding
Source: Nucleic Acids Res. 2013 Oct 8;42(2):1209–23. doi: 10.1093/nar/gkt904 (PMC3902908; doi:10.1093/nar/gkt904)
Supplement: Supplementary Data [file supp_gkt904_nar-01656-f-2013-File011.xlsx]

## Sheet: Suppl Table S1
Supplementary table S1: Oligodeoxynucleotides used to synthesize PG4 candidates
in vitro PG4 candidates			Oligo 1 foward (5'-3')	Oligo 2 reverse (5'-3')
NCAM2	Short	WT	TAATACGACTCACTATAGGG	CCGCCGCCGCCGCTCCCGCGGTGCCCCAGCCGCCCGCAGCCCGCGCGCTCCTCCTATAGTGAGTCGTATTA
		G/A-mutant	TAATACGACTCACTATAGGG	CCGCCGCCGCCGCTCTCGCGGTGCTTCAGCCGCTCGCAGCTCGCGCGCTCCTCCTATAGTGAGTCGTATTA
	Long	WT	TAATACGACTCACTATAGGGATAGTGCGGCAAGAGCGGAGCTTGCAGTCACTTTGCGAGGAGGAGCGCGC	GAGAACCTTTCGCTGCCCCGGCCGCCTCTGCTAGAGCCGCCGCCGCCGCTCCCGCGGTGCCCCAGCCGCCCGCAGCCCGCGCGCTCCTCCTCGCAAAGTG
		G/A-mutant	TAATACGACTCACTATAGGGATAGTGCGGCAAGAGCGGAGCTTGCAGTCACTTTGCGAGGAGGAGCGCGC	GAGAACCTTTCGCTGCCCCGGCCGCCTCTGCTAGAGCCGCCGCCGCCGCTCTCGCGGTGCTTCAGCCGCTCGCAGCTCGCGCGCTCCTCCTCGCAAAGTG
BARHL1	Short	WT	TAATACGACTCACTATAGGG	CCCCAAAAGCTCCCCACCCACCCCCAACCCCAGCCGCCGCTGCCCCTATAGTGAGTCGTATTA
		G/A-mutant	TAATACGACTCACTATAGGG	CCCCAAAAGCTCTTCACCCACTCTCAACTTCAGCCGCCGCTGCCCCTATAGTGAGTCGTATTA
	Long	WT	TAATACGACTCACTATAGGGCCCGCCTTCCCCATGCCAGCCCGCAGCTAGGGGCAGGGGCAGCGGCGGCTG	GAAGTCATGGTGGCTAGCAGCCAAGCTGCGACCTGTCCTCCCCAAAAGCTCCCCACCCACCCCCAACCCCAGCCGCCGCTGCCCCTGCCC
		G/A-mutant	TAATACGACTCACTATAGGGCCCGCCTTCCCCATGCCAGCCCGCAGCTAGGGGCAGGGGCAGCGGCGGCTG	GAAGTCATGGTGGCTAGCAGCCAAGCTGCGACCTGTCCTCCCCAAAAGCTCTTCACCCACTCTCAACTTCAGCCGCCGCTGCCCCTGCCC
FZD2	Short	WT	TAATACGACTCACTATAGGG	CCCGGCTCCTTGGCGCCCCCCCCGCCCCCGCCCCCAACCCGGAGACTGCGCTTCTTCCCCTATAGTGAGTCGTATTA
		G/A-mutant	TAATACGACTCACTATAGGG	CCCGGCTCCTTGGCGCTTCCTTCGCTCTCGCTTCCAACCCGGAGACTGCGCTTCTTCCCCTATAGTGAGTCGTATTA
	Long	WT	TAATACGACTCACTATAGGGAGGCGGCAGCCGCAGCGAGGAGGCGGCGGGGAAGAAGCGCAGTCTCC	AGTCATGGTGGCTAGCGCTGGCCGCCGCCCCCCACCCGGCTCCTTGGCGCCCCCCCCGCCCCCGCCCCCAACCCGGAGACTGCGCTTCTTCCC
		G/A-mutant	TAATACGACTCACTATAGGGAGGCGGCAGCCGCAGCGAGGAGGCGGCGGGGAAGAAGCGCAGTCTCC	AGTCATGGTGGCTAGCGCTGGCCGCCGCCCCCCACCCGGCTCCTTGGCGCTTCCTTCGCTCTCGCTTCCAACCCGGAGACTGCGCTTCTTCCCC
EBAG9	Short	WT	TAATACGACTCACTATAGGG	TCAAAACCTGCCCCTCCCCCTCCCCGCCCGCCCGGCGGAGGCTCCTATAGTGAGTCGTATTA
		G/A-mutant	TAATACGACTCACTATAGGG	TCAAAACCTGCCCCTCCTTCTCCTTGCTTGCCCGGCGGAGGCTCCTATAGTGAGTCGTATTA
	Long	WT	TAATACGACTCACTATAGGGAGCGCGCCTTGTGTGCGCGCGCGGCCCGCGGCAGCTCGGAGCCTCCGCC	GATCATAAACTTTCGAAGTCATGGTGGCTAGCGGTGGGAATCAAAACCTGCCCCTCCCCCTCCCCGCCCGCCCGGCGGAGGCTCCGAGCTGCCGCGG
		G/A-mutant	TAATACGACTCACTATAGGGAGCGCGCCTTGTGTGCGCGCGCGGCCCGCGGCAGCTCGGAGCCTCCGCC	GATCATAAACTTTCGAAGTCATGGTGGCTAGCGGTGGGAATCAAAACCTGCCCCTCCTTCTCCTTGCTTGCCCGGCGGAGGCTCCGAGCTGCCGCGG
FXR1	Short	WT	TAATACGACTCACTATAGGG	TATTACGTTAGGGATCCCACCCCACCCACCACCCCCCATCTCTGCCATATTTTGCCCTATAGTGAGTCGTATTA
		G/A-mutant	TAATACGACTCACTATAGGG	TATTACGTTAGGGATCtCACCtCACtCACCACtCtCCATCTCTGCCATATTTTGCCCTATAGTGAGTCGTATTA
	Long	WT	TAATACGACTCACTATAGGGTTGCTGGCTATAGGAAATGTTATTTTGTTTTCAAAATATGGCAGAGATG	AATGTAACAAAAGCAGCTAATGCTTTCATAAAGAATATTACGTTAGGGATCCCACCCCACCCACCACCCCCCATCTCTGCCATATTTTG
		G/A-mutant	TAATACGACTCACTATAGGGTTGCTGGCTATAGGAAATGTTATTTTGTTTTCAAAATATGGCAGAGATG	AATGTAACAAAAGCAGCTAATGCTTTCATAAAGAATATTACGTTAGGGATCTCACCTCACTCACCACTCTCCATCTCTGCCATATTTTG
LRP5	Short	WT	TAATACGACTCACTATAGGG	CTGTACAAAGTTCTCCCAGCCCTGCCCACCCCATCACAGTTCACATTTCCTATAGTGAGTCGTATTA
		G/A-mutant	TAATACGACTCACTATAGGG	CTGTACAAAGTTCTCTCAGCTCTGCTCACTCCATCACAGTTCACATTTCCTATAGTGAGTCGTATTA
	Long	WT	TAATACGACTCACTATAGGGAAAATAAATATAATTGGGATTTTAAAAACATGAGAAATGTGAACTGTGATGG	CTGTTTTACAAAATTAAGTTTATAAATATTTCTCCACTGTACAAAGTTCTCCCAGCCCTGCCCACCCCATCACAGTTCACATTTCTCATG
		G/A-mutant	TAATACGACTCACTATAGGGAAAATAAATATAATTGGGATTTTAAAAACATGAGAAATGTGAACTGTGATGG	CTGTTTTACAAAATTAAGTTTATAAATATTTCTCCACTGTACAAAGTTCTCTCAGCTCTGCTCACTCCATCACAGTTCACATTTCTCATG
AASDHPPT	Short	WT	TAATACGACTCACTATAGGG	GCAGACTGGCCCACCGACAGCCCTCCCAGCCCGCCCCCTATAGTGAGTCGTATTA
		G/A-mutant	TAATACGACTCACTATAGGG	GCAGACTGGCCCACCGACAGCTCTCTCAGCTCGCTCTCTATAGTGAGTCGTATTA
	Long	WT	TAATACGACTCACTATAGGGATTACAGCTCTTAAGGCTAGAGTACTTAATACGACTCACTATAGGCTAGC	GTCCGTGCGCAGGGGACGGGCCGTCGCTACGCAGACTGGCCCACCGACAGCCCTCCCAGCCCGCCCCCGCTAGCCTATAGTGAGTCGTATTAAG
		G/A-mutant	TAATACGACTCACTATAGGGATTACAGCTCTTAAGGCTAGAGTACTTAATACGACTCACTATAGGCTAGC	GTCCGTGCGCAGGGGACGGGCCGTCGCTACGCAGACTGGCCCACCGACAGCTCTCTCAGCTCGCTCTCGCTAGCCTATAGTGAGTCGTATTAAG
THRA1	Short	WT	TAATACGACTCACTATAGGG	CCCACAGGCCACCCACCCCCTGCCACCCAGGCCCTAGGGCACAGCACCCTATAGTGAGTCGTATTA
		G/A-mutant	TAATACGACTCACTATAGGG	CCCACAGGCCAATTATTTTATGCCACCCAGGCCCTAGGGCACAGCACCCTATAGTGAGTCGTATTA
	Long	WT	TAATACGACTCACTATAGGGTGGTGTGAAAGGCCAAGTGCTGAGGCGGGTATCATGGGTGCTGTGCCCTA	CCAAGAGACTGGGGTGGGCACACTGGCCCCCCCGGCACACCCACAGGCCACCCACCCCCTGCCACCCAGGCCCTAGGGCACAGCACCCATGATACC
		G/A-mutant	TAATACGACTCACTATAGGGTGGTGTGAAAGGCCAAGTGCTGAGGCGGGTATCATGGGTGCTGTGCCCTA	CCAAGAGACTGGGGTGGGCACACTGGCCCCCCCGGCACACCCACAGGCCAATTATTTTATGCCACCCAGGCCCTAGGGCACAGCACCCATGATACC
DOC2B	Short	WT	TAATACGACTCACTATAGGG	CCCCGGGCGCGGCCCGGCCCGGCGCGACCCCGGCCCGGGGGCGGCTCAGCAGGCCCTATAGTGAGTCGTATTA
		G/A-mutant	TAATACGACTCACTATAGGG	CCCCGGGCGCGGCTCGGCTCGGCGCGACTTCGGCTCGGGGGCGGCTCAGCAGGCCCTATAGTGAGTCGTATTA
		C/A-mutant	TAATACGACTCACTATAGGG	CCCCGTGCGCGTCCCGGCCCTTCTCGACCCCGTCCCGTGGGCTTCTCATCATTCCCTATAGTGAGTCGTATTA
		GC/AA-mutant	TAATACGACTCACTATAGGG	CCCCGTGCGCGTCTCGGCTCTTCTCGACTTCGTCTCGTGGGCTTCTCATCATTCCCTATAGTGAGTCGTATTA
	Long	WT	TAATACGACTCACTATAGGGCGATGCCCGCAGCCCCCGCCGCGCCCCGCCGGGCCTGCTGAGCCGCCCCCG	TCGAAGTCATGGTGGCTAGCGCAGGCAGCGCCGCCCCGCCCCGGGCGCGGCCCGGCCCGGCGCGACCCCGGCCCGGGGGCGGCTCAGCAGGCCC
		G/A-mutant	TAATACGACTCACTATAGGGCGATGCCCGCAGCCCCCGCCGCGCCCCGCCGGGCCTGCTGAGCCGCCCCCG	TCGAAGTCATGGTGGCTAGCGCAGGCAGCGCCGCCCCGCCCCGGGCGCGGCTCGGCTCGGCGCGACTTCGGCTCGGGGGCGGCTCAGCAGGCCC
		C/A-mutant	TAATACGACTCACTATAGGGCGATGCCCGCAGCCCCCGCCGCGCCCCGCCGGGAATGTTGAGAAGCCCACG	TCGAAGTCATGGTGGCTAGCGCAGGCAGCGCCGCCCCGCCCCGTGCGCGTCCCGGCCCTTCTCGACCCCGTCCCGTGGGCTTCTCAACATTCCC
		GC/AA-mutant	TAATACGACTCACTATAGGGCGATGCCCGCAGCCCCCGCCGCGCCCCGCCGGGAATGTTGAGAAGCCCACG	TCGAAGTCATGGTGGCTAGCGCAGGCAGCGCCGCCCCGCCCCGTGCGCGTCTCGGCTCTTCTCGACTTCGTCTCGTGGGCTTCTCAACATTCCC
TNFSF12	Short	WT	TAATACGACTCACTATAGGG	CCTGCCTCACCGCCCCCCCATCCCGGGACCCGAGGGATCGGGGGAGGGGGAGCCTATAGTGAGTCGTATTA
		G/A-mutant	TAATACGACTCACTATAGGG	CCTGCCTCACCGCTTCCTCATCTCGGGACTCGAGGGATCGGGGGAGGGGGAGCCTATAGTGAGTCGTATTA
		C/A-mutant	TAATACGACTCACTATAGGG	CCTGCCTCACCtCCCCCCCATCCCGGGACCCtAtttATCGtGtGAGtGtGAtCCTATAGTGAGTCGTATTA
		GC/AA-mutant	TAATACGACTCACTATAGGG	CCTGCCTCACCTCTTCCTCATCTCGGGACTCTATTTATCGTGTGAGTGTGATCCTATAGTGAGTCGTATTA
	Long	WT	TAATACGACTCACTATAGGGCCTCTCCCCGGCCCGATCCGCCCGCCGGCTCCCCCTCCCCCGATCCCTCG	TTCGAAGTCATGGTGGCTAGCGGGGGCGGGGGGCTGTGCCTGCCTCACCGCCCCCCCATCCCGGGACCCGAGGGATCGGGGGAGGGGGAGCC
		G/A-mutant	TAATACGACTCACTATAGGGCCTCTCCCCGGCCCGATCCGCCCGCCGGCTCCCCCTCCCCCGATCCCTCG	TTCGAAGTCATGGTGGCTAGCGGGGGCGGGGGGCTGTGCCTGCCTCACCGCTTCCTCATCTCGGGACTCGAGGGATCGGGGGAGGGGGAGCC
		C/A-mutant	TAATACGACTCACTATAGGGCCTCTCCCCGGCCCGATCCGCCCGCCGGATCACACTCACACGATAAATAG	TTCGAAGTCATGGTGGCTAGCGGGGGCGGGGGGCTGTGCCTGCCTCACCTCCCCCCCATCCCGGGACCCTATTTATCGTGTGAGTGTGATCC
		GC/AA-mutant	TAATACGACTCACTATAGGGCCTCTCCCCGGCCCGATCCGCCCGCCGGATCACACTCACACGATAAATAG	TTCGAAGTCATGGTGGCTAGCGGGGGCGGGGGGCTGTGCCTGCCTCACCTCTTCCTCATCTCGGGACTCTATTTATCGTGTGAGTGTGATCC
MAP3K11	Short	WT	TAATACGACTCACTATAGGG	CCTGGGCATCCGGGCCCTGGCCCTCAGCCCCAGACCCACGCCTCTCTGGGGAGCCTATAGTGAGTCGTATTA
		G/A-mutant	TAATACGACTCACTATAGGG	CCTGGGCATCCGGGCTCTGGCTCTCAGCTCCAGACTCACGCCTCTCTGGGGAGCCTATAGTGAGTCGTATTA
		C/A-mutant	TAATACGACTCACTATAGGG	CCTTGGCATCCGGTCCCTGTCCCTCATCCCCAGACCCACGCCTCTCTGGTGATCCTATAGTGAGTCGTATTA
		GC/AA-mutant	TAATACGACTCACTATAGGG	CCTTGGCATCCGGTCTCTGTCTCTCATCTCCAGACTCACGCCTCTCTGGTGATCCTATAGTGAGTCGTATTA
	Long	WT	TAATACGACTCACTATAGGGCGAGATGCGGGGGGCCGGGAGACAACACTCCTGGCTCCCCAGAGAGGCGTG	CCACCCCCGCTGGCTGCCAAGGCCCTAGTCCCGGAACCTGGGCATCCGGGCCCTGGCCCTCAGCCCCAGACCCACGCCTCTCTGGGGAGCCAGG
		G/A-mutant	TAATACGACTCACTATAGGGCGAGATGCGGGGGGCCGGGAGACAACACTCCTGGCTCCCCAGAGAGGCGTG	CCACCCCCGCTGGCTGCCAAGGCCCTAGTCCCGGAACCTGGGCATCCGGGCTCTGGCTCTCAGCTCCAGACTCACGCCTCTCTGGGGAGCCAGG
		C/A-mutant	TAATACGACTCACTATAGGGCGAGATGCGGGGGGCCGGGAGACAACACTCCTGGATCACCAGAGAGGCGTG	CCACCCCCGCTGGCTGCCAAGGCCCTAGTCCCGGAACCTTGGCATCCGGTCCCTGTCCCTCAACCCCAGACCCACGCCTCTCTGGTGATCCAGG
		GC/AA-mutant	TAATACGACTCACTATAGGGCGAGATGCGGGGGGCCGGGAGACAACACTCCTGGATCACCAGAGAGGCGTG	CCACCCCCGCTGGCTGCCAAGGCCCTAGTCCCGGAACCTTGGCATCCGGTCTCTGTCTCTCAACTCCAGACTCACGCCTCTCTGGTGATCCAGG
TTYH1	Short	WT	TAATACGACTCACTATAGGG	GCGAGGCTGTCTGCCCCCTCCCCTGCCAGCCCTACTCCCTAGTCTGCCCCCTCAGCTACTCCCTATAGTGAGTCGTATTA
		G/A-mutant	TAATACGACTCACTATAGGG	GCGAGGCTGTCTGCTCTCTCCTCTGCCAGCTCTACTCTCTAGTCTGCTCCCTCAGCTACTCCCTATAGTGAGTCGTATTA
	Long	WT	TAATACGACTCACTATAGGGTGCTCCCATTTCTGTCCTTGGCCTTGGGAGTAGCTGAGGG	AAGGATGGGACCGGCAGCCAGGGATGAAGGGTGCGAGGCGAGGCTGTCTGCCCCCTCCCCTGCCAGCCCTACTCCCTAGTCTGCCCCCTCAGCTACTCCC
		G/A-mutant	TAATACGACTCACTATAGGGTGCTCCCATTTCTGTCCTTGGCCTTGGGAGTAGCTGAGGG	AAGGATGGGACCGGCAGCCAGGGATGAAGGGTGCGAGGCGAGGCTGTCTGCTCTCTCCTCTGCCAGCTCTACTCTCTAGTCTGCTCCCTCAGCTACTCCC
		C/A-mutant-1-mutant	TAATACGACTCACTATAGGGTGCTCCCATTTCTGTCCTTGGCCTTGGGAGTAGCTGAGGG	AAGGATGTGACCGGCAGCCAGTGATGAAGTGTGCGATGCGATGCTGTCTGCCCCCTCCCCTGCCAGCCCTACTCCCTAGTCTGCCCCCTCAGCTACTCCC
		GC/AA-mutant-1	TAATACGACTCACTATAGGGTGCTCCCATTTCTGTCCTTGGCCTTGGGAGTAGCTGAGGG	AAGGATGTGACCGGCAGCCAGTGATGAAGTGTGCGATGCGATGCTGTCTGCTCTCTCCTCTGCCAGCTCTACTCTCTAGTCTGCTCCCTCAGCTACTCCC
		C/A-mutant-2-mutant	TAATACGACTCACTATAGGGTGATCACATTTCTGTACTTGGAATTGGGAGTAGCTGAGGG	AAGGATGTGACCGGCAGCCAGTGATGAAGTGTGCGATGCGATGCTGTCTGCCCCCTCCCCTGCCAGCCCTACTCCCTAGTCTGCCCCCTCAGCTACTCCC
		GC/AA-mutant-2	TAATACGACTCACTATAGGGTGATCACATTTCTGTACTTGGAATTGGGAGTAGCTGAGGG	AAGGATGTGACCGGCAGCCAGTGATGAAGTGTGCGATGCGATGCTGTCTGCTCTCTCCTCTGCCAGCTCTACTCTCTAGTCTGCTCCCTCAGCTACTCCC
TTYH1-LRP5-pAS	Short	WT	TAATACGACTCACTATAGGG	GCGAGGCTGTCTGCCCCCTCCCCTGCCAGCCCTACTCCCTAGTCTGCCCCCATCACAGTTCCCTATAGTGAGTCGTATTA
		G/A-mutant	TAATACGACTCACTATAGGG	GCGAGGCTGTCTGCTCTCTCCTCTGCCAGCTCTACTCTCTAGTCTGCTCCCATCACAGTTCCCTATAGTGAGTCGTATTA
	Long	WT	TAATACGACTCACTATAGGGAAAATAAATATAATTGGGATTTTAAAAACATGAGAAATGTGAACTGTGATGGGGGCAGACTAGGGAGTAG	AAGGATGGGACCGGCAGCCAGGGATGAAGGGTGCGAGGCGAGGCTGTCTGCCCCCTCCCCTGCCAGCCCTACTCCCTAGTCTGCCCCC
		G/A-mutant	TAATACGACTCACTATAGGGAAAATAAATATAATTGGGATTTTAAAAACATGAGAAATGTGAACTGTGATGGGaGCAGACTAGaGAGTAG	AAGGATGGGACCGGCAGCCAGGGATGAAGGGTGCGAGGCGAGGCTGTCTGCTCTCTCCTCTGCCAGCTCTACTCTCTAGTCTGCTCCC
		C/A-mutant	TAATACGACTCACTATAGGGAAAATAAATATAATTGGGATTTTAAAAACATGAGAAATGTGAACTGTGATGGGGGCAGACTAGGGAGTAG	AAGGATGTGACCGGCAGCCAGTGATGAAGTGTGCGATGCGATGCTGTCTGCCCCCTCCCCTGCCAGCCCTACTCCCTAGTCTGCCCCC
		GC/AA-mutant	TAATACGACTCACTATAGGGAAAATAAATATAATTGGGATTTTAAAAACATGAGAAATGTGAACTGTGATGGGAGCAGACTAGAGAGTAG	AAGGATGTGACCGGCAGCCAGTGATGAAGTGTGCGATGCGATGCTGTCTGCTCTCTCCTCTGCCAGCTCTACTCTCTAGTCTGCTCCC
MAPK3	Long	WT	TAATACGACTCACTATAGGGCGGGTGACAGGCAGGCGGGAAGGGGCG	CTCCACTCCTCCCCTCCCACCGCCCTCCTCCCCACGGCGGCCCCGCCCGAGGCCCCGCCCCTTCCCGCCTGCCTG
		G/A-mutant	TAATACGACTCACTATAGGGCGGGTGACAGGCAGGCGGGAAGGGGCG	CTCCACTCCTCCCCTCCCACCGCCCTCCTCCCCACGGCGGCCCCGCCCGAGGCCCCGCCCCTTCCCGCCTGCCTG
SYNCRIP	Long	WT	TAATACGACTCACTATAGGGAGCTGGAGGAGGGCAGGGGCTGAGGGAGTGAGTGAAGCGGACGCGCGAG	CTCCGAGCGCGCTCCCGGTGCGCGCGCGCGCCCCCGCGTGACCCCCCCTTCCCTTCCCTTCCCTTCCCTCCCCTCCCTCGCGCGTCCGCTTCACTC
		G/A-mutant	TAATACGACTCACTATAGGGAGCTGGAGGAGGGCAGGGGCTGAGGGAGTGAGTGAAGCGGACGCGCGAG	CTCCGAGCGCGCTCTCGGTGCGCGCGCGCGCTCTCGCGTGACTCTCTCTTCTCTTCTCTTCTCTTCTCTCTCCTCTCTCGCGCGTCCGCTTCACTC
PPP1CA	Long	WT	TAATACGACTCACTATAGGGCGGGGCCGCGGGCCGGGGGCGGACTGGG	CCTCCCGCCCTCCGGCAGCCTCCTTCCGGCCTGGCTCTCCTTCCGCCCGCCCCAGTCCGCCCCCGGCCCG
		G/A-mutant	TAATACGACTCACTATAGGGCGAGGCCGCGAGCCGAGAGCGGACTGGA	CCTCCCGCCCTCCGGCAGCCTCCTTCCGGCCTGGCTCTCCTTCCGCCCGCCCCAGTCCGCCCCCGGCCCG
ERCC2	Long	WT	TAATACGACTCACTATAGGGCGGGGGGTCTTGAAGATGGGGTCATCGGTGGGCGCGCCTG	TCAGTGTCTCCTCGCTATCACTGCTGCTCCCTGCGGCTGCCCCCGTCCCACCCCTTCACCCTCCCCTCGCCCCCTTGGGGACCCAGGCGCGCCCACCGAT
		G/A-mutant	TAATACGACTCACTATAGGGCGGAGGATCTTGAAGATGAGGTCATCGGTGAGCGCGCCTG	TCAGTGTCTCCTCGCTATCACTGCTGCTCCCTGCGGCTGCTCTCGTCTCACTCCTTCACTCTCCTCTCGCTCTCTTGGGGACTCAGGCGCGCTCACCGAT
ESR2	Long	WT	TAATACGACTCACTATAGGGAGTGTCAGAGCTGGAGCGCGCGTGGCCCCCTCTGTGTTGG	CAGACCTGCTGGGGGGTGGGGACGTGCGGGTGACAAAATCCAGACTACGACCCTCCCTGAGCCCTGGCAACCCCGGGGTGACCCCAACACAGAGGGGGCC
		G/A-mutant	TAATACGACTCACTATAGGGAGTGTCAGAGCTGGAGCGCGCGTGGCCCCCTCTGTGTTGG	CAGACCTGCTGGGGGGTGGGGACGTGCGGGTGACAAAATCCAGACTACGACTCTCTCTGAGCTCTGGCAACTCCGGGGTGACTCCAACACAGAGGGGGCC
TCF7L1	Long	WT	TAATACGACTCACTATAGGGCGCCGGGCCGGGCCGGGCAGGGCGCGGGCGGCTAGGGGCTCCGAGAGCGGCGGCCC	GGTGGGGCCGCGGGCCGGGGCCGCCGCTCTCGGAGCC
		G/A-mutant	TAATACGACTCACTATAGGGCGCCGAGCCGAGCCGAGCAGAGCGCGAGCGGCTAGAGGCTCCGAGAGCGGCGGCCC	GGTGGGGCCGCGGGCCGGGGCCGCCGCTCTCGGAGCC
SMAD2	Long	WT	TAATACGACTCACTATAGGGCGCCCGGGCCGCCGGCCGGGCCCGGGCCTGGGGGCGGGGCGGGAAGACGGCGGCCGGGAGTG	GGGAATGGGCGATTGGAGGCGGAACTGAAAACACTCCCGGCCGCCGTCTTC
		G/A-mutant	TAATACGACTCACTATAGGGCGCCCGAGCCGCCGGCCGAGCCCGAGCCTGAGAGCGGAGCGAGAAGACGGCGGCCGGGAGTG	GGGAATGGGCGATTGGAGGCGGAACTGAAAACACTCCCGGCCGCCGTCTTC
SMAD7	Long	WT	TAATACGACTCACTATAGGGCGGAGAGCCGCGCAGGGCGCGGGCCGCGCGGGGTGGGGCAGCCGGAGCGCAGGCCCC	GCGGGGGCCCGGGGGCGCCCGCCGGGGATCGGGGGCCTGCGCTCCGGCTGC
		G/A-mutant	TAATACGACTCACTATAGGGCGGAGAGCCGCGCAGAGCGCGAGCCGCGCGGAGTAGAGCAGCCGGAGCGCAGGCCCC	GCGGGGGCCCGGGGGCGCCCGCCGGGGATCGGGGGCCTGCGCTCCGGCTGC
DNMT3B	Long	WT	TAATACGACTCACTATAGGGAGGAGGGAAAATAATGCACTGGCTTCCTGAGCCCCTGCAGAGGCTG	AATGCCATTTAGGACCTGCCTGTCCCGGCCCGTCTGCCGCCAGCCTCTGTCCCCTCTGGCCCTGGCCCCCTCTCCCTGCTCAGCCTCTGCAGGGGCTCAG
		G/A-mutant	TAATACGACTCACTATAGGGAGGAGGGAAAATAATGCACTGGCTTCCTGAGCCCCTGCAGAGGCTG	AATGCCATTTAGGACCTGCCTGTCCCGGCTCGTCTGCCGCCAGCCTCTGTCTCCTCTGGCTCTGGCTCTCTCTCTCTGCTCAGCCTCTGCAGGGGCTCAG
CREM	Long	WT	TAATACGACTCACTATAGGGAGCCTGGATTTTTTTCCTCGGGGCCTCCCCCGGGAGGCCGTC	CTGCCGACCCCGGACCAAAAGTAGCGCTGCAGCCGACCGAACCGCGTCCTCCCGCCCCGTCCTCCCCTCCCCCACGCCGGGACGGCCTCCCGGGGGAGGC
		G/A-mutant	TAATACGACTCACTATAGGGAGCCTGGATTTTTTTCCTCGGGGCCTCCCCCGGGAGGCCGTC	CTGCCGACCCCGGACCAAAAGTAGCGCTGCAGCCGACCGAACCGCGTCCTCTCGCTCCGTCCTCCTCTCTCTCACGCCGGGACGGCCTCCCGGGGGAGGC
ACVR1C	Long	WT	TAATACGACTCACTATAGGGCCGCCCGGCTGCGGGGCCAGTGGCAGGAGCGCCGCGCACCGCCAGCC	ACACCCTTTTGAAGTGCGCGGTTGGCTCTAGTCAGTGTGGGCGCCCCCCTCCCCGGCCGCCCCCATCCCACGCCCCCTGCGGCTGGCGGTGCGCGGCGCT
		G/A-mutant	TAATACGACTCACTATAGGGCCGCCCGGCTGCGGGGCCAGTGGCAGGAGCGCCGCGCACCGCCAGCC	ACACCCTTTTGAAGTGCGCGGTTGGCTCTAGTCAGTGTGGGCGCTCTCCTCTCCGGCCGCTCTCATCTCACGCTCTCTGCGGCTGGCGGTGCGCGGCGCT
GNAI2	Long	WT	TAATACGACTCACTATAGGGCCGACCCGAGTGCTTCCCGCAGAGGGCTGGTGGTGGG	CCCGCCGTCCGCCGGCCCGGCCGCCGCCCGGCCCCCACACGGCCCACGGCCCGGCTCGGCCCCGCCCGACCCACTCCGCTCCCACCACCAGCCCTCTGCG
		G/A-mutant	TAATACGACTCACTATAGGGCCGACCCGAGTGCTTCCCGCAGAGGGCTGGTGGTGGG	CCCGCCGTCCGCCGGCCCGGCCGCCGCCCGGCCCCCACACGGCTCACGGCTCGGCTCGGCTCCGCTCGACCCACTCCGCTCCCACCACCAGCCCTCTGCG
PTPRJ	Long	WT	TAATACGACTCACTATAGGGCTAGGCTCCGGCGTGTGGCCGCGGCCGCCGCCGCCGCTGCCATGTC	CCTCCTGCCGTCTCCTTCGCCTCCTCCTCCGCCAGCCGGTCCGCCTCGTCCCCGCTCCGCCCGCCCCGGGCTTCCCCGGAGACATGGCAGCGGCGGCGGC
		G/A-mutant	TAATACGACTCACTATAGGGCTAGGCTCCGGCGTGTGGCCGCGGCCGCCGCCGCCGCTGCCATGTC	CCTCCTGCCGTCTCCTTCGCCTCCTCCTCCGCCAGCCGGTCCGCCTCGTCCTCGCTCCGCTCGCCTCGGGCTTCTCCGGAGACATGGCAGCGGCGGCGGC
MYCL1	Long	WT	TAATACGACTCACTATAGGGAGCCGGTCCGCTCCAGGTGGCGGGCGGCTGGAGCGAGGTGA	GGGGCGCGCCGTGCCCAGAAGGCAGCCTGCAGCCAGCCCGCACCGCGGGACCCGCGCCCGTGCCCTGGCCACCCGCAGCCTCACCTCGCTCCAGCCGCCC
		G/A-mutant	TAATACGACTCACTATAGGGAGCCGGTCCGCTCCAGGTGGCGGGCGGCTGGAGCGAGGTGA	GGGGCGCGCCGTGCCCAGAAGGCAGCCTGCAGCCAGCCCGCACCGCGGGACTCGCGCTCGTGCTCTGGCCACTCGCAGCCTCACCTCGCTCCAGCCGCCC

## Sheet: Suppl Table S2
Supplementary table S2: RNA sequences of the PG4 probed in vitro by in-line probing
Figure	Candidate		Sequences 5'-3'
S1	NCAM2	Short	WT	GGAGGAGCGCGCGGGCUGCGGGCGGCUGGGGCACCGCGGGAGCGGCGGCGGCGG
			G/A-mutant	GGAGGAGCGCGCGAGCUGCGAGCGGCUGAAGCACCGCGAGAGCGGCGGCGGCGG
		Long	WT	GGGAUAGUGCGGCAAGAGCGGAGCUUGCAGUCACUUUGCGAGGAGGAGCGCGCGGGCUGCGGGCGGCUGGGGCACCGCGGGAGCGGCGGCGGCGGCUCUAGCAGAGGCGGCCGGGGCAGCGAAAGGUUCUC
			G/A-mutant	GGGAUAGUGCGGCAAGAGCGGAGCUUGCAGUCACUUUGCGAGGAGGAGCGCGCGAGCUGCGAGCGGCUGAAGCACCGCGAGAGCGGCGGCGGCGGCUCUAGCAGAGGCGGCCGGGGCAGCGAAAGGUUCUC
S2	BARHL1	Short	WT	GGGGCAGCGGCGGCUGGGGUUGGGGGUGGGUGGGGAGCUUUUGGGG
			G/A-mutant	GGGGCAGCGGCGGCUGAAGUUGAGAGUGGGUGAAGAGCUUUUGGGG
		Long	WT	GGGCCCGCCUUCCCCAUGCCAGCCCGCAGCUAGGGGCAGGGGCAGCGGCGGCUGGGGUUGGGGGUGGGUGGGGAGCUUUUGGGGAGGACAGGUCGCAGCUUGGCUGCUAGCCACCAUGACUUC
			G/A-mutant	GGGCCCGCCUUCCCCAUGCCAGCCCGCAGCUAGGGGCAGGGGCAGCGGCGGCUGAAGUUGAGAGUGGGUGAAGAGCUUUUGGGGAGGACAGGUCGCAGCUUGGCUGCUAGCCACCAUGACUUC
S3	FZD2	Short	WT	GGGGAAGAAGCGCAGUCUCCGGGUUGGGGGCGGGGGCGGGGGGGGCGCCAAGGAGCCGGG
			G/A-mutant	GGGGAAGAAGCGCAGUCUCCGGGUUGGAAGCGAGAGCGAAGGAAGCGCCAAGGAGCCGGG
		Long	WT	GGGAGGCGGCAGCCGCAGCGAGGAGGCGGCGGGGAAGAAGCGCAGUCUCCGGGUUGGGGCGGGGGCGGGGGGGGCGCCAAGGAGCCGGGUGGGGGGCGGCGGCCAGCGCUAGCCACCAUGACU
			G/A-mutant	GGGAGGCGGCAGCCGCAGCGAGGAGGCGGCGGGGAAGAAGCGCAGUCUCCGGGUUGGAAGCGAGAGCGAAGGAAGCGCCAAGGAGCCGGGUGGGGGGCGGCGGCCAGCGCUAGCCACCAUGACU
S4	EBAG9	Short	WT	GGAGCCUCCGCCGGGCGGGCGGGGAGGGGGAGGGGCAGGUUUUGA
			G/A-mutant	GGAGCCUCCGCCGGGCAAGCAAGGAGAAGGAGGGGCAGGUUUUGA
		Long	WT	GGGAGCGCGCCUUGUGUGCGCGCGCGGCCCGCGGCAGCUCGGAGCCUCCGCCGGGCGGGCGGGGAGGGGGAGGGGCAGGUUUUGAUUCCCACCGCUAGCCACCAUGACUUCGAAAGUUUAUGAUC
			G/A-mutant	GGGAGCGCGCCUUGUGUGCGCGCGCGGCCCGCGGCAGCUCGGAGCCUCCGCCGGGCAAGCAAGGAGAAGGAGGGGCAGGUUUUGAUUCCCACCGCUAGCCACCAUGACUUCGAAAGUUUAUGAUC
S5	FXR1	Short	WT	GGGCAAAAUAUGGCAGAGAUGGGGGGUGGUGGGUGGGGUGGGAUCCCUAACGUAAUA
			G/A-mutant	GGGCAAAAUAUGGCAGAGAUGGAGAGUGGUGAGUGAGGUGAGAUCCCUAACGUAAUA
		Long	WT	GGGUUGCUGGCUAUAGGAAAUGUUAUUUUGUUUUCAAAAUAUGGCAGAGAUGGGGGGUGGUGGGUGGGGUGGGAUCCCUAACGUAAUAUUCUUUAUGAAAGCAUUAGCUGCUUUUGUUACAUU
			G/A-mutant	GGGUUGCUGGCUAUAGGAAAUGUUAUUUUGUUUUCAAAAUAUGGCAGAGAUGGAGAGUGGUGAGUGAGGUGAGAUCCCUAACGUAAUAUUCUUUAUGAAAGCAUUAGCUGCUUUUGUUAGAUU
S6	LRP5	Short	WT	GGGAACUGUGAUGGGGUGGGCAGGGCUGGGAGAACUUUGUACAG
			G/A-mutant	GGGAACUGUGAUGGAGUGAGCAGAGCUGAGAGAACUUUGUACAG
		Long	WT	GGGAAAAUAAAUAUAAUUGGGAUUUUAAAAACAUGAGAAAUGUGAACUGUGAUGGGGUGGGCAGGGCUGGGAGAACUUUGUACAGUGGAGAAAUAUUUAUAAACUUAAUUUUGUAAAACAG
			G/A-mutant	GGGAAAAUAAAUAUAAUUGGGAUUUUAAAAACAUGAGAAAUGUGAACUGUGAUGGAGUGAGCAGAGCUGAGAGAACUUUGUACAGUGGAGAAAUAUUUAUAAACUUAAUUUUGUAAAACAG
S7	AASDHPPT	Short	WT	GGGGGCGGGCUGGGAGGGCUGUCGGUGGGCCAGUCUGC
			G/A-mutant	GAGAGCGAGCUGAGAGAGCUGUCGGUGGGCCAGUCUGC
		Long	WT	GGGAUUACAGCUCUUAAGGCUAGAGUACUUAAUACGACUCACUAUAGGCUAGCGGGGGCGGGCUGGGAGGGCUGUCGGUGGGCCAGUCUGCGUAGCGACGGCCCGUCCCCUGCGCACGGAC
			G/A-mutant	GGGAUUACAGCUCUUAAGGCUAGAGUACUUAAUACGACUCACUAUAGGCUAGCGAGAGCGAGCUGAGAGAGCUGUCGGUGGGCCAGUCUGCGUAGCGACGGCCCGUCCCCUGCGCACGGAC
S8	THRA1	Short	WT	GGGUGCUGUGCCCUAGGGCCUGGGUGGCAGGGGGUGGGUGGCCUGUGGG
			G/A-mutant	GGGUGCUGUGCCCGAGGGCCUGGGUGGCAAAAAAUAAAUGGCCUGUGGG
		Long	WT	GGGUGGUGUGAAAGGCCAAGUGCUGAGGCGGGUAUCAUGGGUGCUGUGCCCUAGGGCCUGGGUGGCAGGGGGUGGGUGGCCUGUGGGUGUGCCGGGGGGGCCAGUGUGCCCACCCCAGUCUCUUGG
			G/A-mutant	GGGUGGUGUGAAAGGCCAAGUGCUGAGGCGGGUAUCAUGGGUGCUGUGCCCUAGGGCCUGGGUGGCAUAAAAUAAUUGGCCUGUGGGUGUGCCGGGGGGGCCAGUGUGCCCACCCCAGUCUCUUGG
S9	DOC2B	Short	WT	GGGCCUGCUGAGCCGCCCCCGGGCCGGGGUCGCGCCGGGCCGGGCCGCGCCCGGGG
			G/A-mutant	GGGCCUGCUGAGCCGCCCCCGAGCCGAAGUCGAGCCGAGCCGAGCCGCGCCCGGGG
			C/A-mutant	GGGAAUGAUGAGAAGCCCACGGGACGGGGUCGAGAAGGGCCGGGACGCGCACGGGG
			GC/AA-mutant	GGGAAUGAUGAGAAGCCCACGAGACGAAGUCGAGAAGAGCCGAGACGCGCACGGGG
		Long	WT	GGGCGAUGCCCGCAGCCCCCGCCGCGCCCCGCCGGGCCUGCUGAGCCGCCCCCGGGCCGGGGUCGCGCCGGGCCGGGCCGCGCCCGGGGCGGGGCGGCGCUGCCUGCGCUAGCCACCAUGACUUCGA
			G/A-mutant	GGGCGAUGCCCGCAGCCCCCGCCGCGCCCCGCCGGGCCUGCUGAGCCGCCCCCGAGCCGAAGUCGCGCCGAGCCGAGCCGCGCCCGGGGCGGGGCGGCGCUGCCUGCGCUAGCCACCAUGACUUCGA
			C/A-mutant	GGGCGAUGCCCGCAGCCCCCGCCGCGCCCCGCCGGGAAUGUUGAGAAGCCCACGGGACGGGGUCGAGAAGGGCCGGGACGCGCACGGGGCGGGGCGGCGCUGCCUGCGCUAGCCACCAUGACUUCGA
			GC/AA-mutant	GGGCGAUGCCCGCAGCCCCCGCCGCGCCCCGCCGGGAAUGUUGAGAAGCCCACGAGACGAAGUCGAGAAGAGCCGAGACGCGCACGGGGCGGGGCGGCGCUGCCUGCGCUAGCCACCAUGACUUCGA
S10	TNSF12	Short	WT	GGCUCCCCCUCCCCCGAUCCCUCGGGUCCCGGGAUGGGGGGGCGGUGAGGCAGG
			G/A-mutant	GGCUCCCCCUCCCCCGAUCCCUCGAGUCCCGAGAUGAGGAAGCGGUGAGGCAGG
			C/A-mutant	GGAUCACACUCACACGAUAAAUAGGGUCCCGGGAUGGGGGGGAGGUGAGGCAGG
			GC/AA-mutant	GGAUCACACUCACACGAUAAAUAGAGUCCCGAGAUGAGGAAGAGGUGAGGCAGG
		Long	WT	GGGCCUCUCCCCGGCCCGAUCCGCCCGCCGGCUCCCCCUCCCCCGAUCCCUCGGGUCCCGGGAUGGGGGGGCGGUGAGGCAGGCACAGCCCCCCGCCCCCGCUAGCCACCAUGACUUCGAA
			G/A-mutant	GGGCCUCUCCCCGGCCCGAUCCGCCCGCCGGCUCCCCCUCCCCCGAUCCCUCGAGUCCCGAGAUGAGGAAGCGGUGAGGCAGGCACAGCCCCCCGCCCCCGCUAGCCACCAUGACUUCGAA
			C/A-mutant	GGGCCUCUCCCCGGCCCGAUCCGCCCGCCGGAUCACACUCACACGAUAAAUAGGGUCCCGGGAUGGGGGGGAGGUGAGGCAGGCACAGCCCCCCGCCCCCGCUAGCCACCAUGACUUCGAA
			GC/AA-mutant	GGGCCUCUCCCCGGCCCGAUCCGCCCGCCGGAUCACACUCACACGAUAAAUAGAGUCCCGAGAUGAGGAAGAGGUGAGGCAGGCACAGCCCCCCGCCCCCGCUAGCCACCAUGACUUCGAA
S11	MAP3K11	Short	WT	GGCUCCCCAGAGAGGCGUGGGUCUGGGGCUGAGGGCCAGGGCCCGGAUGCCCAGG
			G/A-mutant	GGGCUCCCCAGAGAGGCGUGAGUCUGGAGCUGAGAGCCAGAGCCCGGAUGCCCAGG
			C/A-mutant	GGAUCACCAGAGAGGCGUGGGUCUGGGGAUGAGGGACAGGGACCGGAUGCCAAGG
			GC/AA-mutant	GGAUCACCAGAGAGGCGUGAGUCUGGAGAUGAGAGACAGAGACCGGAUGCCAAGG
		Long	WT	GGGCGAGAUGCGGGGGGCCGGGAGACAACACUCCUGGCUCCCCAGAGAGGCGUGGGUCUGGGGCUGAGGGCCAGGGCCCGGAUGCCCAGGUUCCGGGACUAGGGCCUUGGCAGCCAGCGGGGGUGG
			G/A-mutant	GGGCGAGAUGCGGGGGGCCGGGAGACAACACUCCUGGCUCCCCAGAGAGGCGUGAGUCUGGAGCUGAGAGCCAGAGCCCGGAUGCCCAGGUUCCGGGACUAGGGCCUUGGCAGCCAGCGGGGGUGG
			C/A-mutant	GGGCGAGAUGCGGGGGGCCGGGAGACAACACUCCUGGAUCACCAGAGAGGCGUGGGUCUGGGGUUGAGGGACAGGGACCGGAUGCCAAGGUUCCGGGACUAGGGCCUUGGCAGCCAGCGGGGGUGG
			GC/AA-mutant	GGGCGAGAUGCGGGGGGCCGGGAGACAACACUCCUGGAUCACCAGAGAGGCGUGAGUCUGGAGUUGAGAGACAGAGACCGGAUGCCAAGGUUCCGGGACUAGGGCCUUGGCAGCCAGCGGGGGUGG
S12	TTYH1	Short	WT	GGGAGUAGCUGAGGGGGCAGACUAGGGAGUAGGGCUGGCAGGGGAGGGGGCAGACAGCCUCGC
			G/A-mutant	GGGAGUAGCUGAGGGAGCAGACUAGAGAGUAGAGCUGGCAGAGGAGAGAGCAGACAGCCUCGC
		Long	WT	GGGUGCUCCCAUUUCUGUCCUUGGCCUUGGGAGUAGCUGAGGGGGCAGACUAGGGAGUAGGGCUGGCAGGGGAGGGGGCAGACAGCCUCGCCUCGCACCCUUCAUCCCUGGCUGCCGGUCCCAUCCUU
			G/A-mutant	GGGUGCUCCCAUUUCUGUCCUUGGCCUUGGGAGUAGCUGAGGGAGCAGACUAGAGAGUAGAGCUGGCAGAGGAGAGAGCAGACAGCCUCGCCUCGCACCCUUCAUCCCUGGCUGCCGGUCCCAUCCUU
			C/A-mutant-1	GGGUGCUCCCAUUUCUGUCCUUGGCCUUGGGAGUAGCUGAGGGGGCAGACUAGGGAGUAGGGCUGGCAGGGGAGGGGGCAGACAGCAUGCGAUCGCACACUUCAUCACUGGCUGCCGGUCACAUCCUU
			GC/AA-mutant-1	GGGUGCUCCCAUUUCUGUCCUUGGCCUUGGGAGUAGCUGAGGGAGCAGACUAGAGAGUAGAGCUGGCAGAGGAGAGAGCAGACAGCAUGCGAUCGCACACUUCAUCACUGGCUGCCGGUCACAUCCUU
			C/A-mutant-2	GGGUGAUCACAUUUCUGUACUUGGAAUUGGGAGUAGCUGAGGGGGCAGACUAGGGAGUAGGGCUGGCAGGGGAGGGGGGCAGACAGCAUCGCAUCGCACACUUCAUCACUGGCUGCCGGUCACAUCCUU
			GC/AA-mutant-2	GGGUGAUCACAUUUCUGUACUUGGAAUUGGGAGUAGCUGAGGGAGCAGACUAGAGAGUAGAGCUGGCAGAGGAGAGAGCAGACAGCAUCGCAUCGCACACUUCAUCACUGGCUGCCGGUCACAUCCUU
S13	MAPK3	Long	WT	GGGCGGGUGACAGGCAGGCGGGAAGGGGCGGGGCCUCGGGCGGGGCCGCCGUGGGGAGGAGGGCGGUGGGAGGGGAGGAGUGGAG
			G/A-mutant	GGGCGGGUGACAGGCAGGCGAGAAGAGACGGAGCCUCGAGCGAGGCCGCCGUGAGGAGGAGAGCGGUGAGAGGAGAGGAGUGGAG
S14	SYNCRIP	Long	WT	GGGAGCUGGAGGAGGGCAGGGGCUGAGGGAGUGAGUGAAGCGGACGCGCGAGGGAGGGGAGGGAAGGGAAGGGAAGGGAAGGGGGGGUCACGCGGGGGCGCGCGCGCGCACCGGGAGCGCGCUCGGAG
			G/A-mutant	GGGAGCUGGAGGAGGGCAGGGCUGAGGGAGUGAGUGAAGCGGACGCGCGAGAGAGGAGAGAGAAGAGAAGAGAAGAGAAGAGAGAGUCACGCGAGAGCGCGCGCGCGCACCGAGAGCGCGCUCGGAG
S15	PPP1CA	Long	WT	GGGCGGGGCCGCGGGCCGGGGGCGGACUGGGGCGGGCGGAAGGAGAGCCAGGCCGGAAGGAGGCUGCCGGAGGGCGGGAGG
			G/A-mutant	GGGCGAGGCCGCGAGCCGAGAGCGGACUGGAGCGGGCGGAAGGAGAGCCAGGCCGGAAGGAGGCUGCCGGAGGGCGGGACC
S16	ERCC2	Long	WT	GGGCGGGGGGUCUUGAAGAUGGGGUCAUCGGUGGGCGCGCCUGGGUCCCCAAGGGGGCGAGGGGAGGGUGAAGGGGUGGGACGGGGGCAGCCGCAGGGAGCAGCAGUGAUAGCGAGGAGACACUGA
			G/A-mutant	GGGCGGAGGAUCUUGAAGAUGAGGUCAUCGGUGAGCGCGCCUGAGUCCCCAAGAGAGCGAGAGGAGAGUGAAGGAGUGAGACGAGAGCAGCCGCAGGGAGCAGCAGUGAUAGCGAGGAGACACUGA
S17	ESR2	Long	WT	GGGAGUGUCAGAGCUGGAGCGCGCGUGGCCCCCUCUGUGUUGGGGUCACCCCGGGGUUGCCAGGGCUCAGGGAGGGUCGUAGUCUGGAUUUUCUCACCCGCACGUCCCCACCCCCCAGCAGGUCUG
			G/A-mutant	GGGAGUGUCAGAGCUGGAGCGCGCGUGGCCCCCUCUGUGUUCCACUCACCCCGGAGUUGCCAGAGCUCAGAGAGAUCGUAGUCUGGAUUUUGUCACCCGCACGUCCCCACCCCCCAGCAGGUCUG
S18	TCF7L1	Long	WT	GGGCGCCGGGCCGGGCCGGGCAGGGCGCGGGCGGCUAGGGGCUCCGAGAGCGGCGGCCCCGGCCCGCGGCCCACC
			G/A-mutant	GGGCGCCGAGCCGAGCCGAGCAGAGCGCGAGCGGCUAGAGGCUCCGAGAGCGGCGGCCCCGGCCCGCGGCCCCACC
S19	SMAD2	Long	WT	GGGCGCCCGGGCCGCCGGCCGGGCCCGGGCCUGGGGGCGGGGCGGGAAGACGGCGGCCGGGAGUGUUUUCAGUUCCGCCUCCAAUCGCCCAUUCCC
			G/A-mutant	GGGCGCCCGAGCCGCCGGCCGAGCCCGAGCCUGAGAGCGGAGCGAGAAGACGGCGGCCGGGAGUGUUUUCAGUUCCGCCUCCAAUCGCCCAUUCCC
S20	SMAD7	Long	WT	GGGCGGAGAGCCGCGCAGGGCGCGGGCCGCGCGGGGUGGGGCAGCCGGAGCGCAGGCCCCCGAUCCCCGGCGGGCGCCCCCGGGCCCCCGC
			G/A-mutant	GGGCGGAGAGCCGCGCAGAGCGCGAGCCGCGCGGAGUAGAGCAGCCGGAGCGCAGGCCCCCGAUCCCCGGCGGGCGCCCCCGGGCCCCCGC
S21	DNMT3B	Long	WT	GGGAGGAGGGAAAAUAAUGCACUGGCUUCCUGAGCCCCUGCAGAGGCUGAGCAGGGAGAGGGGGCCAGGGCCAGAGGGGACAGAGGCUGGCGGCAGACGGGCCGGGACAGGCAGGUCCUAAAUGGCAUU
			G/A-mutant	GGGAGGAGGGAAAAUAAUGCACUGGCUUCCUGAGCCCCUGCAGAGGCUGAGCAGAGAGAGAGAGCCAGAGCCAGAGGAGACAGAGGCUGGCGGCAGACGAGCCGGGACAGGCAGGUCCUGGGUGGCAUU
S22	CREM	Long	WT	GGGAGCCUGGAUUUUUUUCCUCGGGGCCUCCCCCGGGAGGCCGUCCCGGCGUGGGGGAGGGGAGGACGGGGCGGGAGGACGCGGUUCGGUCGGCUGCAGCGCUACUUUUGGUCCGGGGUCGGCAG
			G/A-mutant	GGGAGCCUGGAUUUUUUUCCUCGGGGCCUCCCCCGGGAGGCCGUCCCGGCGUGAGAGAGAGGAGGACGGAGCGAGAGGACGCGGUUCGGUCGGCUGCAGCGCUACUUUUGGUCCGGGGUCGGCAG
S23	ACVR1C	Long	WT	GGGCCGCCCGGCUGCGGGGCCAGUGGCAGGAGCGCCGCGCACCGCCAGCCGCAGGGGGCGUGGGAUGGGGGCGGCCGGGGAGGGGGGCGCCCACACUGACUAGAGCCAACCGCGCACUUCAAAAGGGUGU
			G/A-mutant	GGGCCGCCCGGCUGCGGGGCCAGUGGCAGGAGCGCCGCGCACCGCCAGCCGCAGAGAGCGUGAGAUGAGAGCGGCCGGAGAGGAGAGCGCCCACAGUGACUAGAGCCAACCGCGCACUUCAAAAGGGUGU
S24	GNAI2	Long	WT	GGGCCGACCCGAGUGCUUCCCGCAGAGGGCUGGUGGUGGGAGCGGAGUGGGUCGGGCGGGGCCGAGCCGGGCCGUGGGCCGUGUGGGGGCCGGGCGGCGGCCGGGCCGGCGGACGGCGGG
			G/A-mutant	GGGCCGACCCGAGUGCUUCCCGCAGAGGGCUGGUGGUGGGAGCGGAGUGGGUCGAGCGGAGCCGAGCCGAGCCGUGAGCCGUGUGGGGGCCGGGCGGCGGCCGGGCCGGCGGACGGCGGG
S25	PTPRJ	Long	WT	GGGCUAGGCUCCGGCGUGUGGCCGCGGCCGCCGCCGCCGCUGCCAUGUCUCCGGGGAAGCCCGGGGCGGGCGGAGCGGGGACGAGGCGGACCGGCUGGCGGAGGAGGAGGCGAAGGAGACGGCAGGAGG
			G/A-mutant	GGGCUAGGCUCCGGCGUGUGGCCGCGGCCGCCGCCGCCGCUGCCAUGUCUCCGGAGAAGCCCGAGGCGAGCGGAGCGAGGACGAGGCGGACCGGCUGGCGGAGGAGGAGGCGAAGGAGACGGCAGGAGG
S26	MYCL1	Long	WT	GGGAGCCGGUCCGCUCCAGGUGGCGGGCGGCUGGAGCGAGGUGAGGCUGCGGGUGGCCAGGGCACGGGCGCGGGUCCCGCGGUGCGGGCUGGCUGCAGGCUGCCUUCUGGGCACGGCGCGCCCC
			G/A-mutant	GGGAGCCGGUCCGCUCCAGGUGGCGGGCGGCUGGAGCGAGGUGAGGCUGCGAGUGGCCAGAGCACGAGCGCGAGUCCCGCGGUGCGGGCUGGCUGCAGGCUGCCUUCUGGGCACGGCGCGCCCC

## Sheet: Suppl Table S3
Supplementary table S3: Full length 3'-UTR RNA sequences of candidates
Constructions		Full length 3'-UTR (5' to 3')
LRP5	WT	CCUCGGCCGGGCCACUCUGGCUUCUCUGUGCCCCUGUAAAUAGUUUUAAAUAUGAACAAAGAAAAAAAUAUAUUUUAUGAUUUAAAAAAUAAAUAUAAUUGGGAUUUUAAAAACAUGAGAAAUGUGAACUGUGAUGGGGUGGGCAGGGCUGGGAGAACUUUGUACAGUGGAGAAAUAUUUAUAAACUUAAUUUUGUAAAACAG
	G/A-mutant	CCUCGGCCGGGCCACUCUGGCUUCUCUGUGCCCCUGUAAAUAGUUUUAAAUAUGAACAAAGAAAAAAAUAUAUUUUAUGAUUUAAAAAAUAAAUAUAAUUGGGAUUUUAAAAACAUGAGAAAUGUGAACUGUGAUGGAGUGAGCAGAGCUGAGAGAACUUUGUACAGUGGAGAAAUAUUUAUAAACUUAAUUUUGUAAAACAG
TTYH1	WT	CCCAGCCUGCCUGGGCUCUGACCACUAACACUCUUGGCCAUGGACAGCCUGCACAGGACCGCCUCCCUGCUCUUGGCCACUGUGCUCCCAUUUCUGUCCUUGGCCUUGGGAGUAGCUGAGGGGGCAGACUAGGGAGUAGGGCUGGCAGGGGAGGGGGCAGACAGCCUCGCCUCGCACCCUUCAUCCCUGGCUGCCGGUCCCAUCCUUGGAGGGACUAAGCUGGGGGUGGGGGACAUGAGUCCCCCUGCUGCCCCUGCCACAUCCCAGUGGGCUCUGACCCCCUGAUCUCAACUCGUGGCACUAACUUGGAAAAGGGUUGAUUUAAAAUAAAAGGGAAGACUAUUUUAC
	G/A-mutant	CCCAGCCUGCCUGGGCUCUGACCACUAACACUCUUGGCCAUGGACAGCCUGCACAGGACCGCCUCCCUGCUCUUGGCCACUGUGCUCCCAUUUCUGUCCUUGGCCUUGGGAGUAGCUGAGGGAGCAGACUAGAGAGUAGAGCUGGCAGAGGAGAGAGCAGACAGCCUCGCCUCGCACCCUUCAUCCCUGGCUGCCGGUCCCAUCCUUGGAGGGACUAAGCUGGGGGUGGGGGACAUGAGUCCCCCUGCUGCCCCUGCCACAUCCCAGUGGGCUCUGACCCCCUGAUCUCAACUCGUGGCACUAACUUGGAAAAGGGUUGAUUUAAAAUAAAAGGGAAGACUAUUUUAC
	C/A-mutant	CCCAGCCUGCCUGGGCUCUGACCACUAACACUCUUGGCCAUGGACAGCCUGCACAGGACCGCCUCCCUGCUCUUGGCCACUGUGCUCCCAUUUCUGUCCUUGGCCUUGGGAGUAGCUGAGGGGGCAGACUAGGGAGUAGGGCUGGCAGGGGAGGGGGCAGACAGCAUCGCAUCGCACACUUCAUCACUGGCUGCCGGUCACAUCCUUGGAGGGACUAAGCUGGGGGUGGGGGACAUGAGUCCCCCUGCUGCCCCUGCCACAUCCCAGUGGGCUCUGACCCCCUGAUCUCAACUCGUGGCACUAACUUGGAAAAGGGUUGAUUUAAAAUAAAAGGGAAGACUAUUUUAC
	GC/AA-mutant	CCCAGCCUGCCUGGGCUCUGACCACUAACACUCUUGGCCAUGGACAGCCUGCACAGGACCGCCUCCCUGCUCUUGGCCACUGUGCUCCCAUUUCUGUCCUUGGCCUUGGGAGUAGCUGAGGGAGCAGACUAGAGAGUAGAGCUGGCAGAGGAGAGAGCAGACAGCAUCGCAUCGCACACUUCAUCACUGGCUGCCGGUCACAUCCUUGGAGGGACUAAGCUGGGGGUGGGGGACAUGAGUCCCCCUGCUGCCCCUGCCACAUCCCAGUGGGCUCUGACCCCCUGAUCUCAACUCGUGGCACUAACUUGGAAAAGGGUUGAUUUAAAAUAAAAGGGAAGACUAUUUUAC
TTYH1 + pAS	WT	CCCAGCCUGCCUGGGCUCUGACCACUAACACUCUUGGCCAUGGACAGCCUGCACAGGACCGCCUCCCUGCAAUAAAUCUUGGCCACUGUGCUCCCAUUUCUGUCCUUGGCCUUGGGAGUAGCUGAGGGGGCAGACUAGGGAGUAGGGCUGGCAGGGGAGGGGGCAGACAGCCUCGCCUCGCACCCUUCAUCCCUGGCUGCCGGUCCCAUCCUUGGAGGGACUAAGCUGGGGGUGGGGGACAUGAGUCCCCCUGCUGCCCCUGCCACAUCCCAGUGGGCUCUGACCCCCUGAUCUCAACUCGUGGCACUAACUUGGAAAAGGGUUGAUUUAAACUAACAGGGAAGACUAUUUUAC
	G/A-mutant	CCCAGCCUGCCUGGGCUCUGACCACUAACACUCUUGGCCAUGGACAGCCUGCACAGGACCGCCUCCCUGCAAUAAAUCUUGGCCACUGUGCUCCCAUUUCUGUCCUUGGCCUUGGGAGUAGCUGAGGGAGCAGACUAGAGAGUAGAGCUGGCAGAGGAGAGAGCAGACAGCCUCGCCUCGCACCCUUCAUCCCUGGCUGCCGGUCCCAUCCUUGGAGGGACUAAGCUGGGGGUGGGGGACAUGAGUCCCCCUGCUGCCCCUGCCACAUCCCAGUGGGCUCUGACCCCCUGAUCUCAACUCGUGGCACUAACUUGGAAAAGGGUUGAUUUAAACUAACAGGGAAGACUAUUUUAC
	C/A-mutant	CCCAGCCUGCCUGGGCUCUGACCACUAACACUCUUGGCCAUGGACAGCCUGCACAGGACCGCCUCCCUGCAAUAAAUCUUGGCCACUGUGCUCCCAUUUCUGUCCUUGGCCUUGGGAGUAGCUGAGGGGGCAGACUAGGGAGUAGGGCUGGCAGGGGAGGGGGCAGACAGCAUCGCAUCGCACACUUCAUCACUGGCUGCCGGUCACAUCCUUGGAGGGACUAAGCUGGGGGUGGGGGACAUGAGUCCCCCUGCUGCCCCUGCCACAUCCCAGUGGGCUCUGACCCCCUGAUCUCAACUCGUGGCACUAACUUGGAAAAGGGUUGAUUUAAACUAACAGGGAAGACUAUUUUAC
	GC/AA-mutant	CCCAGCCUGCCUGGGCUCUGACCACUAACACUCUUGGCCAUGGACAGCCUGCACAGGACCGCCUCCCUGCAAUAAAUCUUGGCCACUGUGCUCCCAUUUCUGUCCUUGGCCUUGGGAGUAGCUGAGGGAGCAGACUAGAGAGUAGAGCUGGCAGAGGAGAGAGCAGACAGCAUCGCAUCGCACACUUCAUCACUGGCUGCCGGUCACAUCCUUGGAGGGACUAAGCUGGGGGUGGGGGACAUGAGUCCCCCUGCUGCCCCUGCCACAUCCCAGUGGGCUCUGACCCCCUGAUCUCAACUCGUGGCACUAACUUGGAAAAGGGUUGAUUUAAACUAACAGGGAAGACUAUUUUAC
TTYH1-LRP5-pAS	WT	CCCAGCCUGCCUGGGCUCUGACCACUAACACUCUUGGCCAUGGACAGCCUGCACAGGACCGCCUCCCUGCUCUUGGCCACUGUGCUCCCAUUUCUGUCCUUGGCCUUGGGAGUAGCUGAGAUUUAAAAAAUAAAUAUAAUUGGGAUUUUAAAAACAUGAGAAAUGUGAACUGUGAUGGGGGCAGACUAGGGAGUAGGGCUGGCAGGGGAGGGGGCAGACAGCCUCGCCUCGCACCCUUCAUCCCUGGCUGCCGGUCCCAUCCUUGGAGGGACUAAGCUGGGGGUGGGGGACAUGAGUCCCCCUGCUGCCCCUGCCACAUCCCAGUGGGCUCUGACCCCCUGAUCUCAACUCGUGGCACUAACUUGGAAAAGGGUUGAUUUAAACUAACAGGGAAGACUA…
	G/A-mutant	CCCAGCCUGCCUGGGCUCUGACCACUAACACUCUUGGCCAUGGACAGCCUGCACAGGACCGCCUCCCUGCUCUUGGCCACUGUGCUCCCAUUUCUGUCCUUGGCCUUGGGAGUAGCUGAGAUUUAAAAAAUAAAUAUAAUUGGGAUUUUAAAAACAUGAGAAAUGUGAACUGUGAUGGGAGCAGACUAGAGAGUAGAGCUGGCAGAGGAGAGAGCAGACAGCCUCGCCUCGCACCCUUCAUCCCUGGCUGCCGGUCCCAUCCUUGGAGGGACUAAGCUGGGGGUGGGGGACAUGAGUCCCCCUGCUGCCCCUGCCACAUCCCAGUGGGCUCUGACCCCCUGAUCUCAACUCGUGGCACUAACUUGGAAAAGGGUUGAUUUAAACUAACAGGGAAGACUA…
	C/A-mutant	CCCAGCCUGCCUGGGCUCUGACCACUAACACUCUUGGCCAUGGACAGCCUGCACAGGACCGCCUCCCUGCUCUUGGCCACUGUGCUCCCAUUUCUGUCCUUGGCCUUGGGAGUAGCUGAGAUUUAAAAAAUAAAUAUAAUUGGGAUUUUAAAAACAUGAGAAAUGUGAACUGUGAUGGGGGCAGACUAGGGAGUAGGGCUGGCAGGGGAGGGGGCAGACAGCAUCGCAUCGCACACUUCAUCACUGGCUGCCGGUCACAUCCUUGGAGGGACUAAGCUGGGGGUGGGGGACAUGAGUCCCCCUGCUGCCCCUGCCACAUCCCAGUGGGCUCUGACCCCCUGAUCUCAACUCGUGGCACUAACUUGGAAAAGGGUUGAUUUAAACUAACAGGGAAGACUA…
	GC/AA-mutant	CCCAGCCUGCCUGGGCUCUGACCACUAACACUCUUGGCCAUGGACAGCCUGCACAGGACCGCCUCCCUGCUCUUGGCCACUGUGCUCCCAUUUCUGUCCUUGGCCUUGGGAGUAGCUGAGAUUUAAAAAAUAAAUAUAAUUGGGAUUUUAAAAACAUGAGAAAUGUGAACUGUGAUGGGAGCAGACUAGAGAGUAGAGCUGGCAGAGGAGAGAGCAGACAGCAUCGCAUCGCACACUUCAUCACUGGCUGCCGGUCACAUCCUUGGAGGGACUAAGCUGGGGGUGGGGGACAUGAGUCCCCCUGCUGCCCCUGCCACAUCCCAGUGGGCUCUGACCCCCUGAUCUCAACUCGUGGCACUAACUUGGAAAAGGGUUGAUUUAAACUAACAGGGAAGACUA…
LRP5 Ty PG4	WT	CCUCGGCCGGGCCACUCUGGCUUCUCUGUGCCCCUGUAAAUAGUUUUAAAUAUGAACAAAGAAAAAAAUAUAUUUUAUGAUUUAAAAAAUAAAUAUAAUUGGGAUUUUAAAAACAUGAGAAAUGUGAACUGUGAUGGGGGCAGACUAGGGAGUAGGGCUGGCAGGGGAGGGGGAGAACUUUGUACAGUGGAGAAAUAUUUAUAAACUUAAUUUUGUAAAACAG
	G/A-mutant	CCUCGGCCGGGCCACUCUGGCUUCUCUGUGCCCCUGUAAAUAGUUUUAAAUAUGAACAAAGAAAAAAAUAUAUUUUAUGAUUUAAAAAAUAAAUAUAAUUGGGAUUUUAAAAACAUGAGAAAUGUGAACUGUGAUGGGAGCAGACUAGAGAGUAGAGCUGGCAGAGGAGAGAGAGAACUUUGUACAGUGGAGAAAUAUUUAUAAACUUAAUUUUGUAAAACAG

## Sheet: Suppl Table S4
Supplementary table S4 : Oligodeoxynucleotides used to build full length 3'-UTR and directed mutagenesis
Constructions	Oligodeoxynucleotides Name	Sequence 5'-3'
TTYH1 WT and G/A-mutant	TTYH1 3UTR Fow	ATCTCAGTCTAGACCCAGCCTGCCTGGGCTCTGACCACTAACACTCTTGGCCATGGACAGCCTGCACAGGACCGCCTCCC
	TTYH1 3UTR Rev	TACTCGAGGATCCGTAAAATAGTCTTCCCTTTTATTTTAAATCAACCCTTTTCCAAGTTAGTGCCACGAGTTG
	TTYH1 3UTR-1	CCTGCACAGGACCGCCTCCCTGCTCTTGGCCACTGTGCTCCCATTTCTGTCCTTGGCCTTGGGAGTAGCTGAGGG
	TTYH1 3UTR-2 Wt	GGCAGCCAGGGATGAAGGGTGCGAGGCGAGGCTGTCTGCCCCCTCCCCTGCCAGCCCTACTCCCTAGTCTGCCCCCTCAGCTACTCCC
	TTYH1 3UTR-2 Mut	GGCAGCCAGGGATGAAGGGTGCGAGGCGAGGCTGTCTGCTCTCTCCTCTGCCAGCTCTACTCTCTAGTCTGCTCCCTCAGCTACTCCC
	TTYH1 3UTR-3	CCTCGCCTCGCACCCTTCATCCCTGGCTGCCGGTCCCATCCTTGGAGGGACTAAGCTGGGGGTGGGGGACATGAGTCCCC
	TTYH1 3UTR-4	CCAAGTTAGTGCCACGAGTTGAGATCAGGGGGTCAGAGCCCACTGGGATGTGGCAGGGGCAGCAGGGGGACTCATGTCCCC
TTYH1 + pAS	TTYH1+pA Fow	CCTGCACAGGACCGCCTCCCTGCAATAAATCTTGGCCACTGTGCTCCC
	TTYH1 3UTR Rev-pAmut	TACTCGAGGATCCGTAAAATAGTCTTCCCTGTTAGTTTAAATCAACCCTTTTCCAAGTTAGTGCCACGAGTTG
LRP5 Ty PG4 WT and G/A-mutant	TyGquad Wt-lrp5 Fow	GTGAACTGTGATGGGGGCAGACTAGGGAGTAGGGCTGGCAGGGGAGGGGGAGAACTTTGTACAGTGG
	TyGquad Wt-lrp5 Rev	CCACTGTACAAAGTTCTCCCCCTCCCCTGCCAGCCCTACTCCCTAGTCTGCCCCCATCACAGTTCACATTTCTC
	TyGquad Mut-lrp5 fow	GTGAACTGTGATGGGAGCAGACTAGAGAGTAGAGCTGGCAGAGGAGAGAGAGAACTTTGTACAGTGG
	TyGquad Mut-lrp5 Rev	CCACTGTACAAAGTTCTCTCTCTCCTCTGCCAGCTCTACTCTCTAGTCTGCTCCCATCACAGTTCACATTTCTC
TTYH1-LRP5-pAS WT and G/A-mutant	LRP5-partUTR Ty_Wt Fow	GGGATTTTAAAAACATGAGAAATGTGAACTGTGATGGGGGCAGACTAGGGAGTAGGGCTGGCAGGGGAGGGGGCAGACAGC
	LRP5-partUTR Ty_Mut Fow	GGGATTTTAAAAACATGAGAAATGTGAACTGTGATGGGAGCAGACTAGAGAGTAGAGCTGGCAGAGGAGAGAGCAGACAGC
	LRP5-partUTR Ty Rev	CACATTTCTCATGTTTTTAAAATCCCAATTATATTTATTTTTTAAATCTCAGCTACTCCCAAGGCCAAGG
TTYH1 C/A-mutant and GC/AA-mutant	Ty-C Fow	CAGCATCGCATCGCACACTTCATCACTGGCTGCCGGTCACATCCTTGGAGGGACTAAGCTGG
	Ty-C Wt Rev	GGATGTGACCGGCAGCCAGTGATGAAGTGTGCGATGCGATGCTGTCTGCCCCCTCCCCTGCCAGCCC
	Ty-C Mut Rev	GGATGTGACCGGCAGCCAGTGATGAAGTGTGCGATGCGATGCTGTCTGCTCTCTCCTCTGCCAGCTC
LRP5 WT and G/A-mutant	LRP5-1	TCAGTCTAGACCTCGGCCGGGCCACTCTGGCTTCTCTGTGCCCCTGTAAATAGTTTTAAATATGAACAAAGAAAAAAATATATTTTATGATTTAAAAAAT
	LRP5-2Wt	GTACAAAGTTCTCCCAGCCCTGCCCACCCCATCACAGTTCACATTTCTCATGTTTTTAAAATCCCAATTATATTTATTTTTTAAATCATAAAATATATTT
	LRP5-3	TCGAGGATCCCTGTTTTACAAAATTAAGTTTATAAATATTTCTCCACTGTACAAAGTTCTC
	LRP5-2Mut	GTACAAAGTTCTCTCAGCTCTGCTCACTCCATCACAGTTCACATTTCTCATGTTTTTAAAATCCCAATTATATTTATTTTTTAAATCATAAAATATATTT
	LRP5 3UTR Rev XbaI	TCGATCTAGACTGTTTTACAAAATTAAGTTTATAAATATTTCTCCAC
	LRP5-1 Fow*	TCAGTCTAGACCTCGGCCGGGCCACTCTGGCTTCTCTGTGCCCCTGTAAATAGTTTTAAATATGAACAAAG
