# Supplementary material for: New scoring system to identify RNA G-quadruplex folding
Source: Nucleic Acids Res. 2013 Oct 8;42(2):1209–23. doi: 10.1093/nar/gkt904 (PMC3902908; doi:10.1093/nar/gkt904)
Supplement: Supplementary Data [file supp_gkt904_nar-01656-f-2013-File012.xlsx]

## Sheet: S1 NCAM2
5'-GGAGGAGCGCGCGgGCUGCGgGCGGCUGggGCACCGCGgGAGCGGCGGCGGCGG-3'
5'-GGGAUAGUGCGGCAAGAGCGGAGCUUGCAGUCACUUUGCGAGGAGGAGCGCGCGgGCUGCGgGCGGCUGggGCACCGCGgGAGCGGCGGCGGCGGCUCUAGCAGAGGCGGCCGGGGCAGCGAAAGGUUCUC-3'

## Sheet: S2 BARHL1
5'GGGGCAGCGGCGGCUGggGUUGgGgGUGGGUGggGAGCUUUUGGGG-3'
5'-GGGCCCGCCUUCCCCAUGCCAGCCCGCAGCUAGGGGCAGGGGCAGCGGCGGCUGggGUUGgGgGUGGGUGggGAGCUUUUGGGGAGGACAGGUCGCAGCUUGGCUGCUAGCCACCAUGACUUC-3'

## Sheet: S3 FZD2
5'-GGGGAAGAAGCGCAGUCUCCGGGUUGGggGCGgGgGCGggGGggGCGCCAAGGAGCCGGG-3'
5'-GGGAGGCGGCAGCCGCAGCGAGGAGGCGGCGGGGAAGAAGCGCAGUCUCCGGGUUGggGCGgGgGCGggGGggGCGCCAAGGAGCCGGGUGGGGGGCGGCGGCCAGCGCUAGCCACCAUGACU-3'

## Sheet: S4 EBAG9
5'-GGAGCCUCCGCCGGGCggGCggGGAGggGGAGGGGCAGGUUUUGA-3'
5'-GGGAGCGCGCCUUGUGUGCGCGCGCGGCCCGCGGCAGCUCGGAGCCUCCGCCGGGCggGCggGGAGggGGAGGGGCAGGUUUUGAUUCCCACCGCUAGCCACCAUGACUUCGAAAGUUUAUGAUC3'

## Sheet: S5 FXR1
5'-GGGCAAAAUAUGGCAGAGAUGGgGgGUGGUGgGUGgGGUGgGAUCCCUAACGUAAUA-3'
5'-GGGUUGCUGGCUAUAGGAAAUGUUAUUUUGUUUUCAAAAUAUGGCAGAGAUGGgGgGUGGUGgGUGgGGUGgGAUCCCUAACGUAAUAUUCUUUAUGAAAGCAUUAGCUGCUUUUGUUACAUU-3'

## Sheet: S6 LRP5
5'-GGGAACUGUGAUGGgGUGgGCAGgGCUGgGAGAACUUUGUACAG-3'
5'-GGGAAAAUAAAUAUAAUUGGGAUUUUAAAAACAUGAGAAAUGUGAACUGUGAUGGgGUGgGCAGgGCUGgGAGAACUUUGUACAGUGGAGAAAUAUUUAUAAACUUAAUUUUGUAAAACAG-3'

## Sheet: S7 AASDHPPT
5'-GgGgGCGgGCUGgGAGgGCUGUCGGUGGGCCAGUCUGC-3'
5'-GGGAUUACAGCUCUUAAGGCUAGAGUACUUAAUACGACUCACUAUAGGCUAGCGgGgGCGgGCUGgGAGgGCUGUCGGUGGGCCAGUCUGCGUAGCGACGGCCCGUCCCCUGCGCACGGAC-3'

## Sheet: S8 THRA1
5'-GGGUGCUGUGCCCUAGGGCCUGGGUGGCAgggggUgggUGGCCUGUGGG-3'
5'-GGGUGGUGUGAAAGGCCAAGUGCUGAGGCGGGUAUCAUGGGUGCUGUGCCCUAGGGCCUGGGUGGCAgggggUgggUGGCCUGUGGGUGUGCCGGGGGGGCCAGUGUGCCCACCCCAGUCUCUUGG-3'

## Sheet: S9 DOC2B
5'-GGGccUGcUGAGccGCCCcCGgGcCGggGUCGcGccGgGCCGgGcCGCGCcCGGGG-3'
5'-GGGCGAUGCCCGCAGCCCCCGCCGCGCCCCGCCGGGccUGcUGAGccGCCCcCGgGcCGggGUCGcGccGgGCCGgGcCGCGCcCGGGGCGGGGCGGCGCUGCCUGCGCUAGCCACCAUGACUUCGA-3'

## Sheet: S10 TNFSF12
5'-GGcUCcCcCUCcCcCGAUcccUcGgGUCCCGgGAUGgGGggGcGGUGAGGCAGG-3'
5'-GGGCCUCUCCCCGGCCCGAUCCGCCCGCCGGcUCcCcCUCcCcCGAUcccUcGgGUCCCGgGAUGgGGggGcGGUGAGGCAGGCACAGCCCCCCGCCCCCGCUAGCCACCAUGACUUCGAA-3'

[truncated: 16 more sheets: S11 MAP3K11, S12 TTYH1, S13 MAPK3, S14 SYNCRIP, S15 PPP1CA, S16 ERCC2, S17 ESR2, S18 TCF7L1, S19 SMAD2, S20 SMAD7, S21 DNMT3B, S22 CREM, S23 ACVR1C, S24 GNAI2, S25 PTPRJ, S26 MYCL1]
